# Supplementary material for: Identification of Novel Antibacterials Using Machine Learning Techniques
Source: Front Pharmacol. 2019 Aug 27;10:913. doi: 10.3389/fphar.2019.00913 (PMC6719509; doi:10.3389/fphar.2019.00913)
Supplement: Supplementary file 5 [file DataSheet_5.zip]

Archive with 1 entries (1 files):
- Ivanenkov_et_al. Training_set.sdf
