# Supplementary material for: Identification of Novel Antibacterials Using Machine Learning Techniques
Source: Front Pharmacol. 2019 Aug 27;10:913. doi: 10.3389/fphar.2019.00913 (PMC6719509; doi:10.3389/fphar.2019.00913)
Supplement: Supplementary file 5 [file DataSheet_5.zip › Ivanenkov_et_al. Training_set.sdf]

  -ISIS-  -- StrEd -- 

 35 36  0  0  0  0  0  0  0  0999 V2000
    4.6051   -3.4035    0.0000 N   0  0  0  0  0  0  0  0  0  0  0  0
    4.7493   -2.4144    0.0000 C   0  0  0  0  0  0  0  0  0  0  0  0
    5.6785   -2.0442    0.0000 N   0  0  0  0  0  0  0  0  0  0  0  0
    3.9646   -1.7942    0.0000 N   0  0  0  0  0  0  0  0  0  0  0  0
    3.0353   -2.1640    0.0000 C   0  0  0  0  0  0  0  0  0  0  0  0
    2.2506   -1.5444    0.0000 C   0  0  0  0  0  0  0  0  0  0  0  0
    1.3215   -1.9142    0.0000 C   0  0  0  0  0  0  0  0  0  0  0  0
    0.5371   -1.2943    0.0000 C   0  0  0  0  0  0  0  0  0  0  0  0
    1.1565   -0.5096    0.0000 O   0  0  0  0  0  0  0  0  0  0  0  0
   -0.0825   -2.0787    0.0000 C   0  0  0  0  0  0  0  0  0  0  0  0
   -1.0723   -1.9342    0.0000 O   0  0  0  0  0  0  0  0  0  0  0  0
    0.2871   -3.0083    0.0000 O   0  0  0  0  0  0  0  0  0  0  0  0
   -0.2481   -0.6747    0.0000 C   0  0  0  0  0  0  0  0  0  0  0  0
   -1.1772   -1.0439    0.0000 O   0  0  0  0  0  0  0  0  0  0  0  0
   -1.9619   -0.4246    0.0000 C   0  0  0  0  0  0  0  0  0  0  0  0
   -2.8905   -0.7939    0.0000 N   0  0  0  0  0  0  0  0  0  0  0  0
   -3.6757   -0.1748    0.0000 C   0  0  0  0  0  0  0  0  0  0  0  0
   -4.6051   -0.5441    0.0000 C   0  0  0  0  0  0  0  0  0  0  0  0
   -5.3901    0.0756    0.0000 C   0  0  0  0  0  0  0  0  0  0  0  0
   -5.2453    1.0654    0.0000 O   0  0  0  0  0  0  0  0  0  0  0  0
   -4.7488   -1.5341    0.0000 C   0  0  0  0  0  0  0  0  0  0  0  0
   -5.6785   -1.9033    0.0000 N   0  0  0  0  0  0  0  0  0  0  0  0
   -3.9646   -2.1532    0.0000 N   0  0  0  0  0  0  0  0  0  0  0  0
   -3.0353   -1.7836    0.0000 C   0  0  0  0  0  0  0  0  0  0  0  0
   -2.2506   -2.4032    0.0000 O   0  0  0  0  0  0  0  0  0  0  0  0
   -1.8176    0.5652    0.0000 C   0  0  0  0  0  0  0  0  0  0  0  0
   -0.8883    0.9350    0.0000 C   0  0  0  0  0  0  0  0  0  0  0  0
   -0.1033    0.3152    0.0000 C   0  0  0  0  0  0  0  0  0  0  0  0
    0.8255    0.6850    0.0000 N   0  0  0  0  0  0  0  0  0  0  0  0
    0.9700    1.6739    0.0000 C   0  0  0  0  0  0  0  0  0  0  0  0
    0.1851    2.2941    0.0000 O   0  0  0  0  0  0  0  0  0  0  0  0
    1.8994    2.0442    0.0000 C   0  0  0  0  0  0  0  0  0  0  0  0
    2.6838    1.4244    0.0000 N   0  0  0  0  0  0  0  0  0  0  0  0
    2.0437    3.0337    0.0000 C   0  0  0  0  0  0  0  0  0  0  0  0
    2.9729    3.4035    0.0000 O   0  0  0  0  0  0  0  0  0  0  0  0
  1  2  2  0  0  0  0
  2  3  1  0  0  0  0
  2  4  1  0  0  0  0
  4  5  1  0  0  0  0
  5  6  1  0  0  0  0
  6  7  1  0  0  0  0
  7  8  1  0  0  0  0
  8  9  1  0  0  0  0
  8 10  1  0  0  0  0
 10 11  2  0  0  0  0
 10 12  1  0  0  0  0
  8 13  1  0  0  0  0
 13 14  1  0  0  0  0
 14 15  1  0  0  0  0
 15 16  1  0  0  0  0
 16 17  1  0  0  0  0
 17 18  2  0  0  0  0
 18 19  1  0  0  0  0
 19 20  1  0  0  0  0
 18 21  1  0  0  0  0
 21 22  1  0  0  0  0
 21 23  2  0  0  0  0
 23 24  1  0  0  0  0
 24 25  2  0  0  0  0
 15 26  1  0  0  0  0
 26 27  2  0  0  0  0
 27 28  1  0  0  0  0
 28 29  1  0  0  0  0
 29 30  1  0  0  0  0
 30 31  2  0  0  0  0
 30 32  1  0  0  0  0
 32 33  1  0  0  0  0
 32 34  1  0  0  0  0
 34 35  1  0  0  0  0
 28 13  1  0  0  0  0
 24 16  1  0  0  0  0
M  END
>  <IDNUMBER> (100019)
100019

>  <EFFECT> (100019)
1

$$$$

  -ISIS-  -- StrEd -- 

 30 33  0  0  0  0  0  0  0  0999 V2000
    4.7494   -4.0245    0.0000 C   0  0  0  0  0  0  0  0  0  0  0  0
    3.9768   -3.3898    0.0000 C   0  0  0  0  0  0  0  0  0  0  0  0
    4.1406   -2.4034    0.0000 N   0  0  0  0  0  0  0  0  0  0  0  0
    5.0767   -2.0519    0.0000 C   0  0  0  0  0  0  0  0  0  0  0  0
    5.8485   -2.6870    0.0000 C   0  0  0  0  0  0  0  0  0  0  0  0
    3.3678   -1.7683    0.0000 C   0  0  0  0  0  0  0  0  0  0  0  0
    3.5316   -0.7821    0.0000 C   0  0  0  0  0  0  0  0  0  0  0  0
    2.7596   -0.1469    0.0000 N   0  0  0  0  0  0  0  0  0  0  0  0
    2.8192    0.8510    0.0000 N   0  0  0  0  0  0  0  0  0  0  0  0
    1.8880    1.2161    0.0000 C   0  0  0  0  0  0  0  0  0  0  0  0
    1.5363    2.1517    0.0000 C   0  0  0  0  0  0  0  0  0  0  0  0
    2.1716    2.9241    0.0000 C   0  0  0  0  0  0  0  0  0  0  0  0
    1.8200    3.8602    0.0000 C   0  0  0  0  0  0  0  0  0  0  0  0
    0.8338    4.0245    0.0000 C   0  0  0  0  0  0  0  0  0  0  0  0
    0.1990    3.2522    0.0000 C   0  0  0  0  0  0  0  0  0  0  0  0
    0.5501    2.3151    0.0000 C   0  0  0  0  0  0  0  0  0  0  0  0
   -0.0846    1.5433    0.0000 S   0  0  0  0  0  0  0  0  0  0  0  0
    0.2674    0.6072    0.0000 C   0  0  0  0  0  0  0  0  0  0  0  0
   -0.2043   -0.2796    0.0000 C   0  0  0  0  0  0  0  0  0  0  0  0
   -1.2032   -0.2197    0.0000 N   0  0  0  0  0  0  0  0  0  0  0  0
   -1.7529   -1.0546    0.0000 C   0  0  0  0  0  0  0  0  0  0  0  0
   -2.7512   -0.9952    0.0000 C   0  0  0  0  0  0  0  0  0  0  0  0
   -3.3020   -1.8291    0.0000 N   0  0  0  0  0  0  0  0  0  0  0  0
   -4.3003   -1.7701    0.0000 C   0  0  0  0  0  0  0  0  0  0  0  0
   -4.8506   -2.6046    0.0000 C   0  0  0  0  0  0  0  0  0  0  0  0
   -5.8485   -2.5447    0.0000 O   0  0  0  0  0  0  0  0  0  0  0  0
    0.2425   -1.1735    0.0000 C   0  0  0  0  0  0  0  0  0  0  0  0
    1.2414   -1.2335    0.0000 C   0  0  0  0  0  0  0  0  0  0  0  0
    1.7917   -0.3986    0.0000 C   0  0  0  0  0  0  0  0  0  0  0  0
    1.2532    0.4439    0.0000 C   0  0  0  0  0  0  0  0  0  0  0  0
  1  2  1  0  0  0  0
  2  3  1  0  0  0  0
  3  4  1  0  0  0  0
  4  5  1  0  0  0  0
  3  6  1  0  0  0  0
  6  7  1  0  0  0  0
  7  8  1  0  0  0  0
  8  9  1  0  0  0  0
  9 10  2  0  0  0  0
 10 11  1  0  0  0  0
 11 12  2  0  0  0  0
 12 13  1  0  0  0  0
 13 14  2  0  0  0  0
 14 15  1  0  0  0  0
 15 16  2  0  0  0  0
 16 17  1  0  0  0  0
 17 18  1  0  0  0  0
 18 19  1  0  0  0  0
 19 20  1  0  0  0  0
 20 21  1  0  0  0  0
 21 22  1  0  0  0  0
 22 23  1  0  0  0  0
 23 24  1  0  0  0  0
 24 25  1  0  0  0  0
 25 26  1  0  0  0  0
 19 27  2  0  0  0  0
 27 28  1  0  0  0  0
 28 29  2  0  0  0  0
 29 30  1  0  0  0  0
 29  8  1  0  0  0  0
 30 10  1  0  0  0  0
 16 11  1  0  0  0  0
 30 18  2  0  0  0  0
M  END
>  <IDNUMBER> (100467)
100467

>  <EFFECT> (100467)
1

$$$$

  -ISIS-  -- StrEd -- 

 30 33  0  0  0  0  0  0  0  0999 V2000
    3.3172   -0.2882    0.0000 C   0  0  0  0  0  0  0  0  0  0  0  0
    2.3220   -0.1921    0.0000 C   0  0  0  0  0  0  0  0  0  0  0  0
    1.7411   -1.0063    0.0000 N   0  0  0  0  0  0  0  0  0  0  0  0
    0.7454   -0.9103    0.0000 C   0  0  0  0  0  0  0  0  0  0  0  0
    0.1648   -1.7241    0.0000 C   0  0  0  0  0  0  0  0  0  0  0  0
   -0.8306   -1.6281    0.0000 C   0  0  0  0  0  0  0  0  0  0  0  0
   -1.4114   -2.4422    0.0000 C   0  0  0  0  0  0  0  0  0  0  0  0
   -0.9974   -3.3521    0.0000 C   0  0  0  0  0  0  0  0  0  0  0  0
   -0.0017   -3.4482    0.0000 C   0  0  0  0  0  0  0  0  0  0  0  0
    0.5789   -2.6341    0.0000 C   0  0  0  0  0  0  0  0  0  0  0  0
    0.3311   -0.0003    0.0000 N   0  0  0  0  0  0  0  0  0  0  0  0
    0.9120    0.8141    0.0000 C   0  0  0  0  0  0  0  0  0  0  0  0
    1.9074    0.7177    0.0000 C   0  0  0  0  0  0  0  0  0  0  0  0
    2.4883    1.5318    0.0000 C   0  0  0  0  0  0  0  0  0  0  0  0
    3.4837    1.4356    0.0000 O   0  0  0  0  0  0  0  0  0  0  0  0
    2.0740    2.4417    0.0000 O   0  0  0  0  0  0  0  0  0  0  0  0
    1.0786    2.5377    0.0000 C   0  0  0  0  0  0  0  0  0  0  0  0
    0.6640    3.4482    0.0000 O   0  0  0  0  0  0  0  0  0  0  0  0
    0.4977    1.7241    0.0000 N   0  0  0  0  0  0  0  0  0  0  0  0
   -0.4977    1.8201    0.0000 C   0  0  0  0  0  0  0  0  0  0  0  0
   -0.9125    2.7301    0.0000 C   0  0  0  0  0  0  0  0  0  0  0  0
   -1.9076    2.8261    0.0000 C   0  0  0  0  0  0  0  0  0  0  0  0
   -2.4887    2.0121    0.0000 C   0  0  0  0  0  0  0  0  0  0  0  0
   -3.4837    2.1082    0.0000 Cl  0  0  0  0  0  0  0  0  0  0  0  0
   -2.0735    1.1020    0.0000 C   0  0  0  0  0  0  0  0  0  0  0  0
   -2.6549    0.2882    0.0000 C   0  0  0  0  0  0  0  0  0  0  0  0
   -3.2360   -0.5259    0.0000 F   0  0  0  0  0  0  0  0  0  0  0  0
   -1.8411   -0.2928    0.0000 F   0  0  0  0  0  0  0  0  0  0  0  0
   -3.4692    0.8690    0.0000 F   0  0  0  0  0  0  0  0  0  0  0  0
   -1.0786    1.0060    0.0000 C   0  0  0  0  0  0  0  0  0  0  0  0
  1  2  1  0  0  0  0
  2  3  2  0  0  0  0
  3  4  1  0  0  0  0
  4  5  1  0  0  0  0
  5  6  2  0  0  0  0
  6  7  1  0  0  0  0
  7  8  2  0  0  0  0
  8  9  1  0  0  0  0
  9 10  2  0  0  0  0
  4 11  2  0  0  0  0
 11 12  1  0  0  0  0
 12 13  2  0  0  0  0
 13 14  1  0  0  0  0
 14 15  2  0  0  0  0
 14 16  1  0  0  0  0
 16 17  1  0  0  0  0
 17 18  2  0  0  0  0
 17 19  1  0  0  0  0
 19 20  1  0  0  0  0
 20 21  2  0  0  0  0
 21 22  1  0  0  0  0
 22 23  2  0  0  0  0
 23 24  1  0  0  0  0
 23 25  1  0  0  0  0
 25 26  1  0  0  0  0
 26 27  1  0  0  0  0
 26 28  1  0  0  0  0
 26 29  1  0  0  0  0
 25 30  2  0  0  0  0
 13  2  1  0  0  0  0
 30 20  1  0  0  0  0
 10  5  1  0  0  0  0
 19 12  1  0  0  0  0
M  END
>  <IDNUMBER> (100685)
100685

>  <EFFECT> (100685)
1

$$$$

  -ISIS-  -- StrEd -- 

 24 26  0  0  0  0  0  0  0  0999 V2000
    0.0179   -2.4524    0.0000 C   0  0  0  0  0  0  0  0  0  0  0  0
   -0.8567   -1.9682    0.0000 C   0  0  0  0  0  0  0  0  0  0  0  0
   -1.7135   -2.4838    0.0000 C   0  0  0  0  0  0  0  0  0  0  0  0
   -2.5882   -1.9995    0.0000 C   0  0  0  0  0  0  0  0  0  0  0  0
   -3.4454   -2.5152    0.0000 O   0  0  0  0  0  0  0  0  0  0  0  0
   -2.6068   -0.9996    0.0000 C   0  0  0  0  0  0  0  0  0  0  0  0
   -1.7500   -0.4840    0.0000 C   0  0  0  0  0  0  0  0  0  0  0  0
   -0.8748   -0.9680    0.0000 C   0  0  0  0  0  0  0  0  0  0  0  0
   -0.0179   -0.4529    0.0000 N   0  0  0  0  0  0  0  0  0  0  0  0
    0.8570   -0.9369    0.0000 C   0  0  0  0  0  0  0  0  0  0  0  0
    1.7135   -0.4215    0.0000 C   0  0  0  0  0  0  0  0  0  0  0  0
    2.5885   -0.9055    0.0000 C   0  0  0  0  0  0  0  0  0  0  0  0
    3.4454   -0.3899    0.0000 O   0  0  0  0  0  0  0  0  0  0  0  0
    2.6068   -1.9054    0.0000 O   0  0  0  0  0  0  0  0  0  0  0  0
    1.6956    0.5784    0.0000 C   0  0  0  0  0  0  0  0  0  0  0  0
    2.5524    1.0940    0.0000 O   0  0  0  0  0  0  0  0  0  0  0  0
    0.8206    1.0629    0.0000 C   0  0  0  0  0  0  0  0  0  0  0  0
   -0.0365    0.5470    0.0000 C   0  0  0  0  0  0  0  0  0  0  0  0
   -0.9111    1.0312    0.0000 C   0  0  0  0  0  0  0  0  0  0  0  0
   -0.9292    2.0312    0.0000 C   0  0  0  0  0  0  0  0  0  0  0  0
   -1.8043    2.5152    0.0000 C   0  0  0  0  0  0  0  0  0  0  0  0
   -2.6612    1.9998    0.0000 C   0  0  0  0  0  0  0  0  0  0  0  0
   -2.6427    0.9999    0.0000 C   0  0  0  0  0  0  0  0  0  0  0  0
   -1.7677    0.5159    0.0000 C   0  0  0  0  0  0  0  0  0  0  0  0
  1  2  1  0  0  0  0
  2  3  2  0  0  0  0
  3  4  1  0  0  0  0
  4  5  1  0  0  0  0
  4  6  2  0  0  0  0
  6  7  1  0  0  0  0
  7  8  2  0  0  0  0
  8  9  1  0  0  0  0
  9 10  1  0  0  0  0
 10 11  2  0  0  0  0
 11 12  1  0  0  0  0
 12 13  2  0  0  0  0
 12 14  1  0  0  0  0
 11 15  1  0  0  0  0
 15 16  2  0  0  0  0
 15 17  1  0  0  0  0
 17 18  2  0  0  0  0
 18 19  1  0  0  0  0
 19 20  2  0  0  0  0
 20 21  1  0  0  0  0
 21 22  2  0  0  0  0
 22 23  1  0  0  0  0
 23 24  2  0  0  0  0
  8  2  1  0  0  0  0
 18  9  1  0  0  0  0
 24 19  1  0  0  0  0
M  END
>  <IDNUMBER> (100708)
100708

>  <EFFECT> (100708)
1

$$$$

  -ISIS-  -- StrEd -- 

 21 21  0  0  0  0  0  0  0  0999 V2000
   -3.6861    1.9605    0.0000 C   0  0  0  0  0  0  0  0  0  0  0  0
   -2.7411    1.6343    0.0000 O   0  0  0  0  0  0  0  0  0  0  0  0
   -2.5505    0.6524    0.0000 C   0  0  0  0  0  0  0  0  0  0  0  0
   -1.6053    0.3259    0.0000 C   0  0  0  0  0  0  0  0  0  0  0  0
   -0.8503    0.9817    0.0000 C   0  0  0  0  0  0  0  0  0  0  0  0
    0.0953    0.6554    0.0000 O   0  0  0  0  0  0  0  0  0  0  0  0
   -1.0405    1.9635    0.0000 O   0  0  0  0  0  0  0  0  0  0  0  0
   -0.2856    2.6190    0.0000 C   0  0  0  0  0  0  0  0  0  0  0  0
   -1.4151   -0.6554    0.0000 C   0  0  0  0  0  0  0  0  0  0  0  0
   -2.1701   -1.3112    0.0000 C   0  0  0  0  0  0  0  0  0  0  0  0
   -0.4697   -0.9817    0.0000 C   0  0  0  0  0  0  0  0  0  0  0  0
    0.2852   -0.3259    0.0000 C   0  0  0  0  0  0  0  0  0  0  0  0
    1.2307   -0.6524    0.0000 C   0  0  0  0  0  0  0  0  0  0  0  0
    1.9855    0.0031    0.0000 C   0  0  0  0  0  0  0  0  0  0  0  0
    1.7958    0.9850    0.0000 C   0  0  0  0  0  0  0  0  0  0  0  0
    2.5505    1.6404    0.0000 C   0  0  0  0  0  0  0  0  0  0  0  0
    3.4961    1.3146    0.0000 C   0  0  0  0  0  0  0  0  0  0  0  0
    3.6861    0.3326    0.0000 C   0  0  0  0  0  0  0  0  0  0  0  0
    2.9310   -0.3228    0.0000 C   0  0  0  0  0  0  0  0  0  0  0  0
   -0.2793   -1.9635    0.0000 O   0  0  0  0  0  0  0  0  0  0  0  0
   -1.0346   -2.6190    0.0000 C   0  0  0  0  0  0  0  0  0  0  0  0
  1  2  1  0  0  0  0
  2  3  1  0  0  0  0
  3  4  2  0  0  0  0
  4  5  1  0  0  0  0
  5  6  2  0  0  0  0
  5  7  1  0  0  0  0
  7  8  1  0  0  0  0
  4  9  1  0  0  0  0
  9 10  1  0  0  0  0
  9 11  1  0  0  0  0
 11 12  1  0  0  0  0
 12 13  2  0  0  0  0
 13 14  1  0  0  0  0
 14 15  2  0  0  0  0
 15 16  1  0  0  0  0
 16 17  2  0  0  0  0
 17 18  1  0  0  0  0
 18 19  2  0  0  0  0
 11 20  1  0  0  0  0
 20 21  1  0  0  0  0
 19 14  1  0  0  0  0
M  END
>  <IDNUMBER> (101019)
101019

>  <EFFECT> (101019)
1

$$$$

  -ISIS-  -- StrEd -- 

 23 25  0  0  0  0  0  0  0  0999 V2000
   -4.2163   -1.4142    0.0000 C   0  0  0  0  0  0  0  0  0  0  0  0
   -3.3552   -0.8744    0.0000 C   0  0  0  0  0  0  0  0  0  0  0  0
   -2.4574   -1.3499    0.0000 C   0  0  0  0  0  0  0  0  0  0  0  0
   -1.5963   -0.8101    0.0000 C   0  0  0  0  0  0  0  0  0  0  0  0
   -0.6985   -1.2858    0.0000 N   0  0  0  0  0  0  0  0  0  0  0  0
    0.1625   -0.7454    0.0000 N   0  0  0  0  0  0  0  0  0  0  0  0
    1.0607   -1.2209    0.0000 C   0  0  0  0  0  0  0  0  0  0  0  0
    1.0977   -2.2362    0.0000 S   0  0  0  0  0  0  0  0  0  0  0  0
    3.2515   -0.1083    0.0000 N   0  0  0  0  0  0  0  0  0  0  0  0
    2.7603    0.6705    0.0000 C   0  0  0  0  0  0  0  0  0  0  0  0
    2.6605    0.8340    0.0000 C   0  0  0  0  0  0  0  0  0  0  0  0
    2.1854   -0.0642    0.0000 C   0  0  0  0  0  0  0  0  0  0  0  0
    2.7252   -0.9246    0.0000 C   0  0  0  0  0  0  0  0  0  0  0  0
    3.7405   -0.8875    0.0000 C   0  0  0  0  0  0  0  0  0  0  0  0
    4.2163    0.0104    0.0000 C   0  0  0  0  0  0  0  0  0  0  0  0
    3.6762    0.8712    0.0000 C   0  0  0  0  0  0  0  0  0  0  0  0
    3.1996   -0.0302    0.0000 C   0  0  0  0  0  0  0  0  0  0  0  0
   -1.6334    0.2055    0.0000 C   0  0  0  0  0  0  0  0  0  0  0  0
   -0.7729    0.7454    0.0000 C   0  0  0  0  0  0  0  0  0  0  0  0
   -0.8101    1.7607    0.0000 C   0  0  0  0  0  0  0  0  0  0  0  0
   -1.7079    2.2362    0.0000 C   0  0  0  0  0  0  0  0  0  0  0  0
   -2.5686    1.6964    0.0000 C   0  0  0  0  0  0  0  0  0  0  0  0
   -2.5319    0.6808    0.0000 N   0  0  0  0  0  0  0  0  0  0  0  0
  1  2  1  0  0  0  0
  2  3  1  0  0  0  0
  3  4  1  0  0  0  0
  4  5  2  0  0  0  0
  5  6  1  0  0  0  0
  6  7  1  0  0  0  0
  7  8  2  0  0  0  0
  7  9  1  0  0  0  0
  9 10  1  0  0  0  0
 10 11  1  0  0  0  0
 11 12  1  0  0  0  0
 12 13  1  0  0  0  0
 13 14  1  0  0  0  0
 14 15  1  0  0  0  0
 15 16  1  0  0  0  0
 14 17  1  0  0  0  0
  4 18  1  0  0  0  0
 18 19  2  0  0  0  0
 19 20  1  0  0  0  0
 20 21  2  0  0  0  0
 21 22  1  0  0  0  0
 22 23  2  0  0  0  0
 17  9  1  0  0  0  0
 23 18  1  0  0  0  0
 16 11  1  0  0  0  0
M  END
>  <IDNUMBER> (101455)
101455

>  <EFFECT> (101455)
1

$$$$

  -ISIS-  -- StrEd -- 

 20 22  0  0  0  0  0  0  0  0999 V2000
    4.0392    0.9940    0.0000 N   0  0  0  0  0  0  0  0  0  0  0  0
    3.0993    0.6531    0.0000 C   0  0  0  0  0  0  0  0  0  0  0  0
    2.9242   -0.3312    0.0000 N   0  0  0  0  0  0  0  0  0  0  0  0
    1.9847   -0.6724    0.0000 C   0  0  0  0  0  0  0  0  0  0  0  0
    1.6092   -1.5994    0.0000 N   0  0  0  0  0  0  0  0  0  0  0  0
    0.6114   -1.5286    0.0000 C   0  0  0  0  0  0  0  0  0  0  0  0
    0.3708   -0.5580    0.0000 C   0  0  0  0  0  0  0  0  0  0  0  0
   -0.5561   -0.1825    0.0000 C   0  0  0  0  0  0  0  0  0  0  0  0
   -1.3450   -0.7972    0.0000 N   0  0  0  0  0  0  0  0  0  0  0  0
   -2.2715   -0.4220    0.0000 C   0  0  0  0  0  0  0  0  0  0  0  0
   -3.1201   -0.9510    0.0000 C   0  0  0  0  0  0  0  0  0  0  0  0
   -3.8856   -0.3074    0.0000 C   0  0  0  0  0  0  0  0  0  0  0  0
   -3.5099    0.6196    0.0000 C   0  0  0  0  0  0  0  0  0  0  0  0
   -4.0392    1.4685    0.0000 O   0  0  0  0  0  0  0  0  0  0  0  0
   -2.5126    0.5486    0.0000 C   0  0  0  0  0  0  0  0  0  0  0  0
   -1.8687    1.3140    0.0000 O   0  0  0  0  0  0  0  0  0  0  0  0
    1.2187   -0.0293    0.0000 C   0  0  0  0  0  0  0  0  0  0  0  0
    1.3936    0.9553    0.0000 C   0  0  0  0  0  0  0  0  0  0  0  0
    0.6286    1.5994    0.0000 S   0  0  0  0  0  0  0  0  0  0  0  0
    2.3339    1.2968    0.0000 N   0  0  0  0  0  0  0  0  0  0  0  0
  1  2  1  0  0  0  0
  2  3  2  0  0  0  0
  3  4  1  0  0  0  0
  4  5  1  0  0  0  0
  5  6  1  0  0  0  0
  6  7  2  0  0  0  0
  7  8  1  0  0  0  0
  8  9  1  0  0  0  0
  9 10  1  0  0  0  0
 10 11  1  0  0  0  0
 11 12  2  0  0  0  0
 12 13  1  0  0  0  0
 13 14  1  0  0  0  0
 13 15  1  0  0  0  0
 15 16  1  0  0  0  0
  7 17  1  0  0  0  0
 17 18  1  0  0  0  0
 18 19  2  0  0  0  0
 18 20  1  0  0  0  0
 20  2  1  0  0  0  0
 17  4  2  0  0  0  0
 15 10  1  0  0  0  0
M  END
>  <IDNUMBER> (101603)
101603

>  <EFFECT> (101603)
1

$$$$

  -ISIS-  -- StrEd -- 

 38 42  0  0  0  0  0  0  0  0999 V2000
   -4.6254   -3.2502    0.0000 C   0  0  0  0  0  0  0  0  0  0  0  0
   -3.6283   -3.3313    0.0000 C   0  0  0  0  0  0  0  0  0  0  0  0
   -3.0601   -2.5086    0.0000 C   0  0  0  0  0  0  0  0  0  0  0  0
   -3.4884   -1.6053    0.0000 C   0  0  0  0  0  0  0  0  0  0  0  0
   -2.9201   -0.7821    0.0000 C   0  0  0  0  0  0  0  0  0  0  0  0
   -3.3486    0.1211    0.0000 O   0  0  0  0  0  0  0  0  0  0  0  0
   -4.3451    0.2022    0.0000 C   0  0  0  0  0  0  0  0  0  0  0  0
   -1.9231   -0.8628    0.0000 C   0  0  0  0  0  0  0  0  0  0  0  0
   -1.4952   -1.7668    0.0000 C   0  0  0  0  0  0  0  0  0  0  0  0
   -2.0639   -2.5896    0.0000 C   0  0  0  0  0  0  0  0  0  0  0  0
   -0.4982   -1.8478    0.0000 C   0  0  0  0  0  0  0  0  0  0  0  0
   -0.0704   -2.7514    0.0000 O   0  0  0  0  0  0  0  0  0  0  0  0
    0.0704   -1.0254    0.0000 O   0  0  0  0  0  0  0  0  0  0  0  0
   -0.3582   -0.1211    0.0000 C   0  0  0  0  0  0  0  0  0  0  0  0
   -1.3552   -0.0408    0.0000 C   0  0  0  0  0  0  0  0  0  0  0  0
   -1.7838    0.8632    0.0000 C   0  0  0  0  0  0  0  0  0  0  0  0
   -1.2150    1.6860    0.0000 C   0  0  0  0  0  0  0  0  0  0  0  0
   -1.6435    2.5899    0.0000 O   0  0  0  0  0  0  0  0  0  0  0  0
   -2.6399    2.6703    0.0000 C   0  0  0  0  0  0  0  0  0  0  0  0
   -0.2185    1.6053    0.0000 C   0  0  0  0  0  0  0  0  0  0  0  0
    0.3502    2.4280    0.0000 C   0  0  0  0  0  0  0  0  0  0  0  0
   -0.0781    3.3313    0.0000 O   0  0  0  0  0  0  0  0  0  0  0  0
    1.3471    2.3467    0.0000 C   0  0  0  0  0  0  0  0  0  0  0  0
    1.7750    1.4434    0.0000 C   0  0  0  0  0  0  0  0  0  0  0  0
    1.2069    0.6207    0.0000 C   0  0  0  0  0  0  0  0  0  0  0  0
    1.6349   -0.2833    0.0000 C   0  0  0  0  0  0  0  0  0  0  0  0
    1.0666   -1.1058    0.0000 O   0  0  0  0  0  0  0  0  0  0  0  0
    1.4952   -2.0100    0.0000 C   0  0  0  0  0  0  0  0  0  0  0  0
    0.9270   -2.8325    0.0000 C   0  0  0  0  0  0  0  0  0  0  0  0
    2.4918   -2.0907    0.0000 C   0  0  0  0  0  0  0  0  0  0  0  0
    2.9201   -2.9939    0.0000 O   0  0  0  0  0  0  0  0  0  0  0  0
    3.0606   -1.2676    0.0000 C   0  0  0  0  0  0  0  0  0  0  0  0
    4.0568   -1.3483    0.0000 N   0  0  0  0  0  0  0  0  0  0  0  0
    4.6254   -0.5258    0.0000 C   0  0  0  0  0  0  0  0  0  0  0  0
    4.4850   -2.2518    0.0000 C   0  0  0  0  0  0  0  0  0  0  0  0
    2.6318   -0.3640    0.0000 C   0  0  0  0  0  0  0  0  0  0  0  0
    3.2005    0.4591    0.0000 O   0  0  0  0  0  0  0  0  0  0  0  0
    0.2102    0.7015    0.0000 C   0  0  0  0  0  0  0  0  0  0  0  0
  1  2  2  0  0  0  0
  2  3  1  0  0  0  0
  3  4  2  0  0  0  0
  4  5  1  0  0  0  0
  5  6  1  0  0  0  0
  6  7  1  0  0  0  0
  5  8  2  0  0  0  0
  8  9  1  0  0  0  0
  9 10  2  0  0  0  0
  9 11  1  0  0  0  0
 11 12  2  0  0  0  0
 11 13  1  0  0  0  0
 13 14  1  0  0  0  0
 14 15  2  0  0  0  0
 15 16  1  0  0  0  0
 16 17  2  0  0  0  0
 17 18  1  0  0  0  0
 18 19  1  0  0  0  0
 17 20  1  0  0  0  0
 20 21  2  0  0  0  0
 21 22  1  0  0  0  0
 21 23  1  0  0  0  0
 23 24  2  0  0  0  0
 24 25  1  0  0  0  0
 25 26  1  0  0  0  0
 26 27  1  0  0  0  0
 27 28  1  0  0  0  0
 28 29  1  0  0  0  0
 28 30  1  0  0  0  0
 30 31  1  0  0  0  0
 30 32  1  0  0  0  0
 32 33  1  0  0  0  0
 33 34  1  0  0  0  0
 33 35  1  0  0  0  0
 32 36  1  0  0  0  0
 36 37  1  0  0  0  0
 25 38  2  0  0  0  0
 10  3  1  0  0  0  0
 38 14  1  0  0  0  0
 15  8  1  0  0  0  0
 38 20  1  0  0  0  0
 36 26  1  0  0  0  0
M  END
>  <IDNUMBER> (101711)
101711

>  <EFFECT> (101711)
1

$$$$

  -ISIS-  -- StrEd -- 

 29 30  0  0  0  0  0  0  0  0999 V2000
   -3.6946   -1.5292    0.0000 C   0  0  0  0  0  0  0  0  0  0  0  0
   -3.2200   -0.6492    0.0000 N   0  0  0  0  0  0  0  0  0  0  0  0
   -3.7445    0.2019    0.0000 C   0  0  0  0  0  0  0  0  0  0  0  0
   -4.7444    0.1729    0.0000 O   0  0  0  0  0  0  0  0  0  0  0  0
   -3.2702    1.0820    0.0000 C   0  0  0  0  0  0  0  0  0  0  0  0
   -2.2703    1.1115    0.0000 C   0  0  0  0  0  0  0  0  0  0  0  0
   -1.7458    0.2601    0.0000 N   0  0  0  0  0  0  0  0  0  0  0  0
   -0.7462    0.2891    0.0000 C   0  0  0  0  0  0  0  0  0  0  0  0
   -0.1824    1.1151    0.0000 S   0  0  0  0  0  0  0  0  0  0  0  0
    0.7776    0.8343    0.0000 C   0  0  0  0  0  0  0  0  0  0  0  0
    1.5691    1.4453    0.0000 C   0  0  0  0  0  0  0  0  0  0  0  0
    1.4353    2.4358    0.0000 O   0  0  0  0  0  0  0  0  0  0  0  0
    2.4944    1.0651    0.0000 C   0  0  0  0  0  0  0  0  0  0  0  0
    2.6277    0.0741    0.0000 N   0  0  0  0  0  0  0  0  0  0  0  0
    3.5527   -0.3057    0.0000 C   0  0  0  0  0  0  0  0  0  0  0  0
    4.3444    0.3057    0.0000 O   0  0  0  0  0  0  0  0  0  0  0  0
    3.6863   -1.2970    0.0000 C   0  0  0  0  0  0  0  0  0  0  0  0
    2.8944   -1.9080    0.0000 N   0  0  0  0  0  0  0  0  0  0  0  0
    4.6113   -1.6769    0.0000 C   0  0  0  0  0  0  0  0  0  0  0  0
    4.7444   -2.6674    0.0000 O   0  0  0  0  0  0  0  0  0  0  0  0
    3.2854    1.6766    0.0000 C   0  0  0  0  0  0  0  0  0  0  0  0
    3.1522    2.6674    0.0000 O   0  0  0  0  0  0  0  0  0  0  0  0
    4.2104    1.2966    0.0000 O   0  0  0  0  0  0  0  0  0  0  0  0
    0.8067   -0.1656    0.0000 C   0  0  0  0  0  0  0  0  0  0  0  0
    1.6324   -0.7295    0.0000 O   0  0  0  0  0  0  0  0  0  0  0  0
   -0.1348   -0.5023    0.0000 C   0  0  0  0  0  0  0  0  0  0  0  0
   -0.4165   -1.4619    0.0000 O   0  0  0  0  0  0  0  0  0  0  0  0
   -2.2202   -0.6200    0.0000 C   0  0  0  0  0  0  0  0  0  0  0  0
   -1.6949   -1.4712    0.0000 O   0  0  0  0  0  0  0  0  0  0  0  0
  1  2  1  0  0  0  0
  2  3  1  0  0  0  0
  3  4  2  0  0  0  0
  3  5  1  0  0  0  0
  5  6  2  0  0  0  0
  6  7  1  0  0  0  0
  7  8  1  0  0  0  0
  8  9  1  0  0  0  0
  9 10  1  0  0  0  0
 10 11  1  0  0  0  0
 11 12  1  0  0  0  0
 11 13  1  0  0  0  0
 13 14  1  0  0  0  0
 14 15  1  0  0  0  0
 15 16  2  0  0  0  0
 15 17  1  0  0  0  0
 17 18  1  0  0  0  0
 17 19  1  0  0  0  0
 19 20  1  0  0  0  0
 13 21  1  0  0  0  0
 21 22  2  0  0  0  0
 21 23  1  0  0  0  0
 10 24  1  0  0  0  0
 24 25  1  0  0  0  0
 24 26  1  0  0  0  0
 26 27  1  0  0  0  0
  7 28  1  0  0  0  0
 28 29  2  0  0  0  0
 28  2  1  0  0  0  0
 26  8  1  0  0  0  0
M  END
>  <IDNUMBER> (101860)
101860

>  <EFFECT> (101860)
1

$$$$

  -ISIS-  -- StrEd -- 

 26 29  0  0  0  0  0  0  0  0999 V2000
    0.8691    2.5970    0.0000 C   0  0  0  0  0  0  0  0  0  0  0  0
    1.3517    1.7214    0.0000 O   0  0  0  0  0  0  0  0  0  0  0  0
    0.8345    0.8660    0.0000 C   0  0  0  0  0  0  0  0  0  0  0  0
    1.3171   -0.0098    0.0000 C   0  0  0  0  0  0  0  0  0  0  0  0
    0.8004   -0.8655    0.0000 C   0  0  0  0  0  0  0  0  0  0  0  0
    1.2826   -1.7415    0.0000 O   0  0  0  0  0  0  0  0  0  0  0  0
    0.7659   -2.5970    0.0000 C   0  0  0  0  0  0  0  0  0  0  0  0
   -0.1992   -0.8459    0.0000 C   0  0  0  0  0  0  0  0  0  0  0  0
   -0.6823    0.0299    0.0000 C   0  0  0  0  0  0  0  0  0  0  0  0
   -1.6816    0.0498    0.0000 N   0  0  0  0  0  0  0  0  0  0  0  0
   -2.2853   -0.7471    0.0000 C   0  0  0  0  0  0  0  0  0  0  0  0
   -3.2298   -0.4191    0.0000 C   0  0  0  0  0  0  0  0  0  0  0  0
   -3.2099    0.5804    0.0000 C   0  0  0  0  0  0  0  0  0  0  0  0
   -2.2532    0.8704    0.0000 C   0  0  0  0  0  0  0  0  0  0  0  0
   -1.2512    0.9643    0.0000 C   0  0  0  0  0  0  0  0  0  0  0  0
   -0.7686    0.0887    0.0000 C   0  0  0  0  0  0  0  0  0  0  0  0
    0.2310    0.0689    0.0000 C   0  0  0  0  0  0  0  0  0  0  0  0
    0.7137   -0.8067    0.0000 C   0  0  0  0  0  0  0  0  0  0  0  0
    1.7130   -0.8265    0.0000 N   0  0  0  0  0  0  0  0  0  0  0  0
    2.2304    0.0289    0.0000 C   0  0  0  0  0  0  0  0  0  0  0  0
    3.2298    0.0091    0.0000 N   0  0  0  0  0  0  0  0  0  0  0  0
    1.7478    0.9045    0.0000 N   0  0  0  0  0  0  0  0  0  0  0  0
    0.7482    0.9243    0.0000 C   0  0  0  0  0  0  0  0  0  0  0  0
    0.2656    1.8001    0.0000 N   0  0  0  0  0  0  0  0  0  0  0  0
   -1.2855   -0.7670    0.0000 C   0  0  0  0  0  0  0  0  0  0  0  0
   -0.1651    0.8856    0.0000 C   0  0  0  0  0  0  0  0  0  0  0  0
  1  2  1  0  0  0  0
  2  3  1  0  0  0  0
  3  4  2  0  0  0  0
  4  5  1  0  0  0  0
  5  6  1  0  0  0  0
  6  7  1  0  0  0  0
  5  8  2  0  0  0  0
  8  9  1  0  0  0  0
  9 10  1  0  0  0  0
 10 11  1  0  0  0  0
 11 12  1  0  0  0  0
 12 13  1  0  0  0  0
 13 14  1  0  0  0  0
 14 15  1  0  0  0  0
 15 16  1  0  0  0  0
 16 17  1  0  0  0  0
 17 18  2  0  0  0  0
 18 19  1  0  0  0  0
 19 20  2  0  0  0  0
 20 21  1  0  0  0  0
 20 22  1  0  0  0  0
 22 23  2  0  0  0  0
 23 24  1  0  0  0  0
 16 25  1  0  0  0  0
  9 26  2  0  0  0  0
 26  3  1  0  0  0  0
 14 10  1  0  0  0  0
 23 17  1  0  0  0  0
 25 11  1  0  0  0  0
M  END
>  <IDNUMBER> (101896)
101896

>  <EFFECT> (101896)
1

$$$$

  -ISIS-  -- StrEd -- 

 20 20  0  0  0  0  0  0  0  0999 V2000
   -4.2052    1.1007    0.0000 C   0  0  0  0  0  0  0  0  0  0  0  0
   -3.2937    0.6887    0.0000 C   0  0  0  0  0  0  0  0  0  0  0  0
   -3.1952   -0.3061    0.0000 C   0  0  0  0  0  0  0  0  0  0  0  0
   -4.0073   -0.8895    0.0000 C   0  0  0  0  0  0  0  0  0  0  0  0
   -2.2835   -0.7184    0.0000 C   0  0  0  0  0  0  0  0  0  0  0  0
   -2.1853   -1.7135    0.0000 N   0  0  0  0  0  0  0  0  0  0  0  0
   -1.4714   -0.1350    0.0000 C   0  0  0  0  0  0  0  0  0  0  0  0
   -1.5700    0.8601    0.0000 O   0  0  0  0  0  0  0  0  0  0  0  0
   -0.5599   -0.5473    0.0000 O   0  0  0  0  0  0  0  0  0  0  0  0
    0.2520    0.0361    0.0000 C   0  0  0  0  0  0  0  0  0  0  0  0
    1.1631   -0.3764    0.0000 C   0  0  0  0  0  0  0  0  0  0  0  0
    1.9753    0.2071    0.0000 N   0  0  0  0  0  0  0  0  0  0  0  0
    2.9248   -0.1072    0.0000 C   0  0  0  0  0  0  0  0  0  0  0  0
    3.2283   -1.0602    0.0000 N   0  3  0  0  0  0  0  0  0  0  0  0
    4.2052   -1.2736    0.0000 O   0  0  0  0  0  0  0  0  0  0  0  0
    2.5549   -1.7993    0.0000 O   0  0  0  0  0  0  0  0  0  0  0  0
    3.5169    0.6983    0.0000 C   0  0  0  0  0  0  0  0  0  0  0  0
    2.9340    1.5105    0.0000 N   0  0  0  0  0  0  0  0  0  0  0  0
    1.9810    1.2073    0.0000 C   0  0  0  0  0  0  0  0  0  0  0  0
    1.1756    1.7993    0.0000 C   0  0  0  0  0  0  0  0  0  0  0  0
  1  2  1  0  0  0  0
  2  3  1  0  0  0  0
  3  4  1  0  0  0  0
  3  5  1  0  0  0  0
  5  6  1  0  0  0  0
  5  7  1  0  0  0  0
  7  8  2  0  0  0  0
  7  9  1  0  0  0  0
  9 10  1  0  0  0  0
 10 11  1  0  0  0  0
 11 12  1  0  0  0  0
 12 13  1  0  0  0  0
 13 14  1  0  0  0  0
 14 15  2  0  0  0  0
 14 16  1  0  0  0  0
 13 17  2  0  0  0  0
 17 18  1  0  0  0  0
 18 19  2  0  0  0  0
 19 20  1  0  0  0  0
 19 12  1  0  0  0  0
M  CHG  1  14   1
M  END
>  <IDNUMBER> (102185)
102185

>  <EFFECT> (102185)
1

$$$$

  -ISIS-  -- StrEd -- 

 41 46  0  0  0  0  0  0  0  0999 V2000
    0.7008   -4.3099    0.0000 O   0  0  0  0  0  0  0  0  0  0  0  0
    0.7506   -3.3010    0.0000 C   0  0  0  0  0  0  0  0  0  0  0  0
   -0.0991   -2.7535    0.0000 C   0  0  0  0  0  0  0  0  0  0  0  0
   -0.9975   -3.2150    0.0000 C   0  0  0  0  0  0  0  0  0  0  0  0
   -1.0470   -4.2239    0.0000 O   0  0  0  0  0  0  0  0  0  0  0  0
   -1.8471   -2.6683    0.0000 C   0  0  0  0  0  0  0  0  0  0  0  0
   -1.7974   -1.6589    0.0000 C   0  0  0  0  0  0  0  0  0  0  0  0
   -2.3058   -1.4857    0.0000 O   0  0  0  0  0  0  0  0  0  0  0  0
   -0.8988   -1.1966    0.0000 C   0  0  0  0  0  0  0  0  0  0  0  0
   -0.8493   -0.1881    0.0000 C   0  0  0  0  0  0  0  0  0  0  0  0
    0.0491    0.2739    0.0000 C   0  0  0  0  0  0  0  0  0  0  0  0
    0.8988   -0.2731    0.0000 O   0  0  0  0  0  0  0  0  0  0  0  0
    0.0982    1.2830    0.0000 C   0  0  0  0  0  0  0  0  0  0  0  0
    0.9972    1.7448    0.0000 C   0  0  0  0  0  0  0  0  0  0  0  0
    1.8463    1.1975    0.0000 O   0  0  0  0  0  0  0  0  0  0  0  0
    1.0470    2.7538    0.0000 C   0  0  0  0  0  0  0  0  0  0  0  0
    0.1975    3.3010    0.0000 C   0  0  0  0  0  0  0  0  0  0  0  0
    0.2473    4.3099    0.0000 O   0  0  0  0  0  0  0  0  0  0  0  0
   -0.7011    2.8395    0.0000 C   0  0  0  0  0  0  0  0  0  0  0  0
   -0.7509    1.8308    0.0000 C   0  0  0  0  0  0  0  0  0  0  0  0
   -1.6490    1.3685    0.0000 O   0  0  0  0  0  0  0  0  0  0  0  0
   -1.6981    0.3596    0.0000 C   0  0  0  0  0  0  0  0  0  0  0  0
   -2.5970   -0.1020    0.0000 C   0  0  0  0  0  0  0  0  0  0  0  0
   -2.6465   -1.1115    0.0000 C   0  0  0  0  0  0  0  0  0  0  0  0
   -3.5449   -1.5732    0.0000 C   0  0  0  0  0  0  0  0  0  0  0  0
   -4.3946   -1.0255    0.0000 C   0  0  0  0  0  0  0  0  0  0  0  0
   -5.2927   -1.4874    0.0000 O   0  0  0  0  0  0  0  0  0  0  0  0
   -4.3446   -0.0165    0.0000 C   0  0  0  0  0  0  0  0  0  0  0  0
   -3.4462    0.4446    0.0000 C   0  0  0  0  0  0  0  0  0  0  0  0
   -0.0496   -1.7441    0.0000 C   0  0  0  0  0  0  0  0  0  0  0  0
    0.8490   -1.2821    0.0000 O   0  0  0  0  0  0  0  0  0  0  0  0
    1.6984   -1.8301    0.0000 C   0  0  0  0  0  0  0  0  0  0  0  0
    2.5967   -1.3682    0.0000 C   0  0  0  0  0  0  0  0  0  0  0  0
    3.4462   -1.9156    0.0000 C   0  0  0  0  0  0  0  0  0  0  0  0
    4.3443   -1.4537    0.0000 C   0  0  0  0  0  0  0  0  0  0  0  0
    4.3942   -0.4446    0.0000 C   0  0  0  0  0  0  0  0  0  0  0  0
    5.2927    0.0174    0.0000 O   0  0  0  0  0  0  0  0  0  0  0  0
    3.5446    0.1029    0.0000 C   0  0  0  0  0  0  0  0  0  0  0  0
    2.6460   -0.3591    0.0000 C   0  0  0  0  0  0  0  0  0  0  0  0
    1.6490   -2.8390    0.0000 C   0  0  0  0  0  0  0  0  0  0  0  0
    2.4978   -3.3861    0.0000 O   0  0  0  0  0  0  0  0  0  0  0  0
  1  2  2  0  0  0  0
  2  3  1  0  0  0  0
  3  4  2  0  0  0  0
  4  5  1  0  0  0  0
  4  6  1  0  0  0  0
  6  7  2  0  0  0  0
  7  8  1  0  0  0  0
  7  9  1  0  0  0  0
  9 10  1  0  0  0  0
 10 11  1  0  0  0  0
 11 12  2  0  0  0  0
 11 13  1  0  0  0  0
 13 14  2  0  0  0  0
 14 15  1  0  0  0  0
 14 16  1  0  0  0  0
 16 17  2  0  0  0  0
 17 18  1  0  0  0  0
 17 19  1  0  0  0  0
 19 20  2  0  0  0  0
 20 21  1  0  0  0  0
 21 22  1  0  0  0  0
 22 23  1  0  0  0  0
 23 24  2  0  0  0  0
 24 25  1  0  0  0  0
 25 26  2  0  0  0  0
 26 27  1  0  0  0  0
 26 28  1  0  0  0  0
 28 29  2  0  0  0  0
  9 30  2  0  0  0  0
 30 31  1  0  0  0  0
 31 32  1  0  0  0  0
 32 33  1  0  0  0  0
 33 34  2  0  0  0  0
 34 35  1  0  0  0  0
 35 36  2  0  0  0  0
 36 37  1  0  0  0  0
 36 38  1  0  0  0  0
 38 39  2  0  0  0  0
 32 40  1  0  0  0  0
 40 41  1  0  0  0  0
 40  2  1  0  0  0  0
 30  3  1  0  0  0  0
 39 33  1  0  0  0  0
 22 10  1  0  0  0  0
 29 23  1  0  0  0  0
 20 13  1  0  0  0  0
M  END
>  <IDNUMBER> (102521)
102521

>  <EFFECT> (102521)
1

$$$$

  -ISIS-  -- StrEd -- 

 21 24  0  0  0  0  0  0  0  0999 V2000
    1.2917   -1.7047    0.0000 N   0  0  0  0  0  0  0  0  0  0  0  0
    1.9176   -0.9250    0.0000 C   0  0  0  0  0  0  0  0  0  0  0  0
    2.8917   -1.1505    0.0000 C   0  0  0  0  0  0  0  0  0  0  0  0
    3.6754   -0.5293    0.0000 S   0  0  0  0  0  0  0  0  0  0  0  0
    3.6788    0.4707    0.0000 C   0  0  0  0  0  0  0  0  0  0  0  0
    2.8990    1.0969    0.0000 O   0  0  0  0  0  0  0  0  0  0  0  0
    1.9232    0.8772    0.0000 N   0  0  0  0  0  0  0  0  0  0  0  0
    1.3623    1.7047    0.0000 C   0  0  0  0  0  0  0  0  0  0  0  0
    0.3650    1.6335    0.0000 C   0  0  0  0  0  0  0  0  0  0  0  0
   -0.0719    0.7337    0.0000 C   0  0  0  0  0  0  0  0  0  0  0  0
    0.4891   -0.0942    0.0000 C   0  0  0  0  0  0  0  0  0  0  0  0
   -0.1252   -0.8834    0.0000 N   0  0  0  0  0  0  0  0  0  0  0  0
   -1.0655   -0.5427    0.0000 C   0  0  0  0  0  0  0  0  0  0  0  0
   -1.9478   -1.0143    0.0000 C   0  0  0  0  0  0  0  0  0  0  0  0
   -2.7968   -0.4858    0.0000 C   0  0  0  0  0  0  0  0  0  0  0  0
   -3.6788   -0.9573    0.0000 Br  0  0  0  0  0  0  0  0  0  0  0  0
   -2.7636    0.5132    0.0000 C   0  0  0  0  0  0  0  0  0  0  0  0
   -3.6126    1.0417    0.0000 O   0  0  0  0  0  0  0  0  0  0  0  0
   -1.8816    0.9847    0.0000 C   0  0  0  0  0  0  0  0  0  0  0  0
   -1.0326    0.4562    0.0000 C   0  0  0  0  0  0  0  0  0  0  0  0
    1.4864   -0.0226    0.0000 C   0  0  0  0  0  0  0  0  0  0  0  0
  1  2  1  0  0  0  0
  2  3  1  0  0  0  0
  3  4  1  0  0  0  0
  4  5  1  0  0  0  0
  5  6  1  0  0  0  0
  6  7  1  0  0  0  0
  7  8  1  0  0  0  0
  8  9  1  0  0  0  0
  9 10  1  0  0  0  0
 10 11  2  0  0  0  0
 11 12  1  0  0  0  0
 12 13  1  0  0  0  0
 13 14  2  0  0  0  0
 14 15  1  0  0  0  0
 15 16  1  0  0  0  0
 15 17  2  0  0  0  0
 17 18  1  0  0  0  0
 17 19  1  0  0  0  0
 19 20  2  0  0  0  0
 11 21  1  0  0  0  0
 21  2  1  0  0  0  0
 21  7  1  0  0  0  0
 20 10  1  0  0  0  0
 20 13  1  0  0  0  0
M  END
>  <IDNUMBER> (102630)
102630

>  <EFFECT> (102630)
1

$$$$

  -ISIS-  -- StrEd -- 

 33 33  0  0  0  0  0  0  0  0999 V2000
   -4.4960   -3.5501    0.0000 C   0  0  0  0  0  0  0  0  0  0  0  0
   -4.0896   -2.6362    0.0000 C   0  0  0  0  0  0  0  0  0  0  0  0
   -3.0949   -2.5308    0.0000 N   0  0  0  0  0  0  0  0  0  0  0  0
   -4.6780   -1.8276    0.0000 C   0  0  0  0  0  0  0  0  0  0  0  0
   -5.6724   -1.9331    0.0000 O   0  0  0  0  0  0  0  0  0  0  0  0
   -4.2719   -0.9144    0.0000 N   0  0  0  0  0  0  0  0  0  0  0  0
   -4.8602   -0.1054    0.0000 C   0  0  0  0  0  0  0  0  0  0  0  0
   -5.8546   -0.2111    0.0000 C   0  0  0  0  0  0  0  0  0  0  0  0
   -4.4541    0.8087    0.0000 C   0  0  0  0  0  0  0  0  0  0  0  0
   -5.0428    1.6173    0.0000 O   0  0  0  0  0  0  0  0  0  0  0  0
   -3.4597    0.9141    0.0000 N   0  0  0  0  0  0  0  0  0  0  0  0
   -3.0532    1.8279    0.0000 C   0  0  0  0  0  0  0  0  0  0  0  0
   -2.0595    1.9328    0.0000 C   0  0  0  0  0  0  0  0  0  0  0  0
   -1.4710    1.1246    0.0000 S   0  0  0  0  0  0  0  0  0  0  0  0
   -0.4764    1.2295    0.0000 S   0  0  0  0  0  0  0  0  0  0  0  0
    0.1118    0.4208    0.0000 C   0  0  0  0  0  0  0  0  0  0  0  0
    1.1065    0.5262    0.0000 C   0  0  0  0  0  0  0  0  0  0  0  0
    1.6949   -0.2830    0.0000 N   0  0  0  0  0  0  0  0  0  0  0  0
    2.6893   -0.1773    0.0000 C   0  0  0  0  0  0  0  0  0  0  0  0
    3.0954    0.7368    0.0000 C   0  0  0  0  0  0  0  0  0  0  0  0
    4.0902    0.8414    0.0000 C   0  0  0  0  0  0  0  0  0  0  0  0
    4.4963    1.7555    0.0000 C   0  0  0  0  0  0  0  0  0  0  0  0
    3.9076    2.5641    0.0000 O   0  0  0  0  0  0  0  0  0  0  0  0
    5.4898    1.8609    0.0000 O   0  0  0  0  0  0  0  0  0  0  0  0
    4.6780    0.0329    0.0000 N   0  0  0  0  0  0  0  0  0  0  0  0
    4.2719   -0.8806    0.0000 C   0  0  0  0  0  0  0  0  0  0  0  0
    4.8606   -1.6892    0.0000 C   0  0  0  0  0  0  0  0  0  0  0  0
    5.8546   -1.5840    0.0000 O   0  0  0  0  0  0  0  0  0  0  0  0
    4.4541   -2.6027    0.0000 O   0  0  0  0  0  0  0  0  0  0  0  0
    3.2771   -0.9860    0.0000 C   0  0  0  0  0  0  0  0  0  0  0  0
   -3.6423    2.6360    0.0000 C   0  0  0  0  0  0  0  0  0  0  0  0
   -3.2358    3.5501    0.0000 O   0  0  0  0  0  0  0  0  0  0  0  0
   -4.6367    2.5314    0.0000 O   0  0  0  0  0  0  0  0  0  0  0  0
  1  2  1  0  0  0  0
  2  3  1  0  0  0  0
  2  4  1  0  0  0  0
  4  5  2  0  0  0  0
  4  6  1  0  0  0  0
  6  7  1  0  0  0  0
  7  8  1  0  0  0  0
  7  9  1  0  0  0  0
  9 10  2  0  0  0  0
  9 11  1  0  0  0  0
 11 12  1  0  0  0  0
 12 13  1  0  0  0  0
 13 14  1  0  0  0  0
 14 15  1  0  0  0  0
 15 16  1  0  0  0  0
 16 17  1  0  0  0  0
 17 18  1  0  0  0  0
 18 19  1  0  0  0  0
 19 20  2  0  0  0  0
 20 21  1  0  0  0  0
 21 22  1  0  0  0  0
 22 23  2  0  0  0  0
 22 24  1  0  0  0  0
 21 25  2  0  0  0  0
 25 26  1  0  0  0  0
 26 27  1  0  0  0  0
 27 28  2  0  0  0  0
 27 29  1  0  0  0  0
 26 30  2  0  0  0  0
 12 31  1  0  0  0  0
 31 32  2  0  0  0  0
 31 33  1  0  0  0  0
 30 19  1  0  0  0  0
M  END
>  <IDNUMBER> (103057)
103057

>  <EFFECT> (103057)
1

$$$$

  -ISIS-  -- StrEd -- 

 46 51  0  0  0  0  0  0  0  0999 V2000
   -7.3093    1.4429    0.0000 C   0  0  0  0  0  0  0  0  0  0  0  0
   -6.2776    1.4228    0.0000 C   0  0  0  0  0  0  0  0  0  0  0  0
   -5.7799    0.5192    0.0000 C   0  0  0  0  0  0  0  0  0  0  0  0
   -4.7476    0.4986    0.0000 C   0  0  0  0  0  0  0  0  0  0  0  0
   -4.2495   -0.4043    0.0000 C   0  0  0  0  0  0  0  0  0  0  0  0
   -3.2177   -0.4249    0.0000 C   0  0  0  0  0  0  0  0  0  0  0  0
   -2.7202   -1.3287    0.0000 C   0  0  0  0  0  0  0  0  0  0  0  0
   -1.6878   -1.3481    0.0000 C   0  0  0  0  0  0  0  0  0  0  0  0
   -1.1896   -2.2515    0.0000 C   0  0  0  0  0  0  0  0  0  0  0  0
   -0.1583   -2.2727    0.0000 C   0  0  0  0  0  0  0  0  0  0  0  0
    0.3746   -1.3890    0.0000 C   0  0  0  0  0  0  0  0  0  0  0  0
   -0.1233   -0.4854    0.0000 C   0  0  0  0  0  0  0  0  0  0  0  0
    0.1535    0.1327    0.0000 O   0  0  0  0  0  0  0  0  0  0  0  0
   -1.1546   -0.4655    0.0000 C   0  0  0  0  0  0  0  0  0  0  0  0
   -1.6528    0.4381    0.0000 C   0  0  0  0  0  0  0  0  0  0  0  0
   -1.1197    1.3214    0.0000 O   0  0  0  0  0  0  0  0  0  0  0  0
   -2.6850    0.4582    0.0000 N   0  0  0  0  0  0  0  0  0  0  0  0
    1.3803   -1.6238    0.0000 C   0  0  0  0  0  0  0  0  0  0  0  0
    1.4680   -2.6517    0.0000 C   0  0  0  0  0  0  0  0  0  0  0  0
    0.5167   -3.0526    0.0000 C   0  0  0  0  0  0  0  0  0  0  0  0
    1.2922   -0.5957    0.0000 C   0  0  0  0  0  0  0  0  0  0  0  0
    0.7597   -0.1770    0.0000 O   0  0  0  0  0  0  0  0  0  0  0  0
    2.2431   -0.1937    0.0000 C   0  0  0  0  0  0  0  0  0  0  0  0
    2.5809    0.7805    0.0000 C   0  0  0  0  0  0  0  0  0  0  0  0
    1.9052    1.5603    0.0000 O   0  0  0  0  0  0  0  0  0  0  0  0
    2.2442    2.5361    0.0000 C   0  0  0  0  0  0  0  0  0  0  0  0
    1.5685    3.3157    0.0000 C   0  0  0  0  0  0  0  0  0  0  0  0
    2.8881    2.7435    0.0000 O   0  0  0  0  0  0  0  0  0  0  0  0
    3.5944    0.9751    0.0000 C   0  0  0  0  0  0  0  0  0  0  0  0
    4.2700    0.1953    0.0000 C   0  0  0  0  0  0  0  0  0  0  0  0
    3.9315   -0.7798    0.0000 C   0  0  0  0  0  0  0  0  0  0  0  0
    4.6072   -1.5599    0.0000 O   0  0  0  0  0  0  0  0  0  0  0  0
    4.2684   -2.5357    0.0000 C   0  0  0  0  0  0  0  0  0  0  0  0
    4.9439   -3.3157    0.0000 C   0  0  0  0  0  0  0  0  0  0  0  0
    3.3847   -2.8196    0.0000 O   0  0  0  0  0  0  0  0  0  0  0  0
    2.9180   -0.9747    0.0000 C   0  0  0  0  0  0  0  0  0  0  0  0
    2.3849   -1.8577    0.0000 C   0  0  0  0  0  0  0  0  0  0  0  0
    2.6384   -2.7508    0.0000 O   0  0  0  0  0  0  0  0  0  0  0  0
    5.2835    0.3895    0.0000 C   0  0  0  0  0  0  0  0  0  0  0  0
    5.9580   -0.3906    0.0000 O   0  0  0  0  0  0  0  0  0  0  0  0
    5.6213    1.3646    0.0000 C   0  0  0  0  0  0  0  0  0  0  0  0
    6.6348    1.5599    0.0000 O   0  0  0  0  0  0  0  0  0  0  0  0
    7.3093    0.7794    0.0000 C   0  0  0  0  0  0  0  0  0  0  0  0
    4.9457    2.1451    0.0000 C   0  0  0  0  0  0  0  0  0  0  0  0
    3.9327    1.9505    0.0000 C   0  0  0  0  0  0  0  0  0  0  0  0
    3.5548    2.5124    0.0000 O   0  0  0  0  0  0  0  0  0  0  0  0
  1  2  1  0  0  0  0
  2  3  2  0  0  0  0
  3  4  1  0  0  0  0
  4  5  2  0  0  0  0
  5  6  1  0  0  0  0
  6  7  2  0  0  0  0
  7  8  1  0  0  0  0
  8  9  2  0  0  0  0
  9 10  1  0  0  0  0
 10 11  2  0  0  0  0
 11 12  1  0  0  0  0
 12 13  1  0  0  0  0
 12 14  2  0  0  0  0
 14 15  1  0  0  0  0
 15 16  2  0  0  0  0
 15 17  1  0  0  0  0
 11 18  1  0  0  0  0
 18 19  1  0  0  0  0
 19 20  1  0  0  0  0
 18 21  1  0  0  0  0
 21 22  2  0  0  0  0
 21 23  1  0  0  0  0
 23 24  2  0  0  0  0
 24 25  1  0  0  0  0
 25 26  1  0  0  0  0
 26 27  1  0  0  0  0
 26 28  2  0  0  0  0
 24 29  1  0  0  0  0
 29 30  2  0  0  0  0
 30 31  1  0  0  0  0
 31 32  1  0  0  0  0
 32 33  1  0  0  0  0
 33 34  1  0  0  0  0
 33 35  2  0  0  0  0
 31 36  2  0  0  0  0
 36 37  1  0  0  0  0
 37 38  2  0  0  0  0
 30 39  1  0  0  0  0
 39 40  2  0  0  0  0
 39 41  1  0  0  0  0
 41 42  1  0  0  0  0
 42 43  1  0  0  0  0
 41 44  2  0  0  0  0
 44 45  1  0  0  0  0
 45 46  2  0  0  0  0
 17  6  1  0  0  0  0
 37 18  1  0  0  0  0
 14  8  1  0  0  0  0
 36 23  1  0  0  0  0
 20 10  1  0  0  0  0
 45 29  1  0  0  0  0
M  END
>  <IDNUMBER> (103745)
103745

>  <EFFECT> (103745)
1

$$$$

  -ISIS-  -- StrEd -- 

 30 33  0  0  0  0  0  0  0  0999 V2000
   -2.0763   -4.2799    0.0000 C   0  0  0  0  0  0  0  0  0  0  0  0
   -1.6290   -3.3855    0.0000 C   0  0  0  0  0  0  0  0  0  0  0  0
   -0.6309   -3.3255    0.0000 O   0  0  0  0  0  0  0  0  0  0  0  0
   -2.1808   -2.5514    0.0000 N   0  0  0  0  0  0  0  0  0  0  0  0
   -1.7338   -1.6565    0.0000 C   0  0  0  0  0  0  0  0  0  0  0  0
   -2.2847   -0.8223    0.0000 C   0  0  0  0  0  0  0  0  0  0  0  0
   -1.8376    0.0721    0.0000 S   0  0  0  0  0  0  0  0  0  0  0  0
   -0.8397    0.1328    0.0000 O   0  0  0  0  0  0  0  0  0  0  0  0
   -2.3891    0.9065    0.0000 C   0  0  0  0  0  0  0  0  0  0  0  0
   -2.0380    1.8428    0.0000 C   0  0  0  0  0  0  0  0  0  0  0  0
   -1.0747    2.1093    0.0000 C   0  0  0  0  0  0  0  0  0  0  0  0
   -0.8233    3.0773    0.0000 O   0  0  0  0  0  0  0  0  0  0  0  0
   -0.3618    1.4080    0.0000 O   0  0  0  0  0  0  0  0  0  0  0  0
    0.6023    1.6743    0.0000 C   0  0  0  0  0  0  0  0  0  0  0  0
    1.3147    0.9729    0.0000 C   0  0  0  0  0  0  0  0  0  0  0  0
    1.0634    0.0048    0.0000 C   0  0  0  0  0  0  0  0  0  0  0  0
    1.7762   -0.6966    0.0000 C   0  0  0  0  0  0  0  0  0  0  0  0
    2.7400   -0.4303    0.0000 C   0  0  0  0  0  0  0  0  0  0  0  0
    2.9911    0.5379    0.0000 C   0  0  0  0  0  0  0  0  0  0  0  0
    3.9552    0.8041    0.0000 C   0  0  0  0  0  0  0  0  0  0  0  0
    4.2060    1.7726    0.0000 C   0  0  0  0  0  0  0  0  0  0  0  0
    3.4934    2.4739    0.0000 C   0  0  0  0  0  0  0  0  0  0  0  0
    2.5300    2.2070    0.0000 C   0  0  0  0  0  0  0  0  0  0  0  0
    2.2787    1.2392    0.0000 C   0  0  0  0  0  0  0  0  0  0  0  0
   -2.8201    2.4662    0.0000 C   0  0  0  0  0  0  0  0  0  0  0  0
   -3.3716    3.3004    0.0000 C   0  0  0  0  0  0  0  0  0  0  0  0
   -3.1716    4.2799    0.0000 O   0  0  0  0  0  0  0  0  0  0  0  0
   -4.2060    2.7490    0.0000 C   0  0  0  0  0  0  0  0  0  0  0  0
   -3.6546    1.9146    0.0000 C   0  0  0  0  0  0  0  0  0  0  0  0
   -3.3886    0.9509    0.0000 C   0  0  0  0  0  0  0  0  0  0  0  0
  1  2  1  0  0  0  0
  2  3  2  0  0  0  0
  2  4  1  0  0  0  0
  4  5  1  0  0  0  0
  5  6  1  0  0  0  0
  6  7  1  0  0  0  0
  7  8  2  0  0  0  0
  7  9  1  0  0  0  0
  9 10  2  0  0  0  0
 10 11  1  0  0  0  0
 11 12  2  0  0  0  0
 11 13  1  0  0  0  0
 13 14  1  0  0  0  0
 14 15  1  0  0  0  0
 15 16  2  0  0  0  0
 16 17  1  0  0  0  0
 17 18  2  0  0  0  0
 18 19  1  0  0  0  0
 19 20  2  0  0  0  0
 20 21  1  0  0  0  0
 21 22  2  0  0  0  0
 22 23  1  0  0  0  0
 23 24  2  0  0  0  0
 10 25  1  0  0  0  0
 25 26  1  0  0  0  0
 26 27  2  0  0  0  0
 26 28  1  0  0  0  0
 28 29  1  0  0  0  0
 29 30  1  0  0  0  0
 30  9  1  0  0  0  0
 24 15  1  0  0  0  0
 29 25  1  0  0  0  0
 24 19  1  0  0  0  0
M  END
>  <IDNUMBER> (104272)
104272

>  <EFFECT> (104272)
1

$$$$

  -ISIS-  -- StrEd -- 

 21 23  0  0  0  0  0  0  0  0999 V2000
   -4.0161    1.9717    0.0000 C   0  0  0  0  0  0  0  0  0  0  0  0
   -3.4995    1.1152    0.0000 C   0  0  0  0  0  0  0  0  0  0  0  0
   -2.4998    1.1347    0.0000 O   0  0  0  0  0  0  0  0  0  0  0  0
   -1.9831    0.2789    0.0000 C   0  0  0  0  0  0  0  0  0  0  0  0
   -2.4663   -0.5968    0.0000 O   0  0  0  0  0  0  0  0  0  0  0  0
   -0.9834    0.2978    0.0000 C   0  0  0  0  0  0  0  0  0  0  0  0
   -0.4665   -0.5584    0.0000 C   0  0  0  0  0  0  0  0  0  0  0  0
    0.5333   -0.5392    0.0000 N   0  0  0  0  0  0  0  0  0  0  0  0
    1.0166    0.3365    0.0000 C   0  0  0  0  0  0  0  0  0  0  0  0
    2.0165    0.3557    0.0000 N   0  0  0  0  0  0  0  0  0  0  0  0
    2.4995    1.2311    0.0000 C   0  0  0  0  0  0  0  0  0  0  0  0
    3.4992    1.2503    0.0000 S   0  0  0  0  0  0  0  0  0  0  0  0
    4.0161    0.3945    0.0000 C   0  0  0  0  0  0  0  0  0  0  0  0
    1.9828    2.0873    0.0000 N   0  0  0  0  0  0  0  0  0  0  0  0
    0.9828    2.0683    0.0000 C   0  0  0  0  0  0  0  0  0  0  0  0
    0.4998    1.1924    0.0000 C   0  0  0  0  0  0  0  0  0  0  0  0
   -0.4998    1.1731    0.0000 C   0  0  0  0  0  0  0  0  0  0  0  0
   -1.0166    2.0296    0.0000 O   0  0  0  0  0  0  0  0  0  0  0  0
    0.8606   -1.4840    0.0000 C   0  0  0  0  0  0  0  0  0  0  0  0
    0.0629   -2.0873    0.0000 C   0  0  0  0  0  0  0  0  0  0  0  0
   -0.7573   -1.5151    0.0000 S   0  0  0  0  0  0  0  0  0  0  0  0
  1  2  1  0  0  0  0
  2  3  1  0  0  0  0
  3  4  1  0  0  0  0
  4  5  2  0  0  0  0
  4  6  1  0  0  0  0
  6  7  2  0  0  0  0
  7  8  1  0  0  0  0
  8  9  1  0  0  0  0
  9 10  2  0  0  0  0
 10 11  1  0  0  0  0
 11 12  1  0  0  0  0
 12 13  1  0  0  0  0
 11 14  2  0  0  0  0
 14 15  1  0  0  0  0
 15 16  2  0  0  0  0
 16 17  1  0  0  0  0
 17 18  2  0  0  0  0
  8 19  1  0  0  0  0
 19 20  1  0  0  0  0
 20 21  1  0  0  0  0
 17  6  1  0  0  0  0
 21  7  1  0  0  0  0
 16  9  1  0  0  0  0
M  END
>  <IDNUMBER> (104670)
104670

>  <EFFECT> (104670)
1

$$$$

  -ISIS-  -- StrEd -- 

 26 29  0  0  0  0  0  0  0  0999 V2000
   -4.0634   -0.1323    0.0000 C   0  0  0  0  0  0  0  0  0  0  0  0
   -3.0658   -0.0879    0.0000 O   0  0  0  0  0  0  0  0  0  0  0  0
   -2.6046    0.7981    0.0000 C   0  0  0  0  0  0  0  0  0  0  0  0
   -3.1423    1.6397    0.0000 C   0  0  0  0  0  0  0  0  0  0  0  0
   -2.6816    2.5256    0.0000 C   0  0  0  0  0  0  0  0  0  0  0  0
   -1.6836    2.5698    0.0000 C   0  0  0  0  0  0  0  0  0  0  0  0
   -1.1464    1.7282    0.0000 C   0  0  0  0  0  0  0  0  0  0  0  0
   -1.6074    0.8419    0.0000 C   0  0  0  0  0  0  0  0  0  0  0  0
   -1.0706    0.0003    0.0000 C   0  0  0  0  0  0  0  0  0  0  0  0
   -1.5310   -0.8863    0.0000 C   0  0  0  0  0  0  0  0  0  0  0  0
   -2.5283   -0.9304    0.0000 O   0  0  0  0  0  0  0  0  0  0  0  0
   -0.0726    0.0438    0.0000 N   0  0  0  0  0  0  0  0  0  0  0  0
    0.4642   -0.7978    0.0000 C   0  0  0  0  0  0  0  0  0  0  0  0
    0.0039   -1.6841    0.0000 C   0  0  0  0  0  0  0  0  0  0  0  0
   -0.4569   -2.5698    0.0000 N   0  0  0  0  0  0  0  0  0  0  0  0
    1.4622   -0.7538    0.0000 C   0  0  0  0  0  0  0  0  0  0  0  0
    2.3971   -0.4037    0.0000 C   0  0  0  0  0  0  0  0  0  0  0  0
    2.3531    0.5939    0.0000 C   0  0  0  0  0  0  0  0  0  0  0  0
    3.1343    1.2163    0.0000 C   0  0  0  0  0  0  0  0  0  0  0  0
    2.9862    2.2037    0.0000 O   0  0  0  0  0  0  0  0  0  0  0  0
    4.0634    0.8505    0.0000 O   0  0  0  0  0  0  0  0  0  0  0  0
    1.3860    0.9742    0.0000 C   0  0  0  0  0  0  0  0  0  0  0  0
    0.3881    0.9304    0.0000 C   0  0  0  0  0  0  0  0  0  0  0  0
   -0.1491    1.7720    0.0000 C   0  0  0  0  0  0  0  0  0  0  0  0
    1.9226    0.1323    0.0000 N   0  0  0  0  0  0  0  0  0  0  0  0
    2.9202    0.1764    0.0000 C   0  0  0  0  0  0  0  0  0  0  0  0
  1  2  1  0  0  0  0
  2  3  1  0  0  0  0
  3  4  2  0  0  0  0
  4  5  1  0  0  0  0
  5  6  2  0  0  0  0
  6  7  1  0  0  0  0
  7  8  2  0  0  0  0
  8  9  1  0  0  0  0
  9 10  1  0  0  0  0
 10 11  1  0  0  0  0
  9 12  1  0  0  0  0
 12 13  1  0  0  0  0
 13 14  1  0  0  0  0
 14 15  3  0  0  0  0
 13 16  1  0  0  0  0
 16 17  1  0  0  0  0
 17 18  1  0  0  0  0
 18 19  1  0  0  0  0
 19 20  2  0  0  0  0
 19 21  1  0  0  0  0
 18 22  1  0  0  0  0
 22 23  1  0  0  0  0
 23 24  1  0  0  0  0
 22 25  1  0  0  0  0
 25 26  1  0  0  0  0
  8  3  1  0  0  0  0
 23 12  1  0  0  0  0
 24  7  1  0  0  0  0
 25 16  1  0  0  0  0
M  END
>  <IDNUMBER> (104686)
104686

>  <EFFECT> (104686)
1

$$$$

  -ISIS-  -- StrEd -- 

 26 27  0  0  0  0  0  0  0  0999 V2000
   -3.5010   -0.9129    0.0000 C   0  0  0  0  0  0  0  0  0  0  0  0
   -2.5041   -0.8351    0.0000 C   0  0  0  0  0  0  0  0  0  0  0  0
   -1.5069   -0.7572    0.0000 C   0  0  0  0  0  0  0  0  0  0  0  0
   -2.4265   -1.8320    0.0000 C   0  0  0  0  0  0  0  0  0  0  0  0
   -2.5817    0.1618    0.0000 C   0  0  0  0  0  0  0  0  0  0  0  0
   -1.7572    0.7278    0.0000 C   0  0  0  0  0  0  0  0  0  0  0  0
   -2.3229    1.5521    0.0000 C   0  0  0  0  0  0  0  0  0  0  0  0
   -1.1915   -0.0967    0.0000 C   0  0  0  0  0  0  0  0  0  0  0  0
   -0.9325    1.2934    0.0000 C   0  0  0  0  0  0  0  0  0  0  0  0
   -1.0103    2.2903    0.0000 C   0  0  0  0  0  0  0  0  0  0  0  0
   -0.1859    2.8566    0.0000 C   0  0  0  0  0  0  0  0  0  0  0  0
    0.7165    2.4253    0.0000 C   0  0  0  0  0  0  0  0  0  0  0  0
    1.5409    2.9910    0.0000 O   0  0  0  0  0  0  0  0  0  0  0  0
    0.7943    1.4284    0.0000 C   0  0  0  0  0  0  0  0  0  0  0  0
    1.6965    0.9969    0.0000 C   0  0  0  0  0  0  0  0  0  0  0  0
    2.5211    1.5629    0.0000 N   0  0  0  0  0  0  0  0  0  0  0  0
    3.4234    1.1316    0.0000 O   0  0  0  0  0  0  0  0  0  0  0  0
    1.7742   -0.0000    0.0000 C   0  0  0  0  0  0  0  0  0  0  0  0
    0.9500   -0.5658    0.0000 C   0  0  0  0  0  0  0  0  0  0  0  0
    1.0273   -1.5627    0.0000 C   0  0  0  0  0  0  0  0  0  0  0  0
    1.9299   -1.9938    0.0000 C   0  0  0  0  0  0  0  0  0  0  0  0
    2.0072   -2.9910    0.0000 Cl  0  0  0  0  0  0  0  0  0  0  0  0
    2.7544   -1.4284    0.0000 C   0  0  0  0  0  0  0  0  0  0  0  0
    2.6763   -0.4310    0.0000 C   0  0  0  0  0  0  0  0  0  0  0  0
    3.5010    0.1347    0.0000 Cl  0  0  0  0  0  0  0  0  0  0  0  0
   -0.0304    0.8625    0.0000 C   0  0  0  0  0  0  0  0  0  0  0  0
  1  2  1  0  0  0  0
  2  3  1  0  0  0  0
  2  4  1  0  0  0  0
  2  5  1  0  0  0  0
  5  6  1  0  0  0  0
  6  7  1  0  0  0  0
  6  8  1  0  0  0  0
  6  9  1  0  0  0  0
  9 10  2  0  0  0  0
 10 11  1  0  0  0  0
 11 12  2  0  0  0  0
 12 13  1  0  0  0  0
 12 14  1  0  0  0  0
 14 15  1  0  0  0  0
 15 16  2  0  0  0  0
 16 17  1  0  0  0  0
 15 18  1  0  0  0  0
 18 19  2  0  0  0  0
 19 20  1  0  0  0  0
 20 21  2  0  0  0  0
 21 22  1  0  0  0  0
 21 23  1  0  0  0  0
 23 24  2  0  0  0  0
 24 25  1  0  0  0  0
 14 26  2  0  0  0  0
 26  9  1  0  0  0  0
 24 18  1  0  0  0  0
M  END
>  <IDNUMBER> (105226)
105226

>  <EFFECT> (105226)
1

$$$$

  -ISIS-  -- StrEd -- 

 20 22  0  0  0  0  0  0  0  0999 V2000
    1.7960    2.6039    0.0000 C   0  0  0  0  0  0  0  0  0  0  0  0
    1.2861    1.7440    0.0000 C   0  0  0  0  0  0  0  0  0  0  0  0
    0.2860    1.7555    0.0000 O   0  0  0  0  0  0  0  0  0  0  0  0
    1.7754    0.8722    0.0000 N   0  0  0  0  0  0  0  0  0  0  0  0
    1.2654    0.0118    0.0000 C   0  0  0  0  0  0  0  0  0  0  0  0
    0.2651    0.0234    0.0000 N   0  0  0  0  0  0  0  0  0  0  0  0
   -0.2449   -0.8363    0.0000 C   0  0  0  0  0  0  0  0  0  0  0  0
   -1.2448   -0.8245    0.0000 C   0  0  0  0  0  0  0  0  0  0  0  0
   -1.7345    0.0473    0.0000 C   0  0  0  0  0  0  0  0  0  0  0  0
   -2.7345    0.0591    0.0000 C   0  0  0  0  0  0  0  0  0  0  0  0
   -3.2447   -0.8011    0.0000 C   0  0  0  0  0  0  0  0  0  0  0  0
   -2.7547   -1.6731    0.0000 C   0  0  0  0  0  0  0  0  0  0  0  0
   -1.7552   -1.6846    0.0000 N   0  0  0  0  0  0  0  0  0  0  0  0
    0.2449   -1.7080    0.0000 N   0  0  0  0  0  0  0  0  0  0  0  0
    1.2448   -1.7201    0.0000 C   0  0  0  0  0  0  0  0  0  0  0  0
    1.7345   -2.5920    0.0000 C   0  0  0  0  0  0  0  0  0  0  0  0
    2.7345   -2.6039    0.0000 C   0  0  0  0  0  0  0  0  0  0  0  0
    3.2447   -1.7437    0.0000 C   0  0  0  0  0  0  0  0  0  0  0  0
    2.7552   -0.8717    0.0000 C   0  0  0  0  0  0  0  0  0  0  0  0
    1.7549   -0.8600    0.0000 C   0  0  0  0  0  0  0  0  0  0  0  0
  1  2  1  0  0  0  0
  2  3  2  0  0  0  0
  2  4  1  0  0  0  0
  4  5  1  0  0  0  0
  5  6  2  0  0  0  0
  6  7  1  0  0  0  0
  7  8  1  0  0  0  0
  8  9  2  0  0  0  0
  9 10  1  0  0  0  0
 10 11  2  0  0  0  0
 11 12  1  0  0  0  0
 12 13  2  0  0  0  0
  7 14  2  0  0  0  0
 14 15  1  0  0  0  0
 15 16  2  0  0  0  0
 16 17  1  0  0  0  0
 17 18  2  0  0  0  0
 18 19  1  0  0  0  0
 19 20  2  0  0  0  0
 20  5  1  0  0  0  0
 13  8  1  0  0  0  0
 20 15  1  0  0  0  0
M  END
>  <IDNUMBER> (105236)
105236

>  <EFFECT> (105236)
1

$$$$

  -ISIS-  -- StrEd -- 

 39 43  0  0  0  0  0  0  0  0999 V2000
   -5.2096    0.8010    0.0000 C   0  0  0  0  0  0  0  0  0  0  0  0
   -4.5874    1.6182    0.0000 O   0  0  0  0  0  0  0  0  0  0  0  0
   -3.5673    1.4873    0.0000 C   0  0  0  0  0  0  0  0  0  0  0  0
   -2.9446    2.3051    0.0000 C   0  0  0  0  0  0  0  0  0  0  0  0
   -3.3412    3.2528    0.0000 C   0  0  0  0  0  0  0  0  0  0  0  0
   -1.9248    2.1742    0.0000 C   0  0  0  0  0  0  0  0  0  0  0  0
   -1.3026    2.9915    0.0000 O   0  0  0  0  0  0  0  0  0  0  0  0
   -1.5290    1.2261    0.0000 C   0  0  0  0  0  0  0  0  0  0  0  0
   -2.1514    0.4091    0.0000 C   0  0  0  0  0  0  0  0  0  0  0  0
   -3.1707    0.5394    0.0000 C   0  0  0  0  0  0  0  0  0  0  0  0
   -3.6420    0.0573    0.0000 O   0  0  0  0  0  0  0  0  0  0  0  0
   -1.7556   -0.5389    0.0000 C   0  0  0  0  0  0  0  0  0  0  0  0
   -2.3784   -1.3566    0.0000 N   0  0  0  0  0  0  0  0  0  0  0  0
   -3.3980   -1.2261    0.0000 C   0  0  0  0  0  0  0  0  0  0  0  0
   -3.7314   -0.6405    0.0000 O   0  0  0  0  0  0  0  0  0  0  0  0
   -4.0199   -2.0433    0.0000 C   0  0  0  0  0  0  0  0  0  0  0  0
   -5.0397   -1.9124    0.0000 C   0  0  0  0  0  0  0  0  0  0  0  0
   -3.6238   -2.9915    0.0000 N   0  0  0  0  0  0  0  0  0  0  0  0
   -0.7363   -0.6703    0.0000 N   0  0  0  0  0  0  0  0  0  0  0  0
   -0.3403   -1.6179    0.0000 C   0  0  0  0  0  0  0  0  0  0  0  0
   -0.9626   -2.4355    0.0000 C   0  0  0  0  0  0  0  0  0  0  0  0
   -1.5857   -3.2528    0.0000 N   0  0  0  0  0  0  0  0  0  0  0  0
    0.6795   -1.7488    0.0000 C   0  0  0  0  0  0  0  0  0  0  0  0
    1.6988   -1.8800    0.0000 C   0  0  0  0  0  0  0  0  0  0  0  0
    2.3219   -1.0624    0.0000 C   0  0  0  0  0  0  0  0  0  0  0  0
    3.3415   -1.1933    0.0000 C   0  0  0  0  0  0  0  0  0  0  0  0
    3.9639   -0.3761    0.0000 C   0  0  0  0  0  0  0  0  0  0  0  0
    4.9832   -0.5070    0.0000 C   0  0  0  0  0  0  0  0  0  0  0  0
    3.5673    0.5726    0.0000 C   0  0  0  0  0  0  0  0  0  0  0  0
    4.1903    1.3893    0.0000 O   0  0  0  0  0  0  0  0  0  0  0  0
    5.2096    1.2589    0.0000 C   0  0  0  0  0  0  0  0  0  0  0  0
    2.5483    0.7030    0.0000 C   0  0  0  0  0  0  0  0  0  0  0  0
    2.1514    1.6511    0.0000 O   0  0  0  0  0  0  0  0  0  0  0  0
    1.9248   -0.1143    0.0000 C   0  0  0  0  0  0  0  0  0  0  0  0
    0.9060    0.0166    0.0000 C   0  0  0  0  0  0  0  0  0  0  0  0
   -0.1133    0.1472    0.0000 C   0  0  0  0  0  0  0  0  0  0  0  0
   -0.5094    1.0956    0.0000 C   0  0  0  0  0  0  0  0  0  0  0  0
    1.3026   -0.9315    0.0000 N   0  0  0  0  0  0  0  0  0  0  0  0
    1.8447   -0.8679    0.0000 C   0  0  0  0  0  0  0  0  0  0  0  0
  1  2  1  0  0  0  0
  2  3  1  0  0  0  0
  3  4  2  0  0  0  0
  4  5  1  0  0  0  0
  4  6  1  0  0  0  0
  6  7  2  0  0  0  0
  6  8  1  0  0  0  0
  8  9  2  0  0  0  0
  9 10  1  0  0  0  0
 10 11  2  0  0  0  0
  9 12  1  0  0  0  0
 12 13  1  0  0  0  0
 13 14  1  0  0  0  0
 14 15  2  0  0  0  0
 14 16  1  0  0  0  0
 16 17  1  0  0  0  0
 16 18  1  0  0  0  0
 12 19  1  0  0  0  0
 19 20  1  0  0  0  0
 20 21  1  0  0  0  0
 21 22  3  0  0  0  0
 20 23  1  0  0  0  0
 23 24  1  0  0  0  0
 24 25  1  0  0  0  0
 25 26  2  0  0  0  0
 26 27  1  0  0  0  0
 27 28  1  0  0  0  0
 27 29  2  0  0  0  0
 29 30  1  0  0  0  0
 30 31  1  0  0  0  0
 29 32  1  0  0  0  0
 32 33  1  0  0  0  0
 32 34  2  0  0  0  0
 34 35  1  0  0  0  0
 35 36  1  0  0  0  0
 36 37  1  0  0  0  0
 35 38  1  0  0  0  0
 38 39  1  0  0  0  0
 10  3  1  0  0  0  0
 36 19  1  0  0  0  0
 37  8  1  0  0  0  0
 38 23  1  0  0  0  0
 34 25  1  0  0  0  0
M  END
>  <IDNUMBER> (105335)
105335

>  <EFFECT> (105335)
1

$$$$

  -ISIS-  -- StrEd -- 

 27 30  0  0  0  0  0  0  0  0999 V2000
   -4.4017   -0.0952    0.0000 C   0  0  0  0  0  0  0  0  0  0  0  0
   -3.4327    0.1503    0.0000 C   0  0  0  0  0  0  0  0  0  0  0  0
   -2.7351   -0.5662    0.0000 N   0  0  0  0  0  0  0  0  0  0  0  0
   -3.0071   -1.5284    0.0000 C   0  0  0  0  0  0  0  0  0  0  0  0
   -3.9761   -1.7739    0.0000 C   0  0  0  0  0  0  0  0  0  0  0  0
   -1.7663   -0.3204    0.0000 C   0  0  0  0  0  0  0  0  0  0  0  0
   -1.0685   -1.0369    0.0000 C   0  0  0  0  0  0  0  0  0  0  0  0
   -0.0990   -0.7913    0.0000 N   0  0  0  0  0  0  0  0  0  0  0  0
    0.6693   -1.4311    0.0000 N   0  0  0  0  0  0  0  0  0  0  0  0
    1.5152   -0.8980    0.0000 C   0  0  0  0  0  0  0  0  0  0  0  0
    2.4772   -1.1699    0.0000 C   0  0  0  0  0  0  0  0  0  0  0  0
    2.7231   -2.1390    0.0000 C   0  0  0  0  0  0  0  0  0  0  0  0
    3.6852   -2.4109    0.0000 C   0  0  0  0  0  0  0  0  0  0  0  0
    3.9314   -3.3804    0.0000 O   0  0  0  0  0  0  0  0  0  0  0  0
    4.4017   -1.7136    0.0000 C   0  0  0  0  0  0  0  0  0  0  0  0
    4.1562   -0.7446    0.0000 C   0  0  0  0  0  0  0  0  0  0  0  0
    3.1941   -0.4726    0.0000 C   0  0  0  0  0  0  0  0  0  0  0  0
    2.9482    0.4967    0.0000 N   0  0  0  0  0  0  0  0  0  0  0  0
    1.9859    0.7686    0.0000 C   0  0  0  0  0  0  0  0  0  0  0  0
    1.5515    1.6740    0.0000 C   0  0  0  0  0  0  0  0  0  0  0  0
    2.1910    2.4427    0.0000 N   0  3  0  0  0  0  0  0  0  0  0  0
    3.1764    2.2729    0.0000 O   0  0  0  0  0  0  0  0  0  0  0  0
    1.8456    3.3804    0.0000 O   0  0  0  0  0  0  0  0  0  0  0  0
    0.5662    1.8438    0.0000 C   0  0  0  0  0  0  0  0  0  0  0  0
   -0.0740    1.0750    0.0000 C   0  0  0  0  0  0  0  0  0  0  0  0
    0.2714    0.1373    0.0000 C   0  0  0  0  0  0  0  0  0  0  0  0
    1.2693    0.0708    0.0000 C   0  0  0  0  0  0  0  0  0  0  0  0
  1  2  1  0  0  0  0
  2  3  1  0  0  0  0
  3  4  1  0  0  0  0
  4  5  1  0  0  0  0
  3  6  1  0  0  0  0
  6  7  1  0  0  0  0
  7  8  1  0  0  0  0
  8  9  1  0  0  0  0
  9 10  2  0  0  0  0
 10 11  1  0  0  0  0
 11 12  2  0  0  0  0
 12 13  1  0  0  0  0
 13 14  1  0  0  0  0
 13 15  2  0  0  0  0
 15 16  1  0  0  0  0
 16 17  2  0  0  0  0
 17 18  1  0  0  0  0
 18 19  1  0  0  0  0
 19 20  1  0  0  0  0
 20 21  1  0  0  0  0
 21 22  2  0  0  0  0
 21 23  1  0  0  0  0
 20 24  2  0  0  0  0
 24 25  1  0  0  0  0
 25 26  2  0  0  0  0
 26 27  1  0  0  0  0
 26  8  1  0  0  0  0
 27 10  1  0  0  0  0
 17 11  1  0  0  0  0
 27 19  2  0  0  0  0
M  CHG  1  21   1
M  END
>  <IDNUMBER> (105634)
105634

>  <EFFECT> (105634)
1

$$$$

  -ISIS-  -- StrEd -- 

 19 20  0  0  0  0  0  0  0  0999 V2000
   -2.5358   -1.2844    0.0000 C   0  0  0  0  0  0  0  0  0  0  0  0
   -3.2192   -0.5547    0.0000 N   0  0  0  0  0  0  0  0  0  0  0  0
   -3.0314    0.4275    0.0000 C   0  0  0  0  0  0  0  0  0  0  0  0
   -2.1262    0.8519    0.0000 C   0  0  0  0  0  0  0  0  0  0  0  0
   -1.3055    0.2808    0.0000 C   0  0  0  0  0  0  0  0  0  0  0  0
   -0.4004    0.7055    0.0000 C   0  0  0  0  0  0  0  0  0  0  0  0
    0.4202    0.1339    0.0000 N   0  0  0  0  0  0  0  0  0  0  0  0
    1.3256    0.5590    0.0000 C   0  0  0  0  0  0  0  0  0  0  0  0
    1.4104    1.5552    0.0000 O   0  0  0  0  0  0  0  0  0  0  0  0
    2.1465   -0.0120    0.0000 C   0  0  0  0  0  0  0  0  0  0  0  0
    3.0910    0.3160    0.0000 C   0  0  0  0  0  0  0  0  0  0  0  0
    3.6948   -0.4816    0.0000 C   0  0  0  0  0  0  0  0  0  0  0  0
    4.6946   -0.4614    0.0000 Br  0  0  0  0  0  0  0  0  0  0  0  0
    3.1234   -1.3022    0.0000 C   0  0  0  0  0  0  0  0  0  0  0  0
    2.1664   -1.0121    0.0000 N   0  0  0  0  0  0  0  0  0  0  0  0
   -3.9068    0.9100    0.0000 C   0  0  0  0  0  0  0  0  0  0  0  0
   -4.6365    0.2259    0.0000 N   0  0  0  0  0  0  0  0  0  0  0  0
   -4.2118   -0.6791    0.0000 C   0  0  0  0  0  0  0  0  0  0  0  0
   -4.6946   -1.5552    0.0000 N   0  0  0  0  0  0  0  0  0  0  0  0
  1  2  1  0  0  0  0
  2  3  1  0  0  0  0
  3  4  1  0  0  0  0
  4  5  2  0  0  0  0
  5  6  1  0  0  0  0
  6  7  1  0  0  0  0
  7  8  1  0  0  0  0
  8  9  2  0  0  0  0
  8 10  1  0  0  0  0
 10 11  2  0  0  0  0
 11 12  1  0  0  0  0
 12 13  1  0  0  0  0
 12 14  2  0  0  0  0
 14 15  1  0  0  0  0
  3 16  2  0  0  0  0
 16 17  1  0  0  0  0
 17 18  2  0  0  0  0
 18 19  1  0  0  0  0
 18  2  1  0  0  0  0
 15 10  1  0  0  0  0
M  END
>  <IDNUMBER> (105769)
105769

>  <EFFECT> (105769)
1

$$$$

  -ISIS-  -- StrEd -- 

 24 27  0  0  0  0  0  0  0  0999 V2000
   -3.7748   -0.5575    0.0000 C   0  0  0  0  0  0  0  0  0  0  0  0
   -2.7827   -0.4340    0.0000 C   0  0  0  0  0  0  0  0  0  0  0  0
   -2.1791   -1.2313    0.0000 C   0  0  0  0  0  0  0  0  0  0  0  0
   -1.1867   -1.1072    0.0000 C   0  0  0  0  0  0  0  0  0  0  0  0
   -0.5831   -1.9049    0.0000 O   0  0  0  0  0  0  0  0  0  0  0  0
   -0.7980   -0.1861    0.0000 C   0  0  0  0  0  0  0  0  0  0  0  0
   -1.4016    0.6116    0.0000 C   0  0  0  0  0  0  0  0  0  0  0  0
   -1.0126    1.5330    0.0000 C   0  0  0  0  0  0  0  0  0  0  0  0
   -0.0205    1.6565    0.0000 C   0  0  0  0  0  0  0  0  0  0  0  0
    0.5831    0.8597    0.0000 C   0  0  0  0  0  0  0  0  0  0  0  0
    0.1944   -0.0616    0.0000 C   0  0  0  0  0  0  0  0  0  0  0  0
    0.7980   -0.8594    0.0000 C   0  0  0  0  0  0  0  0  0  0  0  0
    0.4092   -1.7805    0.0000 O   0  0  0  0  0  0  0  0  0  0  0  0
    1.7901   -0.7351    0.0000 C   0  0  0  0  0  0  0  0  0  0  0  0
    2.3940   -1.5324    0.0000 C   0  0  0  0  0  0  0  0  0  0  0  0
    3.3863   -1.4083    0.0000 C   0  0  0  0  0  0  0  0  0  0  0  0
    3.7748   -0.4869    0.0000 C   0  0  0  0  0  0  0  0  0  0  0  0
    3.1712    0.3102    0.0000 C   0  0  0  0  0  0  0  0  0  0  0  0
    3.5597    1.2316    0.0000 O   0  0  0  0  0  0  0  0  0  0  0  0
    2.1786    0.1865    0.0000 C   0  0  0  0  0  0  0  0  0  0  0  0
    1.5755    0.9834    0.0000 C   0  0  0  0  0  0  0  0  0  0  0  0
    1.9637    1.9049    0.0000 O   0  0  0  0  0  0  0  0  0  0  0  0
   -2.3937    0.4873    0.0000 C   0  0  0  0  0  0  0  0  0  0  0  0
   -2.9973    1.2848    0.0000 O   0  0  0  0  0  0  0  0  0  0  0  0
  1  2  1  0  0  0  0
  2  3  1  0  0  0  0
  3  4  1  0  0  0  0
  4  5  2  0  0  0  0
  4  6  1  0  0  0  0
  6  7  2  0  0  0  0
  7  8  1  0  0  0  0
  8  9  2  0  0  0  0
  9 10  1  0  0  0  0
 10 11  2  0  0  0  0
 11 12  1  0  0  0  0
 12 13  2  0  0  0  0
 12 14  1  0  0  0  0
 14 15  2  0  0  0  0
 15 16  1  0  0  0  0
 16 17  2  0  0  0  0
 17 18  1  0  0  0  0
 18 19  1  0  0  0  0
 18 20  2  0  0  0  0
 20 21  1  0  0  0  0
 21 22  2  0  0  0  0
  7 23  1  0  0  0  0
 23 24  1  0  0  0  0
 23  2  1  0  0  0  0
 11  6  1  0  0  0  0
 20 14  1  0  0  0  0
 21 10  1  0  0  0  0
M  END
>  <IDNUMBER> (106118)
106118

>  <EFFECT> (106118)
1

$$$$

  -ISIS-  -- StrEd -- 

 38 39  0  0  0  0  0  0  0  0999 V2000
   -7.2267    3.1661    0.0000 C   0  0  0  0  0  0  0  0  0  0  0  0
   -6.7636    2.2796    0.0000 C   0  0  0  0  0  0  0  0  0  0  0  0
   -7.3004    1.4364    0.0000 O   0  0  0  0  0  0  0  0  0  0  0  0
   -5.7646    2.2369    0.0000 N   0  0  0  0  0  0  0  0  0  0  0  0
   -5.2289    3.0812    0.0000 O   0  0  0  0  0  0  0  0  0  0  0  0
   -5.3019    1.3510    0.0000 C   0  0  0  0  0  0  0  0  0  0  0  0
   -4.3029    1.3084    0.0000 C   0  0  0  0  0  0  0  0  0  0  0  0
   -3.8398    0.4225    0.0000 C   0  0  0  0  0  0  0  0  0  0  0  0
   -2.8403    0.3799    0.0000 C   0  0  0  0  0  0  0  0  0  0  0  0
   -2.3044    1.2242    0.0000 N   0  0  0  0  0  0  0  0  0  0  0  0
   -2.3777   -0.5067    0.0000 C   0  0  0  0  0  0  0  0  0  0  0  0
   -2.9140   -1.3510    0.0000 O   0  0  0  0  0  0  0  0  0  0  0  0
   -1.3793   -0.5494    0.0000 N   0  0  0  0  0  0  0  0  0  0  0  0
   -0.9162   -1.4359    0.0000 C   0  0  0  0  0  0  0  0  0  0  0  0
   -1.4519   -2.2791    0.0000 C   0  0  0  0  0  0  0  0  0  0  0  0
   -0.9892   -3.1661    0.0000 O   0  0  0  0  0  0  0  0  0  0  0  0
   -2.4518   -2.2376    0.0000 O   0  0  0  0  0  0  0  0  0  0  0  0
    0.0835   -1.4786    0.0000 C   0  0  0  0  0  0  0  0  0  0  0  0
    0.5459   -2.3637    0.0000 O   0  0  0  0  0  0  0  0  0  0  0  0
    0.6196   -0.6335    0.0000 C   0  0  0  0  0  0  0  0  0  0  0  0
    1.6182   -0.5715    0.0000 S   0  0  0  0  0  0  0  0  0  0  0  0
    1.8669    0.3970    0.0000 C   0  0  0  0  0  0  0  0  0  0  0  0
    2.7961    0.7649    0.0000 N   0  0  0  0  0  0  0  0  0  0  0  0
    3.5804    0.1433    0.0000 C   0  0  0  0  0  0  0  0  0  0  0  0
    4.5103    0.5106    0.0000 C   0  0  0  0  0  0  0  0  0  0  0  0
    4.6570    1.5000    0.0000 C   0  0  0  0  0  0  0  0  0  0  0  0
    5.5866    1.8673    0.0000 N   0  0  0  0  0  0  0  0  0  0  0  0
    6.3701    1.2463    0.0000 C   0  0  0  0  0  0  0  0  0  0  0  0
    7.3004    1.6136    0.0000 N   0  0  0  0  0  0  0  0  0  0  0  0
    6.2234    0.2569    0.0000 O   0  0  0  0  0  0  0  0  0  0  0  0
    3.8731    2.1224    0.0000 N   0  0  0  0  0  0  0  0  0  0  0  0
    4.0200    3.1107    0.0000 C   0  0  0  0  0  0  0  0  0  0  0  0
    2.9439    1.7537    0.0000 C   0  0  0  0  0  0  0  0  0  0  0  0
    2.1593    2.3756    0.0000 O   0  0  0  0  0  0  0  0  0  0  0  0
    1.0230    0.9326    0.0000 C   0  0  0  0  0  0  0  0  0  0  0  0
    0.9605    1.9312    0.0000 O   0  0  0  0  0  0  0  0  0  0  0  0
    0.2519    0.2961    0.0000 C   0  0  0  0  0  0  0  0  0  0  0  0
   -0.7168    0.5455    0.0000 O   0  0  0  0  0  0  0  0  0  0  0  0
  1  2  1  0  0  0  0
  2  3  2  0  0  0  0
  2  4  1  0  0  0  0
  4  5  1  0  0  0  0
  4  6  1  0  0  0  0
  6  7  1  0  0  0  0
  7  8  1  0  0  0  0
  8  9  1  0  0  0  0
  9 10  1  0  0  0  0
  9 11  1  0  0  0  0
 11 12  2  0  0  0  0
 11 13  1  0  0  0  0
 13 14  1  0  0  0  0
 14 15  1  0  0  0  0
 15 16  2  0  0  0  0
 15 17  1  0  0  0  0
 14 18  1  0  0  0  0
 18 19  1  0  0  0  0
 18 20  1  0  0  0  0
 20 21  1  0  0  0  0
 21 22  1  0  0  0  0
 22 23  1  0  0  0  0
 23 24  1  0  0  0  0
 24 25  2  0  0  0  0
 25 26  1  0  0  0  0
 26 27  2  0  0  0  0
 27 28  1  0  0  0  0
 28 29  1  0  0  0  0
 28 30  2  0  0  0  0
 26 31  1  0  0  0  0
 31 32  1  0  0  0  0
 31 33  1  0  0  0  0
 33 34  2  0  0  0  0
 22 35  1  0  0  0  0
 35 36  1  0  0  0  0
 35 37  1  0  0  0  0
 37 38  1  0  0  0  0
 37 20  1  0  0  0  0
 33 23  1  0  0  0  0
M  END
>  <IDNUMBER> (107344)
107344

>  <EFFECT> (107344)
1

$$$$

  -ISIS-  -- StrEd -- 

 19 20  0  0  0  0  0  0  0  0999 V2000
   -0.0653    1.6453    0.0000 O   0  0  0  0  0  0  0  0  0  0  0  0
   -1.0154    1.3339    0.0000 C   0  0  0  0  0  0  0  0  0  0  0  0
   -1.2202    0.3550    0.0000 C   0  0  0  0  0  0  0  0  0  0  0  0
   -0.4750   -0.3120    0.0000 N   0  0  0  0  0  0  0  0  0  0  0  0
    0.4747   -0.0000    0.0000 N   0  0  0  0  0  0  0  0  0  0  0  0
    1.2202   -0.6669    0.0000 C   0  0  0  0  0  0  0  0  0  0  0  0
    1.0154   -1.6453    0.0000 S   0  0  0  0  0  0  0  0  0  0  0  0
    2.1701   -0.3550    0.0000 N   0  0  0  0  0  0  0  0  0  0  0  0
    2.9158   -1.0216    0.0000 C   0  0  0  0  0  0  0  0  0  0  0  0
    3.8658   -0.7096    0.0000 C   0  0  0  0  0  0  0  0  0  0  0  0
    4.0706    0.2694    0.0000 C   0  0  0  0  0  0  0  0  0  0  0  0
    3.3255    0.9357    0.0000 C   0  0  0  0  0  0  0  0  0  0  0  0
    2.3749    0.6239    0.0000 C   0  0  0  0  0  0  0  0  0  0  0  0
   -2.1701    0.0426    0.0000 C   0  0  0  0  0  0  0  0  0  0  0  0
   -2.9158    0.7096    0.0000 C   0  0  0  0  0  0  0  0  0  0  0  0
   -3.8655    0.3976    0.0000 C   0  0  0  0  0  0  0  0  0  0  0  0
   -4.0706   -0.5811    0.0000 C   0  0  0  0  0  0  0  0  0  0  0  0
   -3.3255   -1.2481    0.0000 C   0  0  0  0  0  0  0  0  0  0  0  0
   -2.3749   -0.9357    0.0000 N   0  0  0  0  0  0  0  0  0  0  0  0
  1  2  1  0  0  0  0
  2  3  1  0  0  0  0
  3  4  2  0  0  0  0
  4  5  1  0  0  0  0
  5  6  1  0  0  0  0
  6  7  2  0  0  0  0
  6  8  1  0  0  0  0
  8  9  1  0  0  0  0
  9 10  1  0  0  0  0
 10 11  1  0  0  0  0
 11 12  1  0  0  0  0
 12 13  1  0  0  0  0
  3 14  1  0  0  0  0
 14 15  2  0  0  0  0
 15 16  1  0  0  0  0
 16 17  2  0  0  0  0
 17 18  1  0  0  0  0
 18 19  2  0  0  0  0
 13  8  1  0  0  0  0
 19 14  1  0  0  0  0
M  END
>  <IDNUMBER> (108024)
108024

>  <EFFECT> (108024)
1

$$$$

  -ISIS-  -- StrEd -- 

 18 18  0  0  0  0  0  0  0  0999 V2000
   -3.9903   -0.4292    0.0000 C   0  0  0  0  0  0  0  0  0  0  0  0
   -3.3866    0.3681    0.0000 C   0  0  0  0  0  0  0  0  0  0  0  0
   -2.7830    1.1654    0.0000 C   0  0  0  0  0  0  0  0  0  0  0  0
   -4.1839    0.9713    0.0000 C   0  0  0  0  0  0  0  0  0  0  0  0
   -2.5893   -0.2353    0.0000 N   0  0  0  0  0  0  0  0  0  0  0  0
   -1.6676    0.1534    0.0000 C   0  0  0  0  0  0  0  0  0  0  0  0
   -0.8705   -0.4499    0.0000 C   0  0  0  0  0  0  0  0  0  0  0  0
   -0.9943   -1.4425    0.0000 O   0  0  0  0  0  0  0  0  0  0  0  0
    0.0510   -0.0616    0.0000 C   0  0  0  0  0  0  0  0  0  0  0  0
    0.8483   -0.6646    0.0000 N   0  0  0  0  0  0  0  0  0  0  0  0
    1.7697   -0.2759    0.0000 C   0  0  0  0  0  0  0  0  0  0  0  0
    1.7631    0.7243    0.0000 C   0  0  0  0  0  0  0  0  0  0  0  0
    2.4655    1.4359    0.0000 C   0  0  0  0  0  0  0  0  0  0  0  0
    3.4657    1.4425    0.0000 C   0  0  0  0  0  0  0  0  0  0  0  0
    4.1772    0.7402    0.0000 C   0  0  0  0  0  0  0  0  0  0  0  0
    4.1839   -0.2601    0.0000 C   0  0  0  0  0  0  0  0  0  0  0  0
    3.4815   -0.9716    0.0000 C   0  0  0  0  0  0  0  0  0  0  0  0
    2.4813   -0.9783    0.0000 C   0  0  0  0  0  0  0  0  0  0  0  0
  1  2  1  0  0  0  0
  2  3  1  0  0  0  0
  2  4  1  0  0  0  0
  2  5  1  0  0  0  0
  5  6  1  0  0  0  0
  6  7  1  0  0  0  0
  7  8  1  0  0  0  0
  7  9  1  0  0  0  0
  9 10  1  0  0  0  0
 10 11  1  0  0  0  0
 11 12  1  0  0  0  0
 12 13  1  0  0  0  0
 13 14  1  0  0  0  0
 14 15  1  0  0  0  0
 15 16  1  0  0  0  0
 16 17  1  0  0  0  0
 17 18  1  0  0  0  0
 18 11  1  0  0  0  0
M  END
>  <IDNUMBER> (108061)
108061

>  <EFFECT> (108061)
1

$$$$

  -ISIS-  -- StrEd -- 

 24 26  0  0  0  0  0  0  0  0999 V2000
   -3.0820    0.9736    0.0000 C   0  0  0  0  0  0  0  0  0  0  0  0
   -2.2014    0.4997    0.0000 C   0  0  0  0  0  0  0  0  0  0  0  0
   -2.1715   -0.5000    0.0000 O   0  0  0  0  0  0  0  0  0  0  0  0
   -3.0222   -1.0255    0.0000 C   0  0  0  0  0  0  0  0  0  0  0  0
   -3.9028   -0.5515    0.0000 O   0  0  0  0  0  0  0  0  0  0  0  0
   -2.9923   -2.0251    0.0000 C   0  0  0  0  0  0  0  0  0  0  0  0
   -3.8429   -2.5508    0.0000 O   0  0  0  0  0  0  0  0  0  0  0  0
   -1.3509    1.0255    0.0000 C   0  0  0  0  0  0  0  0  0  0  0  0
   -1.3807    2.0248    0.0000 C   0  0  0  0  0  0  0  0  0  0  0  0
   -0.5297    2.5508    0.0000 C   0  0  0  0  0  0  0  0  0  0  0  0
    0.3505    2.0766    0.0000 C   0  0  0  0  0  0  0  0  0  0  0  0
    0.3805    1.0770    0.0000 C   0  0  0  0  0  0  0  0  0  0  0  0
    1.2607    0.6033    0.0000 N   0  0  0  0  0  0  0  0  0  0  0  0
    1.2907   -0.3963    0.0000 C   0  0  0  0  0  0  0  0  0  0  0  0
    2.1715   -0.8700    0.0000 C   0  0  0  0  0  0  0  0  0  0  0  0
    3.0219   -0.3445    0.0000 C   0  0  0  0  0  0  0  0  0  0  0  0
    2.9923    0.6549    0.0000 O   0  0  0  0  0  0  0  0  0  0  0  0
    3.9028   -0.8190    0.0000 O   0  0  0  0  0  0  0  0  0  0  0  0
    2.2014   -1.8696    0.0000 C   0  0  0  0  0  0  0  0  0  0  0  0
    1.3505   -2.3956    0.0000 C   0  0  0  0  0  0  0  0  0  0  0  0
    0.4702   -1.9216    0.0000 C   0  0  0  0  0  0  0  0  0  0  0  0
    0.4403   -0.9220    0.0000 C   0  0  0  0  0  0  0  0  0  0  0  0
   -0.4403   -0.4478    0.0000 N   0  0  0  0  0  0  0  0  0  0  0  0
   -0.4699    0.5515    0.0000 C   0  0  0  0  0  0  0  0  0  0  0  0
  1  2  1  0  0  0  0
  2  3  1  0  0  0  0
  3  4  1  0  0  0  0
  4  5  2  0  0  0  0
  4  6  1  0  0  0  0
  6  7  1  0  0  0  0
  2  8  1  0  0  0  0
  8  9  2  0  0  0  0
  9 10  1  0  0  0  0
 10 11  2  0  0  0  0
 11 12  1  0  0  0  0
 12 13  2  0  0  0  0
 13 14  1  0  0  0  0
 14 15  2  0  0  0  0
 15 16  1  0  0  0  0
 16 17  2  0  0  0  0
 16 18  1  0  0  0  0
 15 19  1  0  0  0  0
 19 20  2  0  0  0  0
 20 21  1  0  0  0  0
 21 22  2  0  0  0  0
 22 23  1  0  0  0  0
 23 24  2  0  0  0  0
 24  8  1  0  0  0  0
 24 12  1  0  0  0  0
 22 14  1  0  0  0  0
M  END
>  <IDNUMBER> (108091)
108091

>  <EFFECT> (108091)
1

$$$$

  -ISIS-  -- StrEd -- 

 28 30  0  0  0  0  0  0  0  0999 V2000
    5.6825    3.3719    0.0000 C   0  0  0  0  0  0  0  0  0  0  0  0
    4.7130    3.1286    0.0000 N   0  0  0  0  0  0  0  0  0  0  0  0
    4.0165    3.8465    0.0000 C   0  0  0  0  0  0  0  0  0  0  0  0
    4.4388    2.1670    0.0000 C   0  0  0  0  0  0  0  0  0  0  0  0
    3.4688    1.9232    0.0000 C   0  0  0  0  0  0  0  0  0  0  0  0
    3.1947    0.9616    0.0000 N   0  0  0  0  0  0  0  0  0  0  0  0
    2.2245    0.7183    0.0000 C   0  0  0  0  0  0  0  0  0  0  0  0
    1.5290    1.4368    0.0000 C   0  0  0  0  0  0  0  0  0  0  0  0
    0.5587    1.1926    0.0000 C   0  0  0  0  0  0  0  0  0  0  0  0
    0.2845    0.2314    0.0000 C   0  0  0  0  0  0  0  0  0  0  0  0
   -0.6855   -0.0119    0.0000 N   0  0  0  0  0  0  0  0  0  0  0  0
   -1.3816    0.7062    0.0000 C   0  0  0  0  0  0  0  0  0  0  0  0
   -2.3513    0.4635    0.0000 C   0  0  0  0  0  0  0  0  0  0  0  0
   -3.0471    1.1820    0.0000 N   0  0  0  0  0  0  0  0  0  0  0  0
   -4.0165    0.9382    0.0000 C   0  0  0  0  0  0  0  0  0  0  0  0
   -4.7130    1.6563    0.0000 C   0  0  0  0  0  0  0  0  0  0  0  0
   -5.6825    1.4130    0.0000 O   0  0  0  0  0  0  0  0  0  0  0  0
    0.9801   -0.4867    0.0000 C   0  0  0  0  0  0  0  0  0  0  0  0
    0.7059   -1.4489    0.0000 S   0  0  0  0  0  0  0  0  0  0  0  0
    1.4018   -2.1674    0.0000 C   0  0  0  0  0  0  0  0  0  0  0  0
    1.1275   -3.1281    0.0000 C   0  0  0  0  0  0  0  0  0  0  0  0
    1.8230   -3.8465    0.0000 C   0  0  0  0  0  0  0  0  0  0  0  0
    2.7930   -3.6038    0.0000 C   0  0  0  0  0  0  0  0  0  0  0  0
    3.0673   -2.6417    0.0000 C   0  0  0  0  0  0  0  0  0  0  0  0
    2.3718   -1.9235    0.0000 C   0  0  0  0  0  0  0  0  0  0  0  0
    2.6456   -0.9625    0.0000 C   0  0  0  0  0  0  0  0  0  0  0  0
    3.6159   -0.7183    0.0000 O   0  0  0  0  0  0  0  0  0  0  0  0
    1.9500   -0.2435    0.0000 C   0  0  0  0  0  0  0  0  0  0  0  0
  1  2  1  0  0  0  0
  2  3  1  0  0  0  0
  2  4  1  0  0  0  0
  4  5  1  0  0  0  0
  5  6  1  0  0  0  0
  6  7  1  0  0  0  0
  7  8  2  0  0  0  0
  8  9  1  0  0  0  0
  9 10  2  0  0  0  0
 10 11  1  0  0  0  0
 11 12  1  0  0  0  0
 12 13  1  0  0  0  0
 13 14  1  0  0  0  0
 14 15  1  0  0  0  0
 15 16  1  0  0  0  0
 16 17  1  0  0  0  0
 10 18  1  0  0  0  0
 18 19  1  0  0  0  0
 19 20  1  0  0  0  0
 20 21  2  0  0  0  0
 21 22  1  0  0  0  0
 22 23  2  0  0  0  0
 23 24  1  0  0  0  0
 24 25  2  0  0  0  0
 25 26  1  0  0  0  0
 26 27  2  0  0  0  0
 26 28  1  0  0  0  0
 28  7  1  0  0  0  0
 28 18  2  0  0  0  0
 25 20  1  0  0  0  0
M  END
>  <IDNUMBER> (109762)
109762

>  <EFFECT> (109762)
1

$$$$

  -ISIS-  -- StrEd -- 

 17 18  0  0  0  0  0  0  0  0999 V2000
   -4.2481   -1.1246    0.0000 C   0  0  0  0  0  0  0  0  0  0  0  0
   -3.4426   -0.5319    0.0000 N   0  0  0  0  0  0  0  0  0  0  0  0
   -3.5528    0.4620    0.0000 C   0  0  0  0  0  0  0  0  0  0  0  0
   -2.5270   -0.9333    0.0000 C   0  0  0  0  0  0  0  0  0  0  0  0
   -1.7208   -0.3410    0.0000 C   0  0  0  0  0  0  0  0  0  0  0  0
   -0.8049   -0.7425    0.0000 S   0  0  0  0  0  0  0  0  0  0  0  0
    0.0005   -0.1499    0.0000 C   0  0  0  0  0  0  0  0  0  0  0  0
   -0.1098    0.8437    0.0000 N   0  0  0  0  0  0  0  0  0  0  0  0
    0.6959    1.4363    0.0000 C   0  0  0  0  0  0  0  0  0  0  0  0
    1.6118    1.0346    0.0000 C   0  0  0  0  0  0  0  0  0  0  0  0
    1.7221    0.0406    0.0000 C   0  0  0  0  0  0  0  0  0  0  0  0
    2.6380   -0.3604    0.0000 C   0  0  0  0  0  0  0  0  0  0  0  0
    3.5014    0.1444    0.0000 C   0  0  0  0  0  0  0  0  0  0  0  0
    4.2481   -0.5204    0.0000 C   0  0  0  0  0  0  0  0  0  0  0  0
    3.8467   -1.4363    0.0000 C   0  0  0  0  0  0  0  0  0  0  0  0
    2.8512   -1.3374    0.0000 S   0  0  0  0  0  0  0  0  0  0  0  0
    0.9164   -0.5513    0.0000 N   0  0  0  0  0  0  0  0  0  0  0  0
  1  2  1  0  0  0  0
  2  3  1  0  0  0  0
  2  4  1  0  0  0  0
  4  5  1  0  0  0  0
  5  6  1  0  0  0  0
  6  7  1  0  0  0  0
  7  8  2  0  0  0  0
  8  9  1  0  0  0  0
  9 10  2  0  0  0  0
 10 11  1  0  0  0  0
 11 12  1  0  0  0  0
 12 13  2  0  0  0  0
 13 14  1  0  0  0  0
 14 15  2  0  0  0  0
 15 16  1  0  0  0  0
 11 17  2  0  0  0  0
 17  7  1  0  0  0  0
 16 12  1  0  0  0  0
M  END
>  <IDNUMBER> (110369)
110369

>  <EFFECT> (110369)
1

$$$$

  -ISIS-  -- StrEd -- 

 31 31  0  0  0  0  0  0  0  0999 V2000
   -7.6239   -1.2338    0.0000 N   0  0  0  0  0  0  0  0  0  0  0  0
   -7.1935   -2.1367    0.0000 C   0  0  0  0  0  0  0  0  0  0  0  0
   -7.7599   -2.9607    0.0000 N   0  0  0  0  0  0  0  0  0  0  0  0
   -6.1970   -2.2155    0.0000 N   0  0  0  0  0  0  0  0  0  0  0  0
   -5.6298   -1.3905    0.0000 C   0  0  0  0  0  0  0  0  0  0  0  0
   -6.0603   -0.4881    0.0000 C   0  0  0  0  0  0  0  0  0  0  0  0
   -5.4938    0.3363    0.0000 C   0  0  0  0  0  0  0  0  0  0  0  0
   -4.4969    0.2568    0.0000 C   0  0  0  0  0  0  0  0  0  0  0  0
   -3.9297    1.0806    0.0000 C   0  0  0  0  0  0  0  0  0  0  0  0
   -2.9333    1.0025    0.0000 C   0  0  0  0  0  0  0  0  0  0  0  0
   -2.3665    1.8258    0.0000 C   0  0  0  0  0  0  0  0  0  0  0  0
   -1.3701    1.7474    0.0000 C   0  0  0  0  0  0  0  0  0  0  0  0
   -0.9397    0.8444    0.0000 O   0  0  0  0  0  0  0  0  0  0  0  0
   -0.8029    2.5719    0.0000 N   0  0  0  0  0  0  0  0  0  0  0  0
    0.1940    2.4934    0.0000 C   0  0  0  0  0  0  0  0  0  0  0  0
    0.7600    3.3169    0.0000 C   0  0  0  0  0  0  0  0  0  0  0  0
    1.7571    3.2378    0.0000 O   0  0  0  0  0  0  0  0  0  0  0  0
    0.6239    1.5901    0.0000 C   0  0  0  0  0  0  0  0  0  0  0  0
    0.0580    0.7663    0.0000 O   0  0  0  0  0  0  0  0  0  0  0  0
    1.6211    1.5117    0.0000 N   0  0  0  0  0  0  0  0  0  0  0  0
    2.0515    0.6084    0.0000 C   0  0  0  0  0  0  0  0  0  0  0  0
    3.0480    0.5301    0.0000 C   0  0  0  0  0  0  0  0  0  0  0  0
    3.4784   -0.3722    0.0000 C   0  0  0  0  0  0  0  0  0  0  0  0
    4.4755   -0.4518    0.0000 C   0  0  0  0  0  0  0  0  0  0  0  0
    4.9060   -1.3541    0.0000 N   0  0  0  0  0  0  0  0  0  0  0  0
    5.9031   -1.4329    0.0000 C   0  0  0  0  0  0  0  0  0  0  0  0
    6.3331   -2.3350    0.0000 C   0  0  0  0  0  0  0  0  0  0  0  0
    7.3300   -2.4146    0.0000 C   0  0  0  0  0  0  0  0  0  0  0  0
    7.7599   -3.3169    0.0000 N   0  0  0  0  0  0  0  0  0  0  0  0
   -4.0662   -0.6455    0.0000 C   0  0  0  0  0  0  0  0  0  0  0  0
   -4.6327   -1.4700    0.0000 C   0  0  0  0  0  0  0  0  0  0  0  0
  1  2  2  0  0  0  0
  2  3  1  0  0  0  0
  2  4  1  0  0  0  0
  4  5  1  0  0  0  0
  5  6  2  0  0  0  0
  6  7  1  0  0  0  0
  7  8  2  0  0  0  0
  8  9  1  0  0  0  0
  9 10  1  0  0  0  0
 10 11  1  0  0  0  0
 11 12  1  0  0  0  0
 12 13  2  0  0  0  0
 12 14  1  0  0  0  0
 14 15  1  0  0  0  0
 15 16  1  0  0  0  0
 16 17  1  0  0  0  0
 15 18  1  0  0  0  0
 18 19  2  0  0  0  0
 18 20  1  0  0  0  0
 20 21  1  0  0  0  0
 21 22  1  0  0  0  0
 22 23  1  0  0  0  0
 23 24  1  0  0  0  0
 24 25  1  0  0  0  0
 25 26  1  0  0  0  0
 26 27  1  0  0  0  0
 27 28  1  0  0  0  0
 28 29  1  0  0  0  0
  8 30  1  0  0  0  0
 30 31  2  0  0  0  0
 31  5  1  0  0  0  0
M  END
>  <IDNUMBER> (110375)
110375

>  <EFFECT> (110375)
1

$$$$

  -ISIS-  -- StrEd -- 

 47 48  0  0  0  0  0  0  0  0999 V2000
   -6.4802    1.8013    0.0000 C   0  0  0  0  0  0  0  0  0  0  0  0
   -6.3628    0.8078    0.0000 C   0  0  0  0  0  0  0  0  0  0  0  0
   -5.4446    0.4123    0.0000 C   0  0  0  0  0  0  0  0  0  0  0  0
   -5.3280   -0.5806    0.0000 N   0  0  0  0  0  0  0  0  0  0  0  0
   -4.4092   -0.9761    0.0000 C   0  0  0  0  0  0  0  0  0  0  0  0
   -3.6077   -0.3789    0.0000 O   0  0  0  0  0  0  0  0  0  0  0  0
   -4.2921   -1.9694    0.0000 C   0  0  0  0  0  0  0  0  0  0  0  0
   -5.0275   -2.6472    0.0000 C   0  0  0  0  0  0  0  0  0  0  0  0
   -4.6099   -3.5564    0.0000 C   0  0  0  0  0  0  0  0  0  0  0  0
   -3.6160   -3.4390    0.0000 C   0  0  0  0  0  0  0  0  0  0  0  0
   -3.4201   -2.4582    0.0000 N   0  0  0  0  0  0  0  0  0  0  0  0
   -2.5119   -2.0407    0.0000 C   0  0  0  0  0  0  0  0  0  0  0  0
   -2.4200   -1.0447    0.0000 O   0  0  0  0  0  0  0  0  0  0  0  0
   -1.6960   -2.6180    0.0000 C   0  0  0  0  0  0  0  0  0  0  0  0
   -1.7879   -3.6139    0.0000 C   0  0  0  0  0  0  0  0  0  0  0  0
   -0.9716   -4.1919    0.0000 C   0  0  0  0  0  0  0  0  0  0  0  0
   -0.0638   -3.7737    0.0000 C   0  0  0  0  0  0  0  0  0  0  0  0
    0.0288   -2.7784    0.0000 C   0  0  0  0  0  0  0  0  0  0  0  0
   -0.7876   -2.2006    0.0000 N   0  0  0  0  0  0  0  0  0  0  0  0
   -0.6956   -1.2047    0.0000 C   0  0  0  0  0  0  0  0  0  0  0  0
   -1.5115   -0.6264    0.0000 O   0  0  0  0  0  0  0  0  0  0  0  0
    0.2132   -0.7865    0.0000 C   0  0  0  0  0  0  0  0  0  0  0  0
    1.0302   -1.3645    0.0000 N   0  0  0  0  0  0  0  0  0  0  0  0
    1.9380   -0.9465    0.0000 C   0  0  0  0  0  0  0  0  0  0  0  0
    2.0303    0.0488    0.0000 O   0  0  0  0  0  0  0  0  0  0  0  0
    2.7543   -1.5243    0.0000 C   0  0  0  0  0  0  0  0  0  0  0  0
    2.6614   -2.5202    0.0000 N   0  0  0  0  0  0  0  0  0  0  0  0
    3.6628   -1.1063    0.0000 C   0  0  0  0  0  0  0  0  0  0  0  0
    4.4787   -1.6843    0.0000 C   0  0  0  0  0  0  0  0  0  0  0  0
    3.7547   -0.1104    0.0000 C   0  0  0  0  0  0  0  0  0  0  0  0
    4.6635    0.3076    0.0000 C   0  0  0  0  0  0  0  0  0  0  0  0
    4.7561    1.3029    0.0000 N   0  0  0  0  0  0  0  0  0  0  0  0
    5.6639    1.7211    0.0000 C   0  0  0  0  0  0  0  0  0  0  0  0
    6.4802    1.1432    0.0000 N   0  0  0  0  0  0  0  0  0  0  0  0
    5.7563    2.7164    0.0000 N   0  0  0  0  0  0  0  0  0  0  0  0
    0.3058    0.2094    0.0000 C   0  0  0  0  0  0  0  0  0  0  0  0
    1.2140    0.6268    0.0000 C   0  0  0  0  0  0  0  0  0  0  0  0
   -0.5101    0.7865    0.0000 N   0  0  0  0  0  0  0  0  0  0  0  0
   -4.6429    1.0103    0.0000 C   0  0  0  0  0  0  0  0  0  0  0  0
   -3.7247    0.6144    0.0000 O   0  0  0  0  0  0  0  0  0  0  0  0
   -4.7599    2.0034    0.0000 N   0  0  0  0  0  0  0  0  0  0  0  0
   -3.9578    2.6010    0.0000 C   0  0  0  0  0  0  0  0  0  0  0  0
   -4.0753    3.5939    0.0000 C   0  0  0  0  0  0  0  0  0  0  0  0
   -3.2727    4.1919    0.0000 O   0  0  0  0  0  0  0  0  0  0  0  0
   -3.0390    2.2051    0.0000 C   0  0  0  0  0  0  0  0  0  0  0  0
   -2.9226    1.2120    0.0000 O   0  0  0  0  0  0  0  0  0  0  0  0
   -2.2379    2.8031    0.0000 O   0  0  0  0  0  0  0  0  0  0  0  0
  1  2  1  0  0  0  0
  2  3  2  0  0  0  0
  3  4  1  0  0  0  0
  4  5  1  0  0  0  0
  5  6  2  0  0  0  0
  5  7  1  0  0  0  0
  7  8  1  0  0  0  0
  8  9  1  0  0  0  0
  9 10  1  0  0  0  0
 10 11  1  0  0  0  0
 11 12  1  0  0  0  0
 12 13  2  0  0  0  0
 12 14  1  0  0  0  0
 14 15  1  0  0  0  0
 15 16  1  0  0  0  0
 16 17  1  0  0  0  0
 17 18  1  0  0  0  0
 18 19  1  0  0  0  0
 19 20  1  0  0  0  0
 20 21  2  0  0  0  0
 20 22  1  0  0  0  0
 22 23  1  0  0  0  0
 23 24  1  0  0  0  0
 24 25  2  0  0  0  0
 24 26  1  0  0  0  0
 26 27  1  0  0  0  0
 26 28  1  0  0  0  0
 28 29  1  0  0  0  0
 28 30  1  0  0  0  0
 30 31  1  0  0  0  0
 31 32  1  0  0  0  0
 32 33  1  0  0  0  0
 33 34  2  0  0  0  0
 33 35  1  0  0  0  0
 22 36  1  0  0  0  0
 36 37  1  0  0  0  0
 36 38  1  0  0  0  0
  3 39  1  0  0  0  0
 39 40  2  0  0  0  0
 39 41  1  0  0  0  0
 41 42  1  0  0  0  0
 42 43  1  0  0  0  0
 43 44  1  0  0  0  0
 42 45  1  0  0  0  0
 45 46  2  0  0  0  0
 45 47  1  0  0  0  0
 11  7  1  0  0  0  0
 19 14  1  0  0  0  0
M  END
>  <IDNUMBER> (110449)
110449

>  <EFFECT> (110449)
1

$$$$

  -ISIS-  -- StrEd -- 

 38 45  0  0  0  0  0  0  0  0999 V2000
    6.4973   -2.1371    0.0000 C   0  0  0  0  0  0  0  0  0  0  0  0
    6.5511   -1.1382    0.0000 C   0  0  0  0  0  0  0  0  0  0  0  0
    7.3909   -0.5945    0.0000 C   0  0  0  0  0  0  0  0  0  0  0  0
    7.1333    0.3719    0.0000 N   0  0  0  0  0  0  0  0  0  0  0  0
    6.1349    0.4252    0.0000 C   0  0  0  0  0  0  0  0  0  0  0  0
    5.7748   -0.5077    0.0000 C   0  0  0  0  0  0  0  0  0  0  0  0
    4.7870   -0.6624    0.0000 C   0  0  0  0  0  0  0  0  0  0  0  0
    5.2392   -1.5544    0.0000 C   0  0  0  0  0  0  0  0  0  0  0  0
    4.2412   -1.4999    0.0000 C   0  0  0  0  0  0  0  0  0  0  0  0
    3.2753   -1.2391    0.0000 C   0  0  0  0  0  0  0  0  0  0  0  0
    3.2250   -0.2407    0.0000 N   0  0  0  0  0  0  0  0  0  0  0  0
    2.3875    0.3058    0.0000 C   0  0  0  0  0  0  0  0  0  0  0  0
    2.4408    1.3036    0.0000 O   0  0  0  0  0  0  0  0  0  0  0  0
    1.4950   -0.1469    0.0000 C   0  0  0  0  0  0  0  0  0  0  0  0
    0.6049    0.3079    0.0000 C   0  0  0  0  0  0  0  0  0  0  0  0
   -0.1035   -0.3977    0.0000 C   0  0  0  0  0  0  0  0  0  0  0  0
   -1.1019   -0.3439    0.0000 C   0  0  0  0  0  0  0  0  0  0  0  0
   -1.6482   -1.1814    0.0000 C   0  0  0  0  0  0  0  0  0  0  0  0
   -2.6462   -1.1273    0.0000 N   0  0  0  0  0  0  0  0  0  0  0  0
   -3.0993   -0.2360    0.0000 C   0  0  0  0  0  0  0  0  0  0  0  0
   -2.5531    0.6024    0.0000 O   0  0  0  0  0  0  0  0  0  0  0  0
   -4.0978   -0.1818    0.0000 C   0  0  0  0  0  0  0  0  0  0  0  0
   -4.6412    0.6573    0.0000 C   0  0  0  0  0  0  0  0  0  0  0  0
   -5.6071    0.4005    0.0000 C   0  0  0  0  0  0  0  0  0  0  0  0
   -6.4446    0.9467    0.0000 C   0  0  0  0  0  0  0  0  0  0  0  0
   -7.3371    0.4936    0.0000 C   0  0  0  0  0  0  0  0  0  0  0  0
   -7.3909   -0.5042    0.0000 C   0  0  0  0  0  0  0  0  0  0  0  0
   -6.5534   -1.0507    0.0000 C   0  0  0  0  0  0  0  0  0  0  0  0
   -5.6616   -0.5984    0.0000 C   0  0  0  0  0  0  0  0  0  0  0  0
   -4.7281   -0.9580    0.0000 N   0  0  0  0  0  0  0  0  0  0  0  0
   -1.1957   -2.0736    0.0000 C   0  0  0  0  0  0  0  0  0  0  0  0
   -0.1966   -2.1270    0.0000 C   0  0  0  0  0  0  0  0  0  0  0  0
    0.3492   -1.2895    0.0000 C   0  0  0  0  0  0  0  0  0  0  0  0
    1.3368   -1.1347    0.0000 N   0  0  0  0  0  0  0  0  0  0  0  0
    4.1594    0.1162    0.0000 C   0  0  0  0  0  0  0  0  0  0  0  0
    4.5191    1.0488    0.0000 C   0  0  0  0  0  0  0  0  0  0  0  0
    5.5074    1.2042    0.0000 C   0  0  0  0  0  0  0  0  0  0  0  0
    5.8670    2.1371    0.0000 O   0  0  0  0  0  0  0  0  0  0  0  0
  1  2  1  0  0  0  0
  2  3  2  0  0  0  0
  3  4  1  0  0  0  0
  4  5  1  0  0  0  0
  5  6  2  0  0  0  0
  6  7  1  0  0  0  0
  7  8  1  0  0  0  0
  8  9  1  0  0  0  0
  9 10  1  0  0  0  0
 10 11  1  0  0  0  0
 11 12  1  0  0  0  0
 12 13  2  0  0  0  0
 12 14  1  0  0  0  0
 14 15  2  0  0  0  0
 15 16  1  0  0  0  0
 16 17  2  0  0  0  0
 17 18  1  0  0  0  0
 18 19  1  0  0  0  0
 19 20  1  0  0  0  0
 20 21  2  0  0  0  0
 20 22  1  0  0  0  0
 22 23  2  0  0  0  0
 23 24  1  0  0  0  0
 24 25  2  0  0  0  0
 25 26  1  0  0  0  0
 26 27  2  0  0  0  0
 27 28  1  0  0  0  0
 28 29  2  0  0  0  0
 29 30  1  0  0  0  0
 18 31  2  0  0  0  0
 31 32  1  0  0  0  0
 32 33  2  0  0  0  0
 33 34  1  0  0  0  0
 11 35  1  0  0  0  0
 35 36  2  0  0  0  0
 36 37  1  0  0  0  0
 37 38  2  0  0  0  0
  6  2  1  0  0  0  0
  9  7  1  0  0  0  0
 34 14  1  0  0  0  0
 37  5  1  0  0  0  0
 35  7  1  0  0  0  0
 33 16  1  0  0  0  0
 30 22  1  0  0  0  0
 29 24  1  0  0  0  0
M  END
>  <IDNUMBER> (110921)
110921

>  <EFFECT> (110921)
1

$$$$

  -ISIS-  -- StrEd -- 

 31 32  0  0  0  0  0  0  0  0999 V2000
   -4.4704   -1.3567    0.0000 C   0  0  0  0  0  0  0  0  0  0  0  0
   -3.5847   -0.8929    0.0000 C   0  0  0  0  0  0  0  0  0  0  0  0
   -3.5434    0.1064    0.0000 C   0  0  0  0  0  0  0  0  0  0  0  0
   -4.3880    0.6419    0.0000 C   0  0  0  0  0  0  0  0  0  0  0  0
   -4.3468    1.6408    0.0000 N   0  0  0  0  0  0  0  0  0  0  0  0
   -5.1920    2.1758    0.0000 C   0  0  0  0  0  0  0  0  0  0  0  0
   -3.4614    2.1045    0.0000 C   0  0  0  0  0  0  0  0  0  0  0  0
   -2.6169    1.5698    0.0000 N   0  0  0  0  0  0  0  0  0  0  0  0
   -3.4204    3.1041    0.0000 N   0  0  0  0  0  0  0  0  0  0  0  0
   -2.7394   -1.4280    0.0000 C   0  0  0  0  0  0  0  0  0  0  0  0
   -2.7809   -2.4268    0.0000 N   0  0  0  0  0  0  0  0  0  0  0  0
   -1.8540   -0.9638    0.0000 C   0  0  0  0  0  0  0  0  0  0  0  0
   -1.8126    0.0355    0.0000 O   0  0  0  0  0  0  0  0  0  0  0  0
   -1.0089   -1.4985    0.0000 N   0  0  0  0  0  0  0  0  0  0  0  0
   -0.1235   -1.0347    0.0000 C   0  0  0  0  0  0  0  0  0  0  0  0
   -0.0823   -0.0359    0.0000 C   0  0  0  0  0  0  0  0  0  0  0  0
    0.8031    0.4283    0.0000 C   0  0  0  0  0  0  0  0  0  0  0  0
    1.6484   -0.1064    0.0000 C   0  0  0  0  0  0  0  0  0  0  0  0
    2.5347    0.3578    0.0000 N   0  0  0  0  0  0  0  0  0  0  0  0
    3.3790   -0.1777    0.0000 C   0  0  0  0  0  0  0  0  0  0  0  0
    4.2652    0.2860    0.0000 C   0  0  0  0  0  0  0  0  0  0  0  0
    4.3062    1.2857    0.0000 C   0  0  0  0  0  0  0  0  0  0  0  0
    5.1920    1.7495    0.0000 N   0  0  0  0  0  0  0  0  0  0  0  0
    3.4606    1.8208    0.0000 N   0  0  0  0  0  0  0  0  0  0  0  0
    2.5755    1.3567    0.0000 C   0  0  0  0  0  0  0  0  0  0  0  0
    1.7304    1.8917    0.0000 O   0  0  0  0  0  0  0  0  0  0  0  0
    1.6076   -1.1057    0.0000 O   0  0  0  0  0  0  0  0  0  0  0  0
    0.7217   -1.5698    0.0000 C   0  0  0  0  0  0  0  0  0  0  0  0
    0.6806   -2.5690    0.0000 C   0  0  0  0  0  0  0  0  0  0  0  0
   -0.2051   -3.0332    0.0000 O   0  0  0  0  0  0  0  0  0  0  0  0
    1.5251   -3.1041    0.0000 O   0  0  0  0  0  0  0  0  0  0  0  0
  1  2  1  0  0  0  0
  2  3  1  0  0  0  0
  3  4  1  0  0  0  0
  4  5  1  0  0  0  0
  5  6  1  0  0  0  0
  5  7  1  0  0  0  0
  7  8  2  0  0  0  0
  7  9  1  0  0  0  0
  2 10  1  0  0  0  0
 10 11  1  0  0  0  0
 10 12  1  0  0  0  0
 12 13  2  0  0  0  0
 12 14  1  0  0  0  0
 14 15  1  0  0  0  0
 15 16  1  0  0  0  0
 16 17  1  0  0  0  0
 17 18  1  0  0  0  0
 18 19  1  0  0  0  0
 19 20  1  0  0  0  0
 20 21  2  0  0  0  0
 21 22  1  0  0  0  0
 22 23  1  0  0  0  0
 22 24  2  0  0  0  0
 24 25  1  0  0  0  0
 25 26  2  0  0  0  0
 18 27  1  0  0  0  0
 27 28  1  0  0  0  0
 28 29  1  0  0  0  0
 29 30  2  0  0  0  0
 29 31  1  0  0  0  0
 28 15  1  0  0  0  0
 25 19  1  0  0  0  0
M  END
>  <IDNUMBER> (112186)
112186

>  <EFFECT> (112186)
1

$$$$

  -ISIS-  -- StrEd -- 

 46 51  0  0  0  0  0  0  0  0999 V2000
   -1.4525    3.3082    0.0000 C   0  0  0  0  0  0  0  0  0  0  0  0
   -0.6400    2.7083    0.0000 C   0  0  0  0  0  0  0  0  0  0  0  0
    0.2849    3.1111    0.0000 C   0  0  0  0  0  0  0  0  0  0  0  0
    1.0961    2.5110    0.0000 C   0  0  0  0  0  0  0  0  0  0  0  0
    2.0219    2.9131    0.0000 C   0  0  0  0  0  0  0  0  0  0  0  0
    2.8336    2.3135    0.0000 C   0  0  0  0  0  0  0  0  0  0  0  0
    3.7590    2.7160    0.0000 O   0  0  0  0  0  0  0  0  0  0  0  0
    2.7192    1.3106    0.0000 C   0  0  0  0  0  0  0  0  0  0  0  0
    1.7940    0.9079    0.0000 C   0  0  0  0  0  0  0  0  0  0  0  0
    0.9827    1.5083    0.0000 C   0  0  0  0  0  0  0  0  0  0  0  0
    0.0569    1.1056    0.0000 C   0  0  0  0  0  0  0  0  0  0  0  0
   -0.0569    0.1021    0.0000 O   0  0  0  0  0  0  0  0  0  0  0  0
   -0.9827   -0.3000    0.0000 C   0  0  0  0  0  0  0  0  0  0  0  0
   -1.0964   -1.3024    0.0000 C   0  0  0  0  0  0  0  0  0  0  0  0
   -2.0219   -1.7057    0.0000 C   0  0  0  0  0  0  0  0  0  0  0  0
   -2.1362   -2.7083    0.0000 N   0  0  0  0  0  0  0  0  0  0  0  0
   -3.0616   -3.1111    0.0000 C   0  0  0  0  0  0  0  0  0  0  0  0
   -1.3247   -3.3082    0.0000 C   0  0  0  0  0  0  0  0  0  0  0  0
   -2.8336   -1.1053    0.0000 C   0  0  0  0  0  0  0  0  0  0  0  0
   -3.7590   -1.5083    0.0000 O   0  0  0  0  0  0  0  0  0  0  0  0
   -2.7192   -0.1029    0.0000 C   0  0  0  0  0  0  0  0  0  0  0  0
   -3.2149    0.1021    0.0000 C   0  0  0  0  0  0  0  0  0  0  0  0
   -1.7940    0.3000    0.0000 O   0  0  0  0  0  0  0  0  0  0  0  0
   -0.7547    1.7057    0.0000 C   0  0  0  0  0  0  0  0  0  0  0  0
   -1.6804    1.3029    0.0000 C   0  0  0  0  0  0  0  0  0  0  0  0
   -2.4913    1.9032    0.0000 C   0  0  0  0  0  0  0  0  0  0  0  0
   -3.4167    1.5004    0.0000 C   0  0  0  0  0  0  0  0  0  0  0  0
   -4.2283    2.1005    0.0000 N   0  0  0  0  0  0  0  0  0  0  0  0
   -4.1144    3.1032    0.0000 C   0  0  0  0  0  0  0  0  0  0  0  0
   -5.1537    1.6978    0.0000 C   0  0  0  0  0  0  0  0  0  0  0  0
   -3.5309    0.4975    0.0000 C   0  0  0  0  0  0  0  0  0  0  0  0
   -4.4563    0.0947    0.0000 O   0  0  0  0  0  0  0  0  0  0  0  0
   -2.7192   -0.1029    0.0000 C   0  0  0  0  0  0  0  0  0  0  0  0
   -3.0729   -1.0478    0.0000 C   0  0  0  0  0  0  0  0  0  0  0  0
   -1.7940    0.3000    0.0000 O   0  0  0  0  0  0  0  0  0  0  0  0
    1.6796   -0.0950    0.0000 C   0  0  0  0  0  0  0  0  0  0  0  0
    0.7547   -0.4975    0.0000 O   0  0  0  0  0  0  0  0  0  0  0  0
    2.4913   -0.6949    0.0000 C   0  0  0  0  0  0  0  0  0  0  0  0
    2.3771   -1.6978    0.0000 C   0  0  0  0  0  0  0  0  0  0  0  0
    3.1887   -2.2982    0.0000 C   0  0  0  0  0  0  0  0  0  0  0  0
    4.1141   -1.8954    0.0000 C   0  0  0  0  0  0  0  0  0  0  0  0
    4.2280   -0.8926    0.0000 C   0  0  0  0  0  0  0  0  0  0  0  0
    5.1537   -0.4898    0.0000 O   0  0  0  0  0  0  0  0  0  0  0  0
    3.4167   -0.2926    0.0000 C   0  0  0  0  0  0  0  0  0  0  0  0
    3.5309    0.7107    0.0000 C   0  0  0  0  0  0  0  0  0  0  0  0
    4.4563    1.1132    0.0000 O   0  0  0  0  0  0  0  0  0  0  0  0
  1  2  1  0  0  0  0
  2  3  2  0  0  0  0
  3  4  1  0  0  0  0
  4  5  2  0  0  0  0
  5  6  1  0  0  0  0
  6  7  1  0  0  0  0
  6  8  2  0  0  0  0
  8  9  1  0  0  0  0
  9 10  2  0  0  0  0
 10 11  1  0  0  0  0
 11 12  1  0  0  0  0
 12 13  1  0  0  0  0
 13 14  1  0  0  0  0
 14 15  1  0  0  0  0
 15 16  1  0  0  0  0
 16 17  1  0  0  0  0
 16 18  1  0  0  0  0
 15 19  1  0  0  0  0
 19 20  1  0  0  0  0
 19 21  1  0  0  0  0
 21 22  1  0  0  0  0
 21 23  1  0  0  0  0
 11 24  2  0  0  0  0
 24 25  1  0  0  0  0
 25 26  1  0  0  0  0
 26 27  1  0  0  0  0
 27 28  1  0  0  0  0
 28 29  1  0  0  0  0
 28 30  1  0  0  0  0
 27 31  1  0  0  0  0
 31 32  1  0  0  0  0
 31 33  1  0  0  0  0
 33 34  1  0  0  0  0
 33 35  1  0  0  0  0
  9 36  1  0  0  0  0
 36 37  2  0  0  0  0
 36 38  1  0  0  0  0
 38 39  2  0  0  0  0
 39 40  1  0  0  0  0
 40 41  2  0  0  0  0
 41 42  1  0  0  0  0
 42 43  1  0  0  0  0
 42 44  2  0  0  0  0
 44 45  1  0  0  0  0
 45 46  2  0  0  0  0
 24  2  1  0  0  0  0
 35 25  1  0  0  0  0
 44 38  1  0  0  0  0
 10  4  1  0  0  0  0
 23 13  1  0  0  0  0
 45  8  1  0  0  0  0
M  END
>  <IDNUMBER> (112337)
112337

>  <EFFECT> (112337)
1

$$$$

  -ISIS-  -- StrEd -- 

 43 47  0  0  0  0  0  0  0  0999 V2000
   -4.1206    0.9796    0.0000 C   0  0  0  0  0  0  0  0  0  0  0  0
   -3.4524    1.7370    0.0000 O   0  0  0  0  0  0  0  0  0  0  0  0
   -2.4620    1.5366    0.0000 C   0  0  0  0  0  0  0  0  0  0  0  0
   -1.7941    2.2936    0.0000 C   0  0  0  0  0  0  0  0  0  0  0  0
   -2.1157    3.2514    0.0000 C   0  0  0  0  0  0  0  0  0  0  0  0
   -0.8041    2.0935    0.0000 C   0  0  0  0  0  0  0  0  0  0  0  0
   -0.1355    2.8507    0.0000 O   0  0  0  0  0  0  0  0  0  0  0  0
   -0.4825    1.1359    0.0000 C   0  0  0  0  0  0  0  0  0  0  0  0
   -1.1504    0.3785    0.0000 C   0  0  0  0  0  0  0  0  0  0  0  0
   -2.1414    0.5789    0.0000 C   0  0  0  0  0  0  0  0  0  0  0  0
   -2.8093   -0.1780    0.0000 O   0  0  0  0  0  0  0  0  0  0  0  0
   -0.8292   -0.5789    0.0000 C   0  0  0  0  0  0  0  0  0  0  0  0
   -1.4977   -1.3363    0.0000 C   0  0  0  0  0  0  0  0  0  0  0  0
   -2.4877   -1.1359    0.0000 N   0  0  0  0  0  0  0  0  0  0  0  0
   -3.1562   -1.8932    0.0000 C   0  0  0  0  0  0  0  0  0  0  0  0
   -2.8344   -2.8507    0.0000 O   0  0  0  0  0  0  0  0  0  0  0  0
   -4.1460   -1.6930    0.0000 C   0  0  0  0  0  0  0  0  0  0  0  0
   -4.8148   -2.4504    0.0000 C   0  0  0  0  0  0  0  0  0  0  0  0
   -4.4678   -0.7355    0.0000 N   0  0  0  0  0  0  0  0  0  0  0  0
   -5.4578   -0.5347    0.0000 C   0  0  0  0  0  0  0  0  0  0  0  0
   -5.7795    0.4221    0.0000 C   0  0  0  0  0  0  0  0  0  0  0  0
   -6.1264   -1.2921    0.0000 O   0  0  0  0  0  0  0  0  0  0  0  0
    0.1606   -0.7792    0.0000 N   0  0  0  0  0  0  0  0  0  0  0  0
    0.4825   -1.7366    0.0000 C   0  0  0  0  0  0  0  0  0  0  0  0
   -0.1863   -2.4934    0.0000 C   0  0  0  0  0  0  0  0  0  0  0  0
   -0.8548   -3.2514    0.0000 N   0  0  0  0  0  0  0  0  0  0  0  0
    1.4726   -1.9371    0.0000 C   0  0  0  0  0  0  0  0  0  0  0  0
    2.4626   -2.1373    0.0000 C   0  0  0  0  0  0  0  0  0  0  0  0
    3.1308   -1.3800    0.0000 C   0  0  0  0  0  0  0  0  0  0  0  0
    4.1209   -1.5802    0.0000 C   0  0  0  0  0  0  0  0  0  0  0  0
    4.7891   -0.8230    0.0000 C   0  0  0  0  0  0  0  0  0  0  0  0
    5.7795   -1.0233    0.0000 C   0  0  0  0  0  0  0  0  0  0  0  0
    4.4678    0.1344    0.0000 C   0  0  0  0  0  0  0  0  0  0  0  0
    5.1360    0.8914    0.0000 O   0  0  0  0  0  0  0  0  0  0  0  0
    6.1264    0.6917    0.0000 C   0  0  0  0  0  0  0  0  0  0  0  0
    3.4781    0.3352    0.0000 C   0  0  0  0  0  0  0  0  0  0  0  0
    3.1562    1.2925    0.0000 O   0  0  0  0  0  0  0  0  0  0  0  0
    2.8089   -0.4221    0.0000 C   0  0  0  0  0  0  0  0  0  0  0  0
    1.8191   -0.2223    0.0000 C   0  0  0  0  0  0  0  0  0  0  0  0
    0.8288   -0.0218    0.0000 C   0  0  0  0  0  0  0  0  0  0  0  0
    0.5070    0.9358    0.0000 C   0  0  0  0  0  0  0  0  0  0  0  0
    2.1408   -1.1795    0.0000 N   0  0  0  0  0  0  0  0  0  0  0  0
    2.6768   -1.1560    0.0000 C   0  0  0  0  0  0  0  0  0  0  0  0
  1  2  1  0  0  0  0
  2  3  1  0  0  0  0
  3  4  2  0  0  0  0
  4  5  1  0  0  0  0
  4  6  1  0  0  0  0
  6  7  2  0  0  0  0
  6  8  1  0  0  0  0
  8  9  2  0  0  0  0
  9 10  1  0  0  0  0
 10 11  2  0  0  0  0
  9 12  1  0  0  0  0
 12 13  1  0  0  0  0
 13 14  1  0  0  0  0
 14 15  1  0  0  0  0
 15 16  2  0  0  0  0
 15 17  1  0  0  0  0
 17 18  1  0  0  0  0
 17 19  1  0  0  0  0
 19 20  1  0  0  0  0
 20 21  1  0  0  0  0
 20 22  2  0  0  0  0
 12 23  1  0  0  0  0
 23 24  1  0  0  0  0
 24 25  1  0  0  0  0
 25 26  3  0  0  0  0
 24 27  1  0  0  0  0
 27 28  1  0  0  0  0
 28 29  1  0  0  0  0
 29 30  2  0  0  0  0
 30 31  1  0  0  0  0
 31 32  1  0  0  0  0
 31 33  2  0  0  0  0
 33 34  1  0  0  0  0
 34 35  1  0  0  0  0
 33 36  1  0  0  0  0
 36 37  1  0  0  0  0
 36 38  2  0  0  0  0
 38 39  1  0  0  0  0
 39 40  1  0  0  0  0
 40 41  1  0  0  0  0
 39 42  1  0  0  0  0
 42 43  1  0  0  0  0
 10  3  1  0  0  0  0
 40 23  1  0  0  0  0
 41  8  1  0  0  0  0
 42 27  1  0  0  0  0
 38 29  1  0  0  0  0
M  END
>  <IDNUMBER> (112531)
112531

>  <EFFECT> (112531)
1

$$$$

  -ISIS-  -- StrEd -- 

 23 23  0  0  0  0  0  0  0  0999 V2000
   -4.2365    0.1722    0.0000 C   0  0  0  0  0  0  0  0  0  0  0  0
   -3.5961   -0.5962    0.0000 C   0  0  0  0  0  0  0  0  0  0  0  0
   -3.9417   -1.5343    0.0000 C   0  0  0  0  0  0  0  0  0  0  0  0
   -2.6109   -0.4256    0.0000 C   0  0  0  0  0  0  0  0  0  0  0  0
   -2.2659    0.5125    0.0000 C   0  0  0  0  0  0  0  0  0  0  0  0
   -2.9059    1.2813    0.0000 O   0  0  0  0  0  0  0  0  0  0  0  0
   -1.2801    0.6831    0.0000 C   0  0  0  0  0  0  0  0  0  0  0  0
   -0.6402   -0.0853    0.0000 C   0  0  0  0  0  0  0  0  0  0  0  0
    0.3455    0.0853    0.0000 C   0  0  0  0  0  0  0  0  0  0  0  0
    0.6906    1.0234    0.0000 N   0  0  0  0  0  0  0  0  0  0  0  0
    1.6755    1.1938    0.0000 C   0  0  0  0  0  0  0  0  0  0  0  0
    2.3161    0.4256    0.0000 N   0  0  0  0  0  0  0  0  0  0  0  0
    2.0210    2.1327    0.0000 N   0  0  0  0  0  0  0  0  0  0  0  0
    0.9853   -0.6829    0.0000 C   0  0  0  0  0  0  0  0  0  0  0  0
    0.6402   -1.6214    0.0000 O   0  0  0  0  0  0  0  0  0  0  0  0
    1.9705   -0.5128    0.0000 N   0  0  0  0  0  0  0  0  0  0  0  0
    2.6109   -1.2809    0.0000 C   0  0  0  0  0  0  0  0  0  0  0  0
    3.5961   -1.1109    0.0000 C   0  0  0  0  0  0  0  0  0  0  0  0
    3.9414   -0.1720    0.0000 O   0  0  0  0  0  0  0  0  0  0  0  0
    4.2365   -1.8788    0.0000 O   0  0  0  0  0  0  0  0  0  0  0  0
   -0.9853   -1.0236    0.0000 C   0  0  0  0  0  0  0  0  0  0  0  0
   -1.9705   -1.1942    0.0000 C   0  0  0  0  0  0  0  0  0  0  0  0
   -2.3161   -2.1327    0.0000 O   0  0  0  0  0  0  0  0  0  0  0  0
  1  2  1  0  0  0  0
  2  3  1  0  0  0  0
  2  4  1  0  0  0  0
  4  5  2  0  0  0  0
  5  6  1  0  0  0  0
  5  7  1  0  0  0  0
  7  8  2  0  0  0  0
  8  9  1  0  0  0  0
  9 10  1  0  0  0  0
 10 11  1  0  0  0  0
 11 12  2  0  0  0  0
 11 13  1  0  0  0  0
  9 14  1  0  0  0  0
 14 15  2  0  0  0  0
 14 16  1  0  0  0  0
 16 17  1  0  0  0  0
 17 18  1  0  0  0  0
 18 19  2  0  0  0  0
 18 20  1  0  0  0  0
  8 21  1  0  0  0  0
 21 22  2  0  0  0  0
 22 23  1  0  0  0  0
 22  4  1  0  0  0  0
M  END
>  <IDNUMBER> (113658)
113658

>  <EFFECT> (113658)
1

$$$$

  -ISIS-  -- StrEd -- 

 17 17  0  0  0  0  0  0  0  0999 V2000
    2.9975   -1.3904    0.0000 C   0  0  0  0  0  0  0  0  0  0  0  0
    2.5336   -0.5046    0.0000 O   0  0  0  0  0  0  0  0  0  0  0  0
    1.5345   -0.4634    0.0000 C   0  0  0  0  0  0  0  0  0  0  0  0
    0.9990   -1.3083    0.0000 C   0  0  0  0  0  0  0  0  0  0  0  0
    1.4631   -2.1941    0.0000 O   0  0  0  0  0  0  0  0  0  0  0  0
    0.0001   -1.2669    0.0000 C   0  0  0  0  0  0  0  0  0  0  0  0
   -0.4640   -0.3813    0.0000 C   0  0  0  0  0  0  0  0  0  0  0  0
   -1.4628   -0.3399    0.0000 C   0  0  0  0  0  0  0  0  0  0  0  0
   -1.9981   -1.1845    0.0000 C   0  0  0  0  0  0  0  0  0  0  0  0
   -1.5345   -2.0706    0.0000 O   0  0  0  0  0  0  0  0  0  0  0  0
   -2.9975   -1.1433    0.0000 O   0  0  0  0  0  0  0  0  0  0  0  0
    0.0711    0.4634    0.0000 C   0  0  0  0  0  0  0  0  0  0  0  0
   -0.3925    1.3494    0.0000 C   0  0  0  0  0  0  0  0  0  0  0  0
   -1.3919    1.3904    0.0000 C   0  0  0  0  0  0  0  0  0  0  0  0
    0.1427    2.1941    0.0000 O   0  0  0  0  0  0  0  0  0  0  0  0
    1.0704    0.4224    0.0000 C   0  0  0  0  0  0  0  0  0  0  0  0
    1.6059    1.2671    0.0000 O   0  0  0  0  0  0  0  0  0  0  0  0
  1  2  1  0  0  0  0
  2  3  1  0  0  0  0
  3  4  2  0  0  0  0
  4  5  1  0  0  0  0
  4  6  1  0  0  0  0
  6  7  2  0  0  0  0
  7  8  1  0  0  0  0
  8  9  1  0  0  0  0
  9 10  2  0  0  0  0
  9 11  1  0  0  0  0
  7 12  1  0  0  0  0
 12 13  1  0  0  0  0
 13 14  1  0  0  0  0
 13 15  2  0  0  0  0
 12 16  2  0  0  0  0
 16 17  1  0  0  0  0
 16  3  1  0  0  0  0
M  END
>  <IDNUMBER> (114510)
114510

>  <EFFECT> (114510)
1

$$$$

  -ISIS-  -- StrEd -- 

 24 27  0  0  0  0  0  0  0  0999 V2000
   -1.4919    2.0706    0.0000 O   0  0  0  0  0  0  0  0  0  0  0  0
   -0.9957    1.2025    0.0000 C   0  0  0  0  0  0  0  0  0  0  0  0
    0.0039    1.1977    0.0000 C   0  0  0  0  0  0  0  0  0  0  0  0
    0.5080    2.0615    0.0000 O   0  0  0  0  0  0  0  0  0  0  0  0
    0.5005    0.3296    0.0000 C   0  0  0  0  0  0  0  0  0  0  0  0
    1.5001    0.3249    0.0000 C   0  0  0  0  0  0  0  0  0  0  0  0
    1.9959   -0.5434    0.0000 C   0  0  0  0  0  0  0  0  0  0  0  0
    2.9964   -0.5477    0.0000 C   0  0  0  0  0  0  0  0  0  0  0  0
    3.5001    0.3159    0.0000 C   0  0  0  0  0  0  0  0  0  0  0  0
    4.5001    0.3115    0.0000 O   0  0  0  0  0  0  0  0  0  0  0  0
    3.0040    1.1841    0.0000 C   0  0  0  0  0  0  0  0  0  0  0  0
    2.0042    1.1889    0.0000 C   0  0  0  0  0  0  0  0  0  0  0  0
   -0.0039   -0.5341    0.0000 C   0  0  0  0  0  0  0  0  0  0  0  0
    0.3007   -1.4863    0.0000 O   0  0  0  0  0  0  0  0  0  0  0  0
   -0.5108   -2.0706    0.0000 C   0  0  0  0  0  0  0  0  0  0  0  0
   -1.3174   -1.4796    0.0000 O   0  0  0  0  0  0  0  0  0  0  0  0
   -1.0042   -0.5297    0.0000 C   0  0  0  0  0  0  0  0  0  0  0  0
   -1.4998    0.3388    0.0000 C   0  0  0  0  0  0  0  0  0  0  0  0
   -2.4998    0.3431    0.0000 C   0  0  0  0  0  0  0  0  0  0  0  0
   -2.9960    1.2117    0.0000 C   0  0  0  0  0  0  0  0  0  0  0  0
   -3.9960    1.2157    0.0000 C   0  0  0  0  0  0  0  0  0  0  0  0
   -4.5001    0.3526    0.0000 C   0  0  0  0  0  0  0  0  0  0  0  0
   -4.0043   -0.5160    0.0000 C   0  0  0  0  0  0  0  0  0  0  0  0
   -3.0042   -0.5205    0.0000 C   0  0  0  0  0  0  0  0  0  0  0  0
  1  2  2  0  0  0  0
  2  3  1  0  0  0  0
  3  4  2  0  0  0  0
  3  5  1  0  0  0  0
  5  6  1  0  0  0  0
  6  7  2  0  0  0  0
  7  8  1  0  0  0  0
  8  9  2  0  0  0  0
  9 10  1  0  0  0  0
  9 11  1  0  0  0  0
 11 12  2  0  0  0  0
  5 13  2  0  0  0  0
 13 14  1  0  0  0  0
 14 15  1  0  0  0  0
 15 16  1  0  0  0  0
 16 17  1  0  0  0  0
 17 18  2  0  0  0  0
 18 19  1  0  0  0  0
 19 20  2  0  0  0  0
 20 21  1  0  0  0  0
 21 22  2  0  0  0  0
 22 23  1  0  0  0  0
 23 24  2  0  0  0  0
 18  2  1  0  0  0  0
 24 19  1  0  0  0  0
 12  6  1  0  0  0  0
 17 13  1  0  0  0  0
M  END
>  <IDNUMBER> (114515)
114515

>  <EFFECT> (114515)
1

$$$$

  -ISIS-  -- StrEd -- 

 26 29  0  0  0  0  0  0  0  0999 V2000
   -0.9206    2.0890    0.0000 O   0  0  0  0  0  0  0  0  0  0  0  0
   -0.4604    1.2012    0.0000 C   0  0  0  0  0  0  0  0  0  0  0  0
    0.5388    1.1558    0.0000 C   0  0  0  0  0  0  0  0  0  0  0  0
    1.0774    1.9980    0.0000 O   0  0  0  0  0  0  0  0  0  0  0  0
    0.9986    0.2680    0.0000 C   0  0  0  0  0  0  0  0  0  0  0  0
    1.9979    0.2226    0.0000 C   0  0  0  0  0  0  0  0  0  0  0  0
    2.4583   -0.6649    0.0000 C   0  0  0  0  0  0  0  0  0  0  0  0
    3.4573   -0.7103    0.0000 C   0  0  0  0  0  0  0  0  0  0  0  0
    3.9959    0.1319    0.0000 C   0  0  0  0  0  0  0  0  0  0  0  0
    4.9947    0.0873    0.0000 O   0  0  0  0  0  0  0  0  0  0  0  0
    3.5353    1.0197    0.0000 C   0  0  0  0  0  0  0  0  0  0  0  0
    4.0744    1.8627    0.0000 O   0  0  0  0  0  0  0  0  0  0  0  0
    2.5368    1.0654    0.0000 C   0  0  0  0  0  0  0  0  0  0  0  0
    0.4604   -0.5742    0.0000 C   0  0  0  0  0  0  0  0  0  0  0  0
    0.7261   -1.5385    0.0000 O   0  0  0  0  0  0  0  0  0  0  0  0
   -0.1089   -2.0890    0.0000 C   0  0  0  0  0  0  0  0  0  0  0  0
   -0.8906   -1.4652    0.0000 O   0  0  0  0  0  0  0  0  0  0  0  0
   -0.5388   -0.5291    0.0000 C   0  0  0  0  0  0  0  0  0  0  0  0
   -0.9986    0.3585    0.0000 C   0  0  0  0  0  0  0  0  0  0  0  0
   -1.9982    0.4036    0.0000 C   0  0  0  0  0  0  0  0  0  0  0  0
   -2.4583    1.2917    0.0000 C   0  0  0  0  0  0  0  0  0  0  0  0
   -3.4573    1.3370    0.0000 C   0  0  0  0  0  0  0  0  0  0  0  0
   -3.9959    0.4946    0.0000 C   0  0  0  0  0  0  0  0  0  0  0  0
   -4.9947    0.5397    0.0000 O   0  0  0  0  0  0  0  0  0  0  0  0
   -3.5356   -0.3932    0.0000 C   0  0  0  0  0  0  0  0  0  0  0  0
   -2.5368   -0.4386    0.0000 C   0  0  0  0  0  0  0  0  0  0  0  0
  1  2  2  0  0  0  0
  2  3  1  0  0  0  0
  3  4  2  0  0  0  0
  3  5  1  0  0  0  0
  5  6  1  0  0  0  0
  6  7  2  0  0  0  0
  7  8  1  0  0  0  0
  8  9  2  0  0  0  0
  9 10  1  0  0  0  0
  9 11  1  0  0  0  0
 11 12  1  0  0  0  0
 11 13  2  0  0  0  0
  5 14  2  0  0  0  0
 14 15  1  0  0  0  0
 15 16  1  0  0  0  0
 16 17  1  0  0  0  0
 17 18  1  0  0  0  0
 18 19  2  0  0  0  0
 19 20  1  0  0  0  0
 20 21  2  0  0  0  0
 21 22  1  0  0  0  0
 22 23  2  0  0  0  0
 23 24  1  0  0  0  0
 23 25  1  0  0  0  0
 25 26  2  0  0  0  0
 19  2  1  0  0  0  0
 26 20  1  0  0  0  0
 13  6  1  0  0  0  0
 18 14  1  0  0  0  0
M  END
>  <IDNUMBER> (114516)
114516

>  <EFFECT> (114516)
1

$$$$

  -ISIS-  -- StrEd -- 

 26 28  0  0  0  0  0  0  0  0999 V2000
    2.7500    2.5983    0.0000 C   0  0  0  0  0  0  0  0  0  0  0  0
    1.7501    2.5983    0.0000 C   0  0  0  0  0  0  0  0  0  0  0  0
    1.2501    1.7324    0.0000 C   0  0  0  0  0  0  0  0  0  0  0  0
    0.2502    1.7324    0.0000 C   0  0  0  0  0  0  0  0  0  0  0  0
   -0.2499    0.8659    0.0000 C   0  0  0  0  0  0  0  0  0  0  0  0
   -1.2498    0.8659    0.0000 C   0  0  0  0  0  0  0  0  0  0  0  0
   -1.7499    1.7324    0.0000 N   0  0  0  0  0  0  0  0  0  0  0  0
   -1.2498    2.5983    0.0000 C   0  0  0  0  0  0  0  0  0  0  0  0
   -1.7499    3.4642    0.0000 O   0  0  0  0  0  0  0  0  0  0  0  0
   -0.2499    2.5983    0.0000 C   0  0  0  0  0  0  0  0  0  0  0  0
    0.2502    3.4642    0.0000 C   0  0  0  0  0  0  0  0  0  0  0  0
   -1.7499   -0.0000    0.0000 C   0  0  0  0  0  0  0  0  0  0  0  0
   -2.7500   -0.0000    0.0000 O   0  0  0  0  0  0  0  0  0  0  0  0
   -1.2498   -0.8662    0.0000 C   0  0  0  0  0  0  0  0  0  0  0  0
   -1.7499   -1.7321    0.0000 N   0  0  0  0  0  0  0  0  0  0  0  0
   -1.2498   -2.5978    0.0000 C   0  0  0  0  0  0  0  0  0  0  0  0
   -1.7499   -3.4642    0.0000 O   0  0  0  0  0  0  0  0  0  0  0  0
   -0.2499   -2.5978    0.0000 C   0  0  0  0  0  0  0  0  0  0  0  0
    0.2502   -3.4642    0.0000 C   0  0  0  0  0  0  0  0  0  0  0  0
    0.2502   -1.7321    0.0000 C   0  0  0  0  0  0  0  0  0  0  0  0
    1.2501   -1.7321    0.0000 C   0  0  0  0  0  0  0  0  0  0  0  0
    1.7501   -2.5978    0.0000 C   0  0  0  0  0  0  0  0  0  0  0  0
    2.7500   -2.5978    0.0000 C   0  0  0  0  0  0  0  0  0  0  0  0
   -0.2499   -0.8662    0.0000 C   0  0  0  0  0  0  0  0  0  0  0  0
    0.2502   -0.0000    0.0000 C   0  0  0  0  0  0  0  0  0  0  0  0
    1.2501   -0.0000    0.0000 O   0  0  0  0  0  0  0  0  0  0  0  0
  1  2  1  0  0  0  0
  2  3  1  0  0  0  0
  3  4  1  0  0  0  0
  4  5  1  0  0  0  0
  5  6  2  0  0  0  0
  6  7  1  0  0  0  0
  7  8  1  0  0  0  0
  8  9  2  0  0  0  0
  8 10  1  0  0  0  0
 10 11  1  0  0  0  0
  6 12  1  0  0  0  0
 12 13  2  0  0  0  0
 12 14  1  0  0  0  0
 14 15  1  0  0  0  0
 15 16  1  0  0  0  0
 16 17  2  0  0  0  0
 16 18  1  0  0  0  0
 18 19  1  0  0  0  0
 18 20  2  0  0  0  0
 20 21  1  0  0  0  0
 21 22  1  0  0  0  0
 22 23  1  0  0  0  0
 20 24  1  0  0  0  0
 24 25  1  0  0  0  0
 25 26  2  0  0  0  0
 10  4  2  0  0  0  0
 24 14  2  0  0  0  0
 25  5  1  0  0  0  0
M  END
>  <IDNUMBER> (114599)
114599

>  <EFFECT> (114599)
1

$$$$

  -ISIS-  -- StrEd -- 

 20 21  0  0  0  0  0  0  0  0999 V2000
   -4.7671    0.9349    0.0000 C   0  0  0  0  0  0  0  0  0  0  0  0
   -3.7685    0.9928    0.0000 C   0  0  0  0  0  0  0  0  0  0  0  0
   -3.2194    0.1570    0.0000 N   0  0  0  0  0  0  0  0  0  0  0  0
   -2.2212    0.2150    0.0000 C   0  0  0  0  0  0  0  0  0  0  0  0
   -1.7722    1.1085    0.0000 C   0  0  0  0  0  0  0  0  0  0  0  0
   -0.7738    1.1665    0.0000 C   0  0  0  0  0  0  0  0  0  0  0  0
   -0.2249    0.3307    0.0000 C   0  0  0  0  0  0  0  0  0  0  0  0
    0.7738    0.3890    0.0000 S   0  0  0  0  0  0  0  0  0  0  0  0
    0.7158    1.3875    0.0000 O   0  0  0  0  0  0  0  0  0  0  0  0
    0.8316   -0.6093    0.0000 O   0  0  0  0  0  0  0  0  0  0  0  0
    1.7722    0.4465    0.0000 C   0  0  0  0  0  0  0  0  0  0  0  0
    2.3211   -0.3890    0.0000 C   0  0  0  0  0  0  0  0  0  0  0  0
    3.3195   -0.3307    0.0000 C   0  0  0  0  0  0  0  0  0  0  0  0
    3.7685    0.5630    0.0000 C   0  0  0  0  0  0  0  0  0  0  0  0
    4.7671    0.6208    0.0000 N   0  0  0  0  0  0  0  0  0  0  0  0
    3.2190    1.3983    0.0000 C   0  0  0  0  0  0  0  0  0  0  0  0
    2.2212    1.3405    0.0000 C   0  0  0  0  0  0  0  0  0  0  0  0
   -0.6731   -0.5627    0.0000 C   0  0  0  0  0  0  0  0  0  0  0  0
   -0.1242   -1.3983    0.0000 Cl  0  0  0  0  0  0  0  0  0  0  0  0
   -1.6716   -0.6205    0.0000 C   0  0  0  0  0  0  0  0  0  0  0  0
  1  2  1  0  0  0  0
  2  3  1  0  0  0  0
  3  4  1  0  0  0  0
  4  5  2  0  0  0  0
  5  6  1  0  0  0  0
  6  7  2  0  0  0  0
  7  8  1  0  0  0  0
  8  9  2  0  0  0  0
  8 10  2  0  0  0  0
  8 11  1  0  0  0  0
 11 12  2  0  0  0  0
 12 13  1  0  0  0  0
 13 14  2  0  0  0  0
 14 15  1  0  0  0  0
 14 16  1  0  0  0  0
 16 17  2  0  0  0  0
  7 18  1  0  0  0  0
 18 19  1  0  0  0  0
 18 20  2  0  0  0  0
 20  4  1  0  0  0  0
 17 11  1  0  0  0  0
M  END
>  <IDNUMBER> (115743)
115743

>  <EFFECT> (115743)
1

$$$$

  -ISIS-  -- StrEd -- 

 33 37  0  0  0  0  0  0  0  0999 V2000
   -1.8371   -2.3106    0.0000 C   0  0  0  0  0  0  0  0  0  0  0  0
   -2.2554   -1.4023    0.0000 C   0  0  0  0  0  0  0  0  0  0  0  0
   -3.2509   -1.3101    0.0000 O   0  0  0  0  0  0  0  0  0  0  0  0
   -3.6692   -0.4023    0.0000 C   0  0  0  0  0  0  0  0  0  0  0  0
   -4.6235   -0.1046    0.0000 C   0  0  0  0  0  0  0  0  0  0  0  0
   -4.6363    0.8954    0.0000 C   0  0  0  0  0  0  0  0  0  0  0  0
   -5.4523    1.4731    0.0000 O   0  0  0  0  0  0  0  0  0  0  0  0
   -3.6892    1.2160    0.0000 O   0  0  0  0  0  0  0  0  0  0  0  0
   -3.0913    0.4145    0.0000 C   0  0  0  0  0  0  0  0  0  0  0  0
   -2.0956    0.3224    0.0000 C   0  0  0  0  0  0  0  0  0  0  0  0
   -1.6773   -0.5863    0.0000 C   0  0  0  0  0  0  0  0  0  0  0  0
   -0.6820   -0.6781    0.0000 C   0  0  0  0  0  0  0  0  0  0  0  0
   -0.2638   -1.5870    0.0000 O   0  0  0  0  0  0  0  0  0  0  0  0
   -0.1041    0.1382    0.0000 C   0  0  0  0  0  0  0  0  0  0  0  0
   -0.5224    1.0465    0.0000 C   0  0  0  0  0  0  0  0  0  0  0  0
    0.0552    1.8630    0.0000 C   0  0  0  0  0  0  0  0  0  0  0  0
    1.0513    1.7706    0.0000 C   0  0  0  0  0  0  0  0  0  0  0  0
    1.4696    0.8623    0.0000 C   0  0  0  0  0  0  0  0  0  0  0  0
    2.4651    0.7701    0.0000 C   0  0  0  0  0  0  0  0  0  0  0  0
    2.8827   -0.1382    0.0000 C   0  0  0  0  0  0  0  0  0  0  0  0
    3.8786   -0.2305    0.0000 C   0  0  0  0  0  0  0  0  0  0  0  0
    4.2969   -1.1387    0.0000 N   0  0  0  0  0  0  0  0  0  0  0  0
    3.7190   -1.9552    0.0000 C   0  0  0  0  0  0  0  0  0  0  0  0
    5.2926   -1.2310    0.0000 C   0  0  0  0  0  0  0  0  0  0  0  0
    4.4562    0.5860    0.0000 C   0  0  0  0  0  0  0  0  0  0  0  0
    5.4523    0.4938    0.0000 O   0  0  0  0  0  0  0  0  0  0  0  0
    4.0384    1.4943    0.0000 C   0  0  0  0  0  0  0  0  0  0  0  0
    4.6160    2.3106    0.0000 C   0  0  0  0  0  0  0  0  0  0  0  0
    3.0427    1.5864    0.0000 O   0  0  0  0  0  0  0  0  0  0  0  0
    0.8914    0.0458    0.0000 C   0  0  0  0  0  0  0  0  0  0  0  0
    1.3094   -0.8623    0.0000 O   0  0  0  0  0  0  0  0  0  0  0  0
   -1.5180    1.1387    0.0000 C   0  0  0  0  0  0  0  0  0  0  0  0
   -1.9359    2.0470    0.0000 O   0  0  0  0  0  0  0  0  0  0  0  0
  1  2  1  0  0  0  0
  2  3  1  0  0  0  0
  3  4  1  0  0  0  0
  4  5  1  0  0  0  0
  5  6  1  0  0  0  0
  6  7  2  0  0  0  0
  6  8  1  0  0  0  0
  8  9  1  0  0  0  0
  9 10  1  0  0  0  0
 10 11  2  0  0  0  0
 11 12  1  0  0  0  0
 12 13  2  0  0  0  0
 12 14  1  0  0  0  0
 14 15  2  0  0  0  0
 15 16  1  0  0  0  0
 16 17  2  0  0  0  0
 17 18  1  0  0  0  0
 18 19  1  0  0  0  0
 19 20  1  0  0  0  0
 20 21  1  0  0  0  0
 21 22  1  0  0  0  0
 22 23  1  0  0  0  0
 22 24  1  0  0  0  0
 21 25  1  0  0  0  0
 25 26  1  0  0  0  0
 25 27  1  0  0  0  0
 27 28  1  0  0  0  0
 27 29  1  0  0  0  0
 18 30  2  0  0  0  0
 30 31  1  0  0  0  0
 15 32  1  0  0  0  0
 32 33  2  0  0  0  0
 11  2  1  0  0  0  0
 30 14  1  0  0  0  0
  9  4  1  0  0  0  0
 32 10  1  0  0  0  0
 29 19  1  0  0  0  0
M  END
>  <IDNUMBER> (115865)
115865

>  <EFFECT> (115865)
1

$$$$

  -ISIS-  -- StrEd -- 

 33 36  0  0  0  0  0  0  0  0999 V2000
   -6.3437    2.5476    0.0000 C   0  0  0  0  0  0  0  0  0  0  0  0
   -5.6859    1.7941    0.0000 C   0  0  0  0  0  0  0  0  0  0  0  0
   -4.7054    1.9858    0.0000 N   0  0  0  0  0  0  0  0  0  0  0  0
   -4.3809    2.9318    0.0000 C   0  0  0  0  0  0  0  0  0  0  0  0
   -5.0375    3.6857    0.0000 C   0  0  0  0  0  0  0  0  0  0  0  0
   -4.0483    1.2323    0.0000 C   0  0  0  0  0  0  0  0  0  0  0  0
   -3.0670    1.4244    0.0000 C   0  0  0  0  0  0  0  0  0  0  0  0
   -2.4102    0.6705    0.0000 N   0  0  0  0  0  0  0  0  0  0  0  0
   -2.6336   -0.3039    0.0000 N   0  0  0  0  0  0  0  0  0  0  0  0
   -1.7762   -0.8181    0.0000 C   0  0  0  0  0  0  0  0  0  0  0  0
   -1.0227   -0.1610    0.0000 C   0  0  0  0  0  0  0  0  0  0  0  0
   -0.0301   -0.2825    0.0000 C   0  0  0  0  0  0  0  0  0  0  0  0
    0.5711    0.5172    0.0000 C   0  0  0  0  0  0  0  0  0  0  0  0
    1.5635    0.3969    0.0000 N   0  0  0  0  0  0  0  0  0  0  0  0
    2.1648    1.1962    0.0000 C   0  0  0  0  0  0  0  0  0  0  0  0
    3.1570    1.0759    0.0000 C   0  0  0  0  0  0  0  0  0  0  0  0
    3.7575    1.8746    0.0000 N   0  0  0  0  0  0  0  0  0  0  0  0
    4.7501    1.7540    0.0000 C   0  0  0  0  0  0  0  0  0  0  0  0
    5.3509    2.5537    0.0000 C   0  0  0  0  0  0  0  0  0  0  0  0
    6.3437    2.4330    0.0000 O   0  0  0  0  0  0  0  0  0  0  0  0
    0.1788    1.4372    0.0000 C   0  0  0  0  0  0  0  0  0  0  0  0
   -0.8134    1.5582    0.0000 C   0  0  0  0  0  0  0  0  0  0  0  0
   -1.4143    0.7591    0.0000 C   0  0  0  0  0  0  0  0  0  0  0  0
    0.1731   -1.2656    0.0000 C   0  0  0  0  0  0  0  0  0  0  0  0
    1.1480   -1.4898    0.0000 O   0  0  0  0  0  0  0  0  0  0  0  0
   -0.5083   -1.9983    0.0000 C   0  0  0  0  0  0  0  0  0  0  0  0
   -0.2145   -2.9534    0.0000 C   0  0  0  0  0  0  0  0  0  0  0  0
    0.7601   -3.1772    0.0000 O   0  0  0  0  0  0  0  0  0  0  0  0
   -0.8953   -3.6857    0.0000 C   0  0  0  0  0  0  0  0  0  0  0  0
   -1.8702   -3.4623    0.0000 C   0  0  0  0  0  0  0  0  0  0  0  0
   -2.1632   -2.5058    0.0000 C   0  0  0  0  0  0  0  0  0  0  0  0
   -3.1378   -2.2827    0.0000 O   0  0  0  0  0  0  0  0  0  0  0  0
   -1.4826   -1.7739    0.0000 C   0  0  0  0  0  0  0  0  0  0  0  0
  1  2  1  0  0  0  0
  2  3  1  0  0  0  0
  3  4  1  0  0  0  0
  4  5  1  0  0  0  0
  3  6  1  0  0  0  0
  6  7  1  0  0  0  0
  7  8  1  0  0  0  0
  8  9  1  0  0  0  0
  9 10  2  0  0  0  0
 10 11  1  0  0  0  0
 11 12  2  0  0  0  0
 12 13  1  0  0  0  0
 13 14  1  0  0  0  0
 14 15  1  0  0  0  0
 15 16  1  0  0  0  0
 16 17  1  0  0  0  0
 17 18  1  0  0  0  0
 18 19  1  0  0  0  0
 19 20  1  0  0  0  0
 13 21  2  0  0  0  0
 21 22  1  0  0  0  0
 22 23  2  0  0  0  0
 12 24  1  0  0  0  0
 24 25  2  0  0  0  0
 24 26  1  0  0  0  0
 26 27  2  0  0  0  0
 27 28  1  0  0  0  0
 27 29  1  0  0  0  0
 29 30  2  0  0  0  0
 30 31  1  0  0  0  0
 31 32  1  0  0  0  0
 31 33  2  0  0  0  0
 23  8  1  0  0  0  0
 33 26  1  0  0  0  0
 33 10  1  0  0  0  0
 23 11  1  0  0  0  0
M  END
>  <IDNUMBER> (116117)
116117

>  <EFFECT> (116117)
1

$$$$

  -ISIS-  -- StrEd -- 

 19 22  0  0  0  0  0  0  0  0999 V2000
   -2.4112   -2.1715    0.0000 C   0  0  0  0  0  0  0  0  0  0  0  0
   -1.8648   -1.3364    0.0000 C   0  0  0  0  0  0  0  0  0  0  0  0
   -0.8681   -1.3922    0.0000 C   0  0  0  0  0  0  0  0  0  0  0  0
   -0.3217   -0.5567    0.0000 C   0  0  0  0  0  0  0  0  0  0  0  0
    0.6749   -0.6126    0.0000 C   0  0  0  0  0  0  0  0  0  0  0  0
    1.1248   -1.5036    0.0000 C   0  0  0  0  0  0  0  0  0  0  0  0
    2.1218   -1.5591    0.0000 C   0  0  0  0  0  0  0  0  0  0  0  0
    2.6684   -0.7242    0.0000 C   0  0  0  0  0  0  0  0  0  0  0  0
    2.2182    0.1669    0.0000 C   0  0  0  0  0  0  0  0  0  0  0  0
    2.4800    1.1302    0.0000 N   0  0  0  0  0  0  0  0  0  0  0  0
    1.6447    1.6764    0.0000 C   0  0  0  0  0  0  0  0  0  0  0  0
    0.7717    1.1136    0.0000 C   0  0  0  0  0  0  0  0  0  0  0  0
    1.2216    0.2228    0.0000 C   0  0  0  0  0  0  0  0  0  0  0  0
   -0.2251    1.1693    0.0000 C   0  0  0  0  0  0  0  0  0  0  0  0
   -0.7717    0.3341    0.0000 C   0  0  0  0  0  0  0  0  0  0  0  0
   -1.7682    0.3898    0.0000 N   0  0  0  0  0  0  0  0  0  0  0  0
   -2.2182    1.2807    0.0000 C   0  0  0  0  0  0  0  0  0  0  0  0
   -2.6684    2.1715    0.0000 N   0  0  0  0  0  0  0  0  0  0  0  0
   -2.3146   -0.4453    0.0000 C   0  0  0  0  0  0  0  0  0  0  0  0
  1  2  1  0  0  0  0
  2  3  1  0  0  0  0
  3  4  1  0  0  0  0
  4  5  1  0  0  0  0
  5  6  2  0  0  0  0
  6  7  1  0  0  0  0
  7  8  2  0  0  0  0
  8  9  1  0  0  0  0
  9 10  1  0  0  0  0
 10 11  1  0  0  0  0
 11 12  2  0  0  0  0
 12 13  1  0  0  0  0
 12 14  1  0  0  0  0
 14 15  1  0  0  0  0
 15 16  1  0  0  0  0
 16 17  1  0  0  0  0
 17 18  3  0  0  0  0
 16 19  1  0  0  0  0
 19  2  1  0  0  0  0
 15  4  1  0  0  0  0
 13  5  1  0  0  0  0
 13  9  2  0  0  0  0
M  END
>  <IDNUMBER> (117490)
117490

>  <EFFECT> (117490)
1

$$$$

  -ISIS-  -- StrEd -- 

 23 25  0  0  0  0  0  0  0  0999 V2000
   -2.8187    1.4912    0.0000 C   0  0  0  0  0  0  0  0  0  0  0  0
   -1.8433    1.2703    0.0000 S   0  0  0  0  0  0  0  0  0  0  0  0
   -1.5474    0.3155    0.0000 C   0  0  0  0  0  0  0  0  0  0  0  0
   -2.5390    0.1890    0.0000 C   0  0  0  0  0  0  0  0  0  0  0  0
   -3.1444    0.9856    0.0000 O   0  0  0  0  0  0  0  0  0  0  0  0
   -0.6578    0.7727    0.0000 C   0  0  0  0  0  0  0  0  0  0  0  0
   -0.6096    1.7719    0.0000 O   0  0  0  0  0  0  0  0  0  0  0  0
    0.1829    0.2317    0.0000 N   0  0  0  0  0  0  0  0  0  0  0  0
    1.1477    0.4942    0.0000 C   0  0  0  0  0  0  0  0  0  0  0  0
    1.6959   -0.3415    0.0000 C   0  0  0  0  0  0  0  0  0  0  0  0
    2.6943   -0.2854    0.0000 C   0  0  0  0  0  0  0  0  0  0  0  0
    3.1444    0.6076    0.0000 C   0  0  0  0  0  0  0  0  0  0  0  0
    2.5962    1.4440    0.0000 C   0  0  0  0  0  0  0  0  0  0  0  0
    1.5985    1.3872    0.0000 C   0  0  0  0  0  0  0  0  0  0  0  0
    1.0499    2.2236    0.0000 O   0  0  0  0  0  0  0  0  0  0  0  0
    1.0697   -1.1216    0.0000 C   0  0  0  0  0  0  0  0  0  0  0  0
    0.1349   -0.7670    0.0000 C   0  0  0  0  0  0  0  0  0  0  0  0
    0.1910   -1.7652    0.0000 S   0  0  0  0  0  0  0  0  0  0  0  0
    1.0842   -2.2157    0.0000 C   0  0  0  0  0  0  0  0  0  0  0  0
   -0.7542   -1.2249    0.0000 C   0  0  0  0  0  0  0  0  0  0  0  0
   -0.8027   -2.2236    0.0000 O   0  0  0  0  0  0  0  0  0  0  0  0
   -1.5952   -0.6837    0.0000 N   0  0  0  0  0  0  0  0  0  0  0  0
   -2.4843   -1.1414    0.0000 C   0  0  0  0  0  0  0  0  0  0  0  0
  1  2  1  0  0  0  0
  2  3  1  0  0  0  0
  3  4  1  0  0  0  0
  4  5  1  0  0  0  0
  3  6  1  0  0  0  0
  6  7  2  0  0  0  0
  6  8  1  0  0  0  0
  8  9  1  0  0  0  0
  9 10  1  0  0  0  0
 10 11  2  0  0  0  0
 11 12  1  0  0  0  0
 12 13  2  0  0  0  0
 13 14  1  0  0  0  0
 14 15  1  0  0  0  0
 10 16  1  0  0  0  0
 16 17  1  0  0  0  0
 17 18  1  0  0  0  0
 18 19  1  0  0  0  0
 17 20  1  0  0  0  0
 20 21  2  0  0  0  0
 20 22  1  0  0  0  0
 22 23  1  0  0  0  0
 22  3  1  0  0  0  0
 17  8  1  0  0  0  0
 14  9  1  0  0  0  0
M  END
>  <IDNUMBER> (118932)
118932

>  <EFFECT> (118932)
1

$$$$

  -ISIS-  -- StrEd -- 

 41 45  0  0  0  0  0  0  0  0999 V2000
    4.2532    1.9893    0.0000 C   0  0  0  0  0  0  0  0  0  0  0  0
    4.5968    1.0383    0.0000 O   0  0  0  0  0  0  0  0  0  0  0  0
    3.9446    0.2663    0.0000 C   0  0  0  0  0  0  0  0  0  0  0  0
    4.2877   -0.6839    0.0000 C   0  0  0  0  0  0  0  0  0  0  0  0
    5.2823   -0.8627    0.0000 C   0  0  0  0  0  0  0  0  0  0  0  0
    3.6359   -1.4564    0.0000 C   0  0  0  0  0  0  0  0  0  0  0  0
    3.9786   -2.4071    0.0000 O   0  0  0  0  0  0  0  0  0  0  0  0
    2.6408   -1.2777    0.0000 C   0  0  0  0  0  0  0  0  0  0  0  0
    2.2985   -0.3275    0.0000 C   0  0  0  0  0  0  0  0  0  0  0  0
    2.9503    0.4445    0.0000 C   0  0  0  0  0  0  0  0  0  0  0  0
    2.6071    1.3955    0.0000 O   0  0  0  0  0  0  0  0  0  0  0  0
    1.3036   -0.1487    0.0000 C   0  0  0  0  0  0  0  0  0  0  0  0
    0.3088    0.0297    0.0000 C   0  0  0  0  0  0  0  0  0  0  0  0
   -0.0335    0.9799    0.0000 C   0  0  0  0  0  0  0  0  0  0  0  0
   -1.0286    1.1586    0.0000 C   0  0  0  0  0  0  0  0  0  0  0  0
   -1.6803    0.3861    0.0000 C   0  0  0  0  0  0  0  0  0  0  0  0
   -2.6745    0.5649    0.0000 C   0  0  0  0  0  0  0  0  0  0  0  0
   -3.3264   -0.2077    0.0000 O   0  0  0  0  0  0  0  0  0  0  0  0
   -3.0177    1.5154    0.0000 C   0  0  0  0  0  0  0  0  0  0  0  0
   -4.0119    1.6935    0.0000 O   0  0  0  0  0  0  0  0  0  0  0  0
   -4.6638    0.9213    0.0000 C   0  0  0  0  0  0  0  0  0  0  0  0
   -2.3660    2.2876    0.0000 C   0  0  0  0  0  0  0  0  0  0  0  0
   -2.7087    3.2376    0.0000 C   0  0  0  0  0  0  0  0  0  0  0  0
   -1.3713    2.1086    0.0000 C   0  0  0  0  0  0  0  0  0  0  0  0
   -0.7194    2.8812    0.0000 O   0  0  0  0  0  0  0  0  0  0  0  0
   -1.3372   -0.5645    0.0000 C   0  0  0  0  0  0  0  0  0  0  0  0
   -1.9889   -1.3366    0.0000 C   0  0  0  0  0  0  0  0  0  0  0  0
   -2.9840   -1.1578    0.0000 N   0  0  0  0  0  0  0  0  0  0  0  0
   -3.6359   -1.9307    0.0000 C   0  0  0  0  0  0  0  0  0  0  0  0
   -3.2927   -2.8808    0.0000 O   0  0  0  0  0  0  0  0  0  0  0  0
   -4.6301   -1.7519    0.0000 C   0  0  0  0  0  0  0  0  0  0  0  0
   -5.2823   -2.5239    0.0000 C   0  0  0  0  0  0  0  0  0  0  0  0
   -4.9729   -0.8014    0.0000 N   0  0  0  0  0  0  0  0  0  0  0  0
   -0.3430   -0.7425    0.0000 N   0  0  0  0  0  0  0  0  0  0  0  0
    0.0002   -1.6935    0.0000 C   0  0  0  0  0  0  0  0  0  0  0  0
   -0.6515   -2.4655    0.0000 C   0  0  0  0  0  0  0  0  0  0  0  0
   -1.3036   -3.2376    0.0000 N   0  0  0  0  0  0  0  0  0  0  0  0
    0.9941   -1.8717    0.0000 C   0  0  0  0  0  0  0  0  0  0  0  0
    1.9889   -2.0505    0.0000 C   0  0  0  0  0  0  0  0  0  0  0  0
    0.6520   -0.9213    0.0000 N   0  0  0  0  0  0  0  0  0  0  0  0
    0.1618   -0.7012    0.0000 C   0  0  0  0  0  0  0  0  0  0  0  0
  1  2  1  0  0  0  0
  2  3  1  0  0  0  0
  3  4  2  0  0  0  0
  4  5  1  0  0  0  0
  4  6  1  0  0  0  0
  6  7  2  0  0  0  0
  6  8  1  0  0  0  0
  8  9  2  0  0  0  0
  9 10  1  0  0  0  0
 10 11  2  0  0  0  0
  9 12  1  0  0  0  0
 12 13  1  0  0  0  0
 13 14  1  0  0  0  0
 14 15  1  0  0  0  0
 15 16  2  0  0  0  0
 16 17  1  0  0  0  0
 17 18  2  0  0  0  0
 17 19  1  0  0  0  0
 19 20  1  0  0  0  0
 20 21  1  0  0  0  0
 19 22  2  0  0  0  0
 22 23  1  0  0  0  0
 22 24  1  0  0  0  0
 24 25  2  0  0  0  0
 16 26  1  0  0  0  0
 26 27  1  0  0  0  0
 27 28  1  0  0  0  0
 28 29  1  0  0  0  0
 29 30  2  0  0  0  0
 29 31  1  0  0  0  0
 31 32  1  0  0  0  0
 31 33  1  0  0  0  0
 26 34  1  0  0  0  0
 34 35  1  0  0  0  0
 35 36  1  0  0  0  0
 36 37  3  0  0  0  0
 35 38  1  0  0  0  0
 38 39  1  0  0  0  0
 38 40  1  0  0  0  0
 40 41  1  0  0  0  0
 10  3  1  0  0  0  0
 40 12  1  0  0  0  0
 39  8  1  0  0  0  0
 34 13  1  0  0  0  0
 24 15  1  0  0  0  0
M  END
>  <IDNUMBER> (119588)
119588

>  <EFFECT> (119588)
1

$$$$

  -ISIS-  -- StrEd -- 

 44 51  0  0  0  0  0  0  0  0999 V2000
   -4.1700   -2.6181    0.0000 C   0  0  0  0  0  0  0  0  0  0  0  0
   -4.4699   -1.6638    0.0000 C   0  0  0  0  0  0  0  0  0  0  0  0
   -5.4463   -1.4464    0.0000 O   0  0  0  0  0  0  0  0  0  0  0  0
   -5.7449   -0.4921    0.0000 C   0  0  0  0  0  0  0  0  0  0  0  0
   -6.6544   -0.0762    0.0000 C   0  0  0  0  0  0  0  0  0  0  0  0
   -6.5401    0.9173    0.0000 C   0  0  0  0  0  0  0  0  0  0  0  0
   -7.2763    1.5942    0.0000 O   0  0  0  0  0  0  0  0  0  0  0  0
   -5.5600    1.1149    0.0000 O   0  0  0  0  0  0  0  0  0  0  0  0
   -5.0687    0.2447    0.0000 C   0  0  0  0  0  0  0  0  0  0  0  0
   -4.0923    0.0266    0.0000 C   0  0  0  0  0  0  0  0  0  0  0  0
   -3.7935   -0.9277    0.0000 C   0  0  0  0  0  0  0  0  0  0  0  0
   -2.8171   -1.1453    0.0000 C   0  0  0  0  0  0  0  0  0  0  0  0
   -2.5178   -2.0995    0.0000 O   0  0  0  0  0  0  0  0  0  0  0  0
   -2.1406   -0.4097    0.0000 C   0  0  0  0  0  0  0  0  0  0  0  0
   -1.1649   -0.6274    0.0000 C   0  0  0  0  0  0  0  0  0  0  0  0
   -0.4880    0.1087    0.0000 C   0  0  0  0  0  0  0  0  0  0  0  0
    0.4880   -0.1087    0.0000 C   0  0  0  0  0  0  0  0  0  0  0  0
    0.7872   -1.0630    0.0000 C   0  0  0  0  0  0  0  0  0  0  0  0
    1.7634   -1.2806    0.0000 C   0  0  0  0  0  0  0  0  0  0  0  0
    2.0628   -2.2354    0.0000 O   0  0  0  0  0  0  0  0  0  0  0  0
    2.4405   -0.5446    0.0000 C   0  0  0  0  0  0  0  0  0  0  0  0
    2.1406    0.4097    0.0000 C   0  0  0  0  0  0  0  0  0  0  0  0
    1.1649    0.6274    0.0000 C   0  0  0  0  0  0  0  0  0  0  0  0
    2.8178    1.1458    0.0000 C   0  0  0  0  0  0  0  0  0  0  0  0
    2.5178    2.0995    0.0000 O   0  0  0  0  0  0  0  0  0  0  0  0
    3.7935    0.9282    0.0000 C   0  0  0  0  0  0  0  0  0  0  0  0
    4.0932   -0.0266    0.0000 C   0  0  0  0  0  0  0  0  0  0  0  0
    3.4162   -0.7627    0.0000 C   0  0  0  0  0  0  0  0  0  0  0  0
    3.7155   -1.7170    0.0000 O   0  0  0  0  0  0  0  0  0  0  0  0
    5.0691   -0.2447    0.0000 C   0  0  0  0  0  0  0  0  0  0  0  0
    5.5600   -1.1149    0.0000 O   0  0  0  0  0  0  0  0  0  0  0  0
    6.5401   -0.9173    0.0000 C   0  0  0  0  0  0  0  0  0  0  0  0
    7.2763   -1.5937    0.0000 O   0  0  0  0  0  0  0  0  0  0  0  0
    6.6544    0.0762    0.0000 C   0  0  0  0  0  0  0  0  0  0  0  0
    5.7460    0.4925    0.0000 C   0  0  0  0  0  0  0  0  0  0  0  0
    5.4463    1.4464    0.0000 O   0  0  0  0  0  0  0  0  0  0  0  0
    4.4704    1.6645    0.0000 C   0  0  0  0  0  0  0  0  0  0  0  0
    4.1707    2.6181    0.0000 C   0  0  0  0  0  0  0  0  0  0  0  0
   -0.7872    1.0630    0.0000 C   0  0  0  0  0  0  0  0  0  0  0  0
   -1.7634    1.2811    0.0000 C   0  0  0  0  0  0  0  0  0  0  0  0
   -2.0628    2.2354    0.0000 O   0  0  0  0  0  0  0  0  0  0  0  0
   -2.4394    0.5446    0.0000 C   0  0  0  0  0  0  0  0  0  0  0  0
   -3.4162    0.7627    0.0000 C   0  0  0  0  0  0  0  0  0  0  0  0
   -3.7155    1.7170    0.0000 O   0  0  0  0  0  0  0  0  0  0  0  0
  1  2  1  0  0  0  0
  2  3  1  0  0  0  0
  3  4  1  0  0  0  0
  4  5  1  0  0  0  0
  5  6  1  0  0  0  0
  6  7  2  0  0  0  0
  6  8  1  0  0  0  0
  8  9  1  0  0  0  0
  9 10  1  0  0  0  0
 10 11  2  0  0  0  0
 11 12  1  0  0  0  0
 12 13  2  0  0  0  0
 12 14  1  0  0  0  0
 14 15  2  0  0  0  0
 15 16  1  0  0  0  0
 16 17  1  0  0  0  0
 17 18  2  0  0  0  0
 18 19  1  0  0  0  0
 19 20  1  0  0  0  0
 19 21  2  0  0  0  0
 21 22  1  0  0  0  0
 22 23  2  0  0  0  0
 22 24  1  0  0  0  0
 24 25  2  0  0  0  0
 24 26  1  0  0  0  0
 26 27  2  0  0  0  0
 27 28  1  0  0  0  0
 28 29  2  0  0  0  0
 27 30  1  0  0  0  0
 30 31  1  0  0  0  0
 31 32  1  0  0  0  0
 32 33  2  0  0  0  0
 32 34  1  0  0  0  0
 34 35  1  0  0  0  0
 35 36  1  0  0  0  0
 36 37  1  0  0  0  0
 37 38  1  0  0  0  0
 16 39  2  0  0  0  0
 39 40  1  0  0  0  0
 40 41  1  0  0  0  0
 40 42  2  0  0  0  0
 42 43  1  0  0  0  0
 43 44  2  0  0  0  0
 11  2  1  0  0  0  0
 42 14  1  0  0  0  0
  9  4  1  0  0  0  0
 43 10  1  0  0  0  0
 23 17  1  0  0  0  0
 37 26  1  0  0  0  0
 28 21  1  0  0  0  0
 35 30  1  0  0  0  0
M  END
>  <IDNUMBER> (119977)
119977

>  <EFFECT> (119977)
1

$$$$

  -ISIS-  -- StrEd -- 

 33 34  0  0  0  0  0  0  0  0999 V2000
   -4.6530   -3.4700    0.0000 C   0  0  0  0  0  0  0  0  0  0  0  0
   -3.9373   -2.7717    0.0000 C   0  0  0  0  0  0  0  0  0  0  0  0
   -2.9748   -3.0429    0.0000 C   0  0  0  0  0  0  0  0  0  0  0  0
   -4.1840   -1.8025    0.0000 C   0  0  0  0  0  0  0  0  0  0  0  0
   -3.4682   -1.1042    0.0000 C   0  0  0  0  0  0  0  0  0  0  0  0
   -2.5058   -1.3750    0.0000 N   0  0  0  0  0  0  0  0  0  0  0  0
   -1.7900   -0.6770    0.0000 C   0  0  0  0  0  0  0  0  0  0  0  0
   -2.0362    0.2920    0.0000 O   0  0  0  0  0  0  0  0  0  0  0  0
   -0.8271   -0.9478    0.0000 C   0  0  0  0  0  0  0  0  0  0  0  0
   -0.5802   -1.9170    0.0000 O   0  0  0  0  0  0  0  0  0  0  0  0
   -0.1115   -0.2491    0.0000 C   0  0  0  0  0  0  0  0  0  0  0  0
   -0.3576    0.7201    0.0000 O   0  0  0  0  0  0  0  0  0  0  0  0
    0.8514   -0.5203    0.0000 C   0  0  0  0  0  0  0  0  0  0  0  0
    1.0983   -1.4894    0.0000 N   0  0  0  0  0  0  0  0  0  0  0  0
    1.5671    0.1781    0.0000 C   0  0  0  0  0  0  0  0  0  0  0  0
    2.5299   -0.0927    0.0000 C   0  0  0  0  0  0  0  0  0  0  0  0
    3.2456    0.6053    0.0000 C   0  0  0  0  0  0  0  0  0  0  0  0
    4.2081    0.3345    0.0000 N   0  0  0  0  0  0  0  0  0  0  0  0
    4.9243    1.0328    0.0000 C   0  0  0  0  0  0  0  0  0  0  0  0
    4.6771    2.0014    0.0000 N   0  0  0  0  0  0  0  0  0  0  0  0
    5.8870    0.7624    0.0000 N   0  0  0  0  0  0  0  0  0  0  0  0
   -3.7153   -0.1352    0.0000 C   0  0  0  0  0  0  0  0  0  0  0  0
   -2.9991    0.5628    0.0000 C   0  0  0  0  0  0  0  0  0  0  0  0
   -3.2461    1.5323    0.0000 C   0  0  0  0  0  0  0  0  0  0  0  0
   -2.5303    2.2301    0.0000 C   0  0  0  0  0  0  0  0  0  0  0  0
   -2.7766    3.1992    0.0000 C   0  0  0  0  0  0  0  0  0  0  0  0
   -3.7394    3.4700    0.0000 C   0  0  0  0  0  0  0  0  0  0  0  0
   -4.4556    2.7721    0.0000 C   0  0  0  0  0  0  0  0  0  0  0  0
   -5.4183    3.0429    0.0000 O   0  0  0  0  0  0  0  0  0  0  0  0
   -4.2085    1.8025    0.0000 C   0  0  0  0  0  0  0  0  0  0  0  0
   -4.9243    1.1047    0.0000 C   0  0  0  0  0  0  0  0  0  0  0  0
   -5.8870    1.3754    0.0000 O   0  0  0  0  0  0  0  0  0  0  0  0
   -4.6780    0.1356    0.0000 O   0  0  0  0  0  0  0  0  0  0  0  0
  1  2  1  0  0  0  0
  2  3  1  0  0  0  0
  2  4  1  0  0  0  0
  4  5  1  0  0  0  0
  5  6  1  0  0  0  0
  6  7  1  0  0  0  0
  7  8  2  0  0  0  0
  7  9  1  0  0  0  0
  9 10  1  0  0  0  0
  9 11  1  0  0  0  0
 11 12  1  0  0  0  0
 11 13  1  0  0  0  0
 13 14  1  0  0  0  0
 13 15  1  0  0  0  0
 15 16  1  0  0  0  0
 16 17  1  0  0  0  0
 17 18  1  0  0  0  0
 18 19  1  0  0  0  0
 19 20  2  0  0  0  0
 19 21  1  0  0  0  0
  5 22  1  0  0  0  0
 22 23  1  0  0  0  0
 23 24  1  0  0  0  0
 24 25  2  0  0  0  0
 25 26  1  0  0  0  0
 26 27  2  0  0  0  0
 27 28  1  0  0  0  0
 28 29  1  0  0  0  0
 28 30  2  0  0  0  0
 30 31  1  0  0  0  0
 31 32  2  0  0  0  0
 31 33  1  0  0  0  0
 33 22  1  0  0  0  0
 30 24  1  0  0  0  0
M  END
>  <IDNUMBER> (120470)
120470

>  <EFFECT> (120470)
1

$$$$

  -ISIS-  -- StrEd -- 

 18 18  0  0  0  0  0  0  0  0999 V2000
    3.5750    0.6219    0.0000 C   0  0  0  0  0  0  0  0  0  0  0  0
    2.5920    0.4387    0.0000 C   0  0  0  0  0  0  0  0  0  0  0  0
    2.2588   -0.5041    0.0000 C   0  0  0  0  0  0  0  0  0  0  0  0
    2.9092   -1.2641    0.0000 C   0  0  0  0  0  0  0  0  0  0  0  0
    1.2756   -0.6872    0.0000 C   0  0  0  0  0  0  0  0  0  0  0  0
    0.6258    0.0727    0.0000 C   0  0  0  0  0  0  0  0  0  0  0  0
    1.4492    0.6398    0.0000 C   0  0  0  0  0  0  0  0  0  0  0  0
    1.3700    1.6363    0.0000 C   0  0  0  0  0  0  0  0  0  0  0  0
    0.1480    0.9512    0.0000 S   0  0  0  0  0  0  0  0  0  0  0  0
   -0.8352    0.7681    0.0000 C   0  0  0  0  0  0  0  0  0  0  0  0
   -1.5615    1.4559    0.0000 O   0  0  0  0  0  0  0  0  0  0  0  0
   -0.9649   -0.2235    0.0000 C   0  0  0  0  0  0  0  0  0  0  0  0
   -1.8437   -0.7013    0.0000 C   0  0  0  0  0  0  0  0  0  0  0  0
   -2.6967   -0.1796    0.0000 C   0  0  0  0  0  0  0  0  0  0  0  0
   -3.5750   -0.6577    0.0000 N   0  0  0  0  0  0  0  0  0  0  0  0
   -2.6712    0.8199    0.0000 O   0  0  0  0  0  0  0  0  0  0  0  0
   -0.0623   -0.6533    0.0000 C   0  0  0  0  0  0  0  0  0  0  0  0
    0.1209   -1.6363    0.0000 O   0  0  0  0  0  0  0  0  0  0  0  0
  1  2  2  0  0  0  0
  2  3  1  0  0  0  0
  3  4  1  0  0  0  0
  3  5  2  0  0  0  0
  5  6  1  0  0  0  0
  6  7  1  0  0  0  0
  7  8  1  0  0  0  0
  6  9  1  0  0  0  0
  9 10  1  0  0  0  0
 10 11  2  0  0  0  0
 10 12  1  0  0  0  0
 12 13  1  0  0  0  0
 13 14  1  0  0  0  0
 14 15  1  0  0  0  0
 14 16  2  0  0  0  0
 12 17  2  0  0  0  0
 17 18  1  0  0  0  0
 17  6  1  0  0  0  0
M  END
>  <IDNUMBER> (121528)
121528

>  <EFFECT> (121528)
1

$$$$

  -ISIS-  -- StrEd -- 

 25 28  0  0  0  0  0  0  0  0999 V2000
   -3.6315   -0.6499    0.0000 C   0  0  0  0  0  0  0  0  0  0  0  0
   -2.8674   -0.0052    0.0000 C   0  0  0  0  0  0  0  0  0  0  0  0
   -3.6348    0.6353    0.0000 O   0  0  0  0  0  0  0  0  0  0  0  0
   -2.3695    0.8618    0.0000 C   0  0  0  0  0  0  0  0  0  0  0  0
   -1.3692    0.8639    0.0000 C   0  0  0  0  0  0  0  0  0  0  0  0
   -0.8710    1.7310    0.0000 C   0  0  0  0  0  0  0  0  0  0  0  0
    0.1287    1.7329    0.0000 C   0  0  0  0  0  0  0  0  0  0  0  0
    0.6310    0.8681    0.0000 C   0  0  0  0  0  0  0  0  0  0  0  0
    0.1331    0.0011    0.0000 C   0  0  0  0  0  0  0  0  0  0  0  0
   -0.8672   -0.0011    0.0000 C   0  0  0  0  0  0  0  0  0  0  0  0
   -1.3654   -0.8684    0.0000 C   0  0  0  0  0  0  0  0  0  0  0  0
   -0.8633   -1.7332    0.0000 O   0  0  0  0  0  0  0  0  0  0  0  0
   -2.3653   -0.8706    0.0000 C   0  0  0  0  0  0  0  0  0  0  0  0
   -2.8635   -1.7375    0.0000 O   0  0  0  0  0  0  0  0  0  0  0  0
    0.6350   -0.8637    0.0000 C   0  0  0  0  0  0  0  0  0  0  0  0
    0.1370   -1.7313    0.0000 O   0  0  0  0  0  0  0  0  0  0  0  0
    1.6349   -0.8618    0.0000 C   0  0  0  0  0  0  0  0  0  0  0  0
    2.1366   -1.7266    0.0000 C   0  0  0  0  0  0  0  0  0  0  0  0
    3.1369   -1.7241    0.0000 C   0  0  0  0  0  0  0  0  0  0  0  0
    3.6348   -0.8574    0.0000 C   0  0  0  0  0  0  0  0  0  0  0  0
    3.1330    0.0077    0.0000 C   0  0  0  0  0  0  0  0  0  0  0  0
    3.6310    0.8747    0.0000 O   0  0  0  0  0  0  0  0  0  0  0  0
    2.1328    0.0055    0.0000 C   0  0  0  0  0  0  0  0  0  0  0  0
    1.6307    0.8703    0.0000 C   0  0  0  0  0  0  0  0  0  0  0  0
    2.1289    1.7375    0.0000 O   0  0  0  0  0  0  0  0  0  0  0  0
  1  2  1  0  0  0  0
  2  3  1  0  0  0  0
  2  4  1  0  0  0  0
  4  5  1  0  0  0  0
  5  6  2  0  0  0  0
  6  7  1  0  0  0  0
  7  8  2  0  0  0  0
  8  9  1  0  0  0  0
  9 10  2  0  0  0  0
 10 11  1  0  0  0  0
 11 12  2  0  0  0  0
 11 13  1  0  0  0  0
 13 14  1  0  0  0  0
  9 15  1  0  0  0  0
 15 16  2  0  0  0  0
 15 17  1  0  0  0  0
 17 18  2  0  0  0  0
 18 19  1  0  0  0  0
 19 20  2  0  0  0  0
 20 21  1  0  0  0  0
 21 22  1  0  0  0  0
 21 23  2  0  0  0  0
 23 24  1  0  0  0  0
 24 25  2  0  0  0  0
 13  2  1  0  0  0  0
 23 17  1  0  0  0  0
 10  5  1  0  0  0  0
 24  8  1  0  0  0  0
M  END
>  <IDNUMBER> (121555)
121555

>  <EFFECT> (121555)
1

$$$$

  -ISIS-  -- StrEd -- 

 23 25  0  0  0  0  0  0  0  0999 V2000
    3.8589   -1.1499    0.0000 C   0  0  0  0  0  0  0  0  0  0  0  0
    2.8737   -1.3197    0.0000 C   0  0  0  0  0  0  0  0  0  0  0  0
    2.2338   -0.5516    0.0000 C   0  0  0  0  0  0  0  0  0  0  0  0
    2.5788    0.3870    0.0000 O   0  0  0  0  0  0  0  0  0  0  0  0
    1.2480   -0.7219    0.0000 N   0  0  0  0  0  0  0  0  0  0  0  0
    0.9027   -1.6606    0.0000 C   0  0  0  0  0  0  0  0  0  0  0  0
    0.6081    0.0467    0.0000 C   0  0  0  0  0  0  0  0  0  0  0  0
    0.8538    1.0159    0.0000 N   0  0  0  0  0  0  0  0  0  0  0  0
    0.0075    1.5487    0.0000 C   0  0  0  0  0  0  0  0  0  0  0  0
   -0.0590    2.5466    0.0000 O   0  0  0  0  0  0  0  0  0  0  0  0
   -0.7607    0.9083    0.0000 C   0  0  0  0  0  0  0  0  0  0  0  0
   -1.7303    1.1540    0.0000 C   0  0  0  0  0  0  0  0  0  0  0  0
   -2.0024    2.1164    0.0000 C   0  0  0  0  0  0  0  0  0  0  0  0
   -2.4274    0.4374    0.0000 C   0  0  0  0  0  0  0  0  0  0  0  0
   -3.4170    0.5800    0.0000 C   0  0  0  0  0  0  0  0  0  0  0  0
   -3.8589   -0.3173    0.0000 N   0  0  0  0  0  0  0  0  0  0  0  0
   -3.1420   -1.0143    0.0000 C   0  0  0  0  0  0  0  0  0  0  0  0
   -3.1800   -2.0136    0.0000 C   0  0  0  0  0  0  0  0  0  0  0  0
   -2.3340   -2.5466    0.0000 C   0  0  0  0  0  0  0  0  0  0  0  0
   -1.4495   -2.0803    0.0000 C   0  0  0  0  0  0  0  0  0  0  0  0
   -1.4114   -1.0811    0.0000 C   0  0  0  0  0  0  0  0  0  0  0  0
   -2.2572   -0.5484    0.0000 C   0  0  0  0  0  0  0  0  0  0  0  0
   -0.3899   -0.0201    0.0000 O   0  0  0  0  0  0  0  0  0  0  0  0
  1  2  1  0  0  0  0
  2  3  1  0  0  0  0
  3  4  2  0  0  0  0
  3  5  1  0  0  0  0
  5  6  1  0  0  0  0
  5  7  1  0  0  0  0
  7  8  2  0  0  0  0
  8  9  1  0  0  0  0
  9 10  2  0  0  0  0
  9 11  1  0  0  0  0
 11 12  1  0  0  0  0
 12 13  1  0  0  0  0
 12 14  1  0  0  0  0
 14 15  2  0  0  0  0
 15 16  1  0  0  0  0
 16 17  1  0  0  0  0
 17 18  2  0  0  0  0
 18 19  1  0  0  0  0
 19 20  2  0  0  0  0
 20 21  1  0  0  0  0
 21 22  2  0  0  0  0
 11 23  1  0  0  0  0
 23  7  1  0  0  0  0
 22 14  1  0  0  0  0
 22 17  1  0  0  0  0
M  END
>  <IDNUMBER> (121696)
121696

>  <EFFECT> (121696)
1

$$$$

  -ISIS-  -- StrEd -- 

 25 28  0  0  0  0  0  0  0  0999 V2000
   -3.2259    1.4189    0.0000 O   0  0  0  0  0  0  0  0  0  0  0  0
   -3.3128    0.4228    0.0000 C   0  0  0  0  0  0  0  0  0  0  0  0
   -2.4934   -0.1508    0.0000 N   0  0  0  0  0  0  0  0  0  0  0  0
   -1.5874    0.2722    0.0000 N   0  0  0  0  0  0  0  0  0  0  0  0
   -0.7680   -0.3014    0.0000 C   0  0  0  0  0  0  0  0  0  0  0  0
    0.1380    0.1216    0.0000 C   0  0  0  0  0  0  0  0  0  0  0  0
    0.3293    1.1026    0.0000 C   0  0  0  0  0  0  0  0  0  0  0  0
    1.3214    1.2243    0.0000 C   0  0  0  0  0  0  0  0  0  0  0  0
    1.7441    0.3184    0.0000 C   0  0  0  0  0  0  0  0  0  0  0  0
    2.7254    0.1274    0.0000 C   0  0  0  0  0  0  0  0  0  0  0  0
    3.1484   -0.7785    0.0000 N   0  0  0  0  0  0  0  0  0  0  0  0
    4.1409   -0.6568    0.0000 C   0  0  0  0  0  0  0  0  0  0  0  0
    4.8964   -1.3128    0.0000 C   0  0  0  0  0  0  0  0  0  0  0  0
    5.8412   -0.9872    0.0000 C   0  0  0  0  0  0  0  0  0  0  0  0
    6.0322   -0.0053    0.0000 C   0  0  0  0  0  0  0  0  0  0  0  0
    5.2776    0.6503    0.0000 C   0  0  0  0  0  0  0  0  0  0  0  0
    4.3319    0.3242    0.0000 C   0  0  0  0  0  0  0  0  0  0  0  0
    3.4570    0.8096    0.0000 N   0  0  0  0  0  0  0  0  0  0  0  0
    1.0132   -0.3636    0.0000 O   0  0  0  0  0  0  0  0  0  0  0  0
   -4.2188    0.0002    0.0000 C   0  0  0  0  0  0  0  0  0  0  0  0
   -5.0382    0.5734    0.0000 C   0  0  0  0  0  0  0  0  0  0  0  0
   -5.9444    0.1508    0.0000 C   0  0  0  0  0  0  0  0  0  0  0  0
   -6.0322   -0.8458    0.0000 N   0  0  0  0  0  0  0  0  0  0  0  0
   -5.2122   -1.4189    0.0000 C   0  0  0  0  0  0  0  0  0  0  0  0
   -4.3059   -0.9964    0.0000 C   0  0  0  0  0  0  0  0  0  0  0  0
  1  2  2  0  0  0  0
  2  3  1  0  0  0  0
  3  4  1  0  0  0  0
  4  5  2  0  0  0  0
  5  6  1  0  0  0  0
  6  7  2  0  0  0  0
  7  8  1  0  0  0  0
  8  9  2  0  0  0  0
  9 10  1  0  0  0  0
 10 11  2  0  0  0  0
 11 12  1  0  0  0  0
 12 13  2  0  0  0  0
 13 14  1  0  0  0  0
 14 15  2  0  0  0  0
 15 16  1  0  0  0  0
 16 17  2  0  0  0  0
 17 18  1  0  0  0  0
  9 19  1  0  0  0  0
  2 20  1  0  0  0  0
 20 21  2  0  0  0  0
 21 22  1  0  0  0  0
 22 23  2  0  0  0  0
 23 24  1  0  0  0  0
 24 25  2  0  0  0  0
 19  6  1  0  0  0  0
 25 20  1  0  0  0  0
 18 10  1  0  0  0  0
 17 12  1  0  0  0  0
M  END
>  <IDNUMBER> (121910)
121910

>  <EFFECT> (121910)
1

$$$$

  -ISIS-  -- StrEd -- 

 33 36  0  0  0  0  0  0  0  0999 V2000
    1.8067    0.6590    0.0000 C   0  0  0  0  0  0  0  0  0  0  0  0
    1.9805    0.1494    0.0000 C   0  0  0  0  0  0  0  0  0  0  0  0
    2.9926    0.1984    0.0000 C   0  0  0  0  0  0  0  0  0  0  0  0
    3.5418   -0.6527    0.0000 C   0  0  0  0  0  0  0  0  0  0  0  0
    3.0790   -1.5539    0.0000 C   0  0  0  0  0  0  0  0  0  0  0  0
    3.6280   -2.4055    0.0000 Br  0  0  0  0  0  0  0  0  0  0  0  0
    2.0668   -1.6033    0.0000 C   0  0  0  0  0  0  0  0  0  0  0  0
    2.2918   -2.5919    0.0000 C   0  0  0  0  0  0  0  0  0  0  0  0
    1.1330   -1.9966    0.0000 C   0  0  0  0  0  0  0  0  0  0  0  0
    1.5177   -0.7521    0.0000 C   0  0  0  0  0  0  0  0  0  0  0  0
    0.5059   -0.8019    0.0000 C   0  0  0  0  0  0  0  0  0  0  0  0
   -0.0431    0.0497    0.0000 C   0  0  0  0  0  0  0  0  0  0  0  0
    0.9690    0.0993    0.0000 O   0  0  0  0  0  0  0  0  0  0  0  0
    1.4321    1.0004    0.0000 C   0  0  0  0  0  0  0  0  0  0  0  0
    2.1750    1.6891    0.0000 C   0  0  0  0  0  0  0  0  0  0  0  0
    2.3631    0.6017    0.0000 C   0  0  0  0  0  0  0  0  0  0  0  0
    0.8828    1.8523    0.0000 C   0  0  0  0  0  0  0  0  0  0  0  0
    1.3454    2.7538    0.0000 Cl  0  0  0  0  0  0  0  0  0  0  0  0
   -0.1292    1.8022    0.0000 C   0  0  0  0  0  0  0  0  0  0  0  0
   -0.5920    0.9010    0.0000 C   0  0  0  0  0  0  0  0  0  0  0  0
   -1.1413    1.7524    0.0000 Cl  0  0  0  0  0  0  0  0  0  0  0  0
   -1.6043    0.8512    0.0000 C   0  0  0  0  0  0  0  0  0  0  0  0
   -2.1530    1.7028    0.0000 O   0  0  0  0  0  0  0  0  0  0  0  0
   -2.0668   -0.0500    0.0000 C   0  0  0  0  0  0  0  0  0  0  0  0
   -3.0790   -0.0998    0.0000 C   0  0  0  0  0  0  0  0  0  0  0  0
   -3.6280    0.7518    0.0000 O   0  0  0  0  0  0  0  0  0  0  0  0
   -3.5418   -1.0006    0.0000 C   0  0  0  0  0  0  0  0  0  0  0  0
   -2.9926   -1.8523    0.0000 C   0  0  0  0  0  0  0  0  0  0  0  0
   -3.4554   -2.7538    0.0000 O   0  0  0  0  0  0  0  0  0  0  0  0
   -1.9805   -1.8025    0.0000 C   0  0  0  0  0  0  0  0  0  0  0  0
   -1.5177   -0.9016    0.0000 C   0  0  0  0  0  0  0  0  0  0  0  0
   -0.5057   -0.8514    0.0000 C   0  0  0  0  0  0  0  0  0  0  0  0
    0.0431   -1.7031    0.0000 O   0  0  0  0  0  0  0  0  0  0  0  0
  1  2  2  0  0  0  0
  2  3  1  0  0  0  0
  3  4  1  0  0  0  0
  4  5  1  0  0  0  0
  5  6  1  0  0  0  0
  5  7  1  0  0  0  0
  7  8  1  0  0  0  0
  7  9  1  0  0  0  0
  7 10  1  0  0  0  0
 10 11  1  0  0  0  0
 11 12  1  0  0  0  0
 12 13  1  0  0  0  0
 13 14  1  0  0  0  0
 14 15  1  0  0  0  0
 14 16  1  0  0  0  0
 14 17  1  0  0  0  0
 17 18  1  0  0  0  0
 17 19  1  0  0  0  0
 19 20  1  0  0  0  0
 20 21  1  0  0  0  0
 20 22  1  0  0  0  0
 22 23  2  0  0  0  0
 22 24  1  0  0  0  0
 24 25  2  0  0  0  0
 25 26  1  0  0  0  0
 25 27  1  0  0  0  0
 27 28  2  0  0  0  0
 28 29  1  0  0  0  0
 28 30  1  0  0  0  0
 30 31  2  0  0  0  0
 31 32  1  0  0  0  0
 32 33  2  0  0  0  0
 10  2  1  0  0  0  0
 20 12  1  0  0  0  0
 31 24  1  0  0  0  0
 32 12  1  0  0  0  0
M  END
>  <IDNUMBER> (122179)
122179

>  <EFFECT> (122179)
1

$$$$

  -ISIS-  -- StrEd -- 

 21 23  0  0  0  0  0  0  0  0999 V2000
   -4.3418   -2.0301    0.0000 C   0  0  0  0  0  0  0  0  0  0  0  0
   -3.3749   -1.7734    0.0000 C   0  0  0  0  0  0  0  0  0  0  0  0
   -3.1147   -0.8080    0.0000 O   0  0  0  0  0  0  0  0  0  0  0  0
   -2.1482   -0.5509    0.0000 C   0  0  0  0  0  0  0  0  0  0  0  0
   -1.4422   -1.2594    0.0000 O   0  0  0  0  0  0  0  0  0  0  0  0
   -1.8876    0.4149    0.0000 C   0  0  0  0  0  0  0  0  0  0  0  0
   -0.9534    0.7709    0.0000 C   0  0  0  0  0  0  0  0  0  0  0  0
   -0.1155    0.2251    0.0000 N   0  0  0  0  0  0  0  0  0  0  0  0
    0.7762    0.6775    0.0000 C   0  0  0  0  0  0  0  0  0  0  0  0
    1.3225    1.5152    0.0000 C   0  0  0  0  0  0  0  0  0  0  0  0
    1.7748    0.6230    0.0000 C   0  0  0  0  0  0  0  0  0  0  0  0
    2.6125    0.0771    0.0000 C   0  0  0  0  0  0  0  0  0  0  0  0
    2.5581   -0.9215    0.0000 C   0  0  0  0  0  0  0  0  0  0  0  0
    3.3961   -1.4677    0.0000 C   0  0  0  0  0  0  0  0  0  0  0  0
    4.2877   -1.0154    0.0000 C   0  0  0  0  0  0  0  0  0  0  0  0
    4.3418   -0.0171    0.0000 C   0  0  0  0  0  0  0  0  0  0  0  0
    3.5042    0.5296    0.0000 C   0  0  0  0  0  0  0  0  0  0  0  0
   -1.0038    1.7698    0.0000 O   0  0  0  0  0  0  0  0  0  0  0  0
   -1.9693    2.0301    0.0000 C   0  0  0  0  0  0  0  0  0  0  0  0
   -2.5153    1.1930    0.0000 C   0  0  0  0  0  0  0  0  0  0  0  0
   -3.5140    1.1422    0.0000 O   0  0  0  0  0  0  0  0  0  0  0  0
  1  2  1  0  0  0  0
  2  3  1  0  0  0  0
  3  4  1  0  0  0  0
  4  5  2  0  0  0  0
  4  6  1  0  0  0  0
  6  7  2  0  0  0  0
  7  8  1  0  0  0  0
  8  9  1  0  0  0  0
  9 10  1  0  0  0  0
 10 11  1  0  0  0  0
 11 12  1  0  0  0  0
 12 13  2  0  0  0  0
 13 14  1  0  0  0  0
 14 15  2  0  0  0  0
 15 16  1  0  0  0  0
 16 17  2  0  0  0  0
  7 18  1  0  0  0  0
 18 19  1  0  0  0  0
 19 20  1  0  0  0  0
 20 21  2  0  0  0  0
 20  6  1  0  0  0  0
 11  9  1  0  0  0  0
 17 12  1  0  0  0  0
M  END
>  <IDNUMBER> (122241)
122241

>  <EFFECT> (122241)
1

$$$$

  -ISIS-  -- StrEd -- 

 42 46  0  0  0  0  0  0  0  0999 V2000
   -5.7975   -2.2148    0.0000 C   0  0  0  0  0  0  0  0  0  0  0  0
   -4.8094   -2.4239    0.0000 C   0  0  0  0  0  0  0  0  0  0  0  0
   -4.1343   -1.6711    0.0000 C   0  0  0  0  0  0  0  0  0  0  0  0
   -4.4485   -0.7109    0.0000 N   0  0  0  0  0  0  0  0  0  0  0  0
   -3.1462   -1.8797    0.0000 C   0  0  0  0  0  0  0  0  0  0  0  0
   -2.8324   -2.8402    0.0000 O   0  0  0  0  0  0  0  0  0  0  0  0
   -2.4717   -1.1282    0.0000 N   0  0  0  0  0  0  0  0  0  0  0  0
   -1.4829   -1.3363    0.0000 C   0  0  0  0  0  0  0  0  0  0  0  0
   -0.8086   -0.5848    0.0000 C   0  0  0  0  0  0  0  0  0  0  0  0
   -1.1222    0.3761    0.0000 C   0  0  0  0  0  0  0  0  0  0  0  0
   -0.4468    1.1285    0.0000 C   0  0  0  0  0  0  0  0  0  0  0  0
    0.5410    0.9200    0.0000 C   0  0  0  0  0  0  0  0  0  0  0  0
    0.8551   -0.0400    0.0000 C   0  0  0  0  0  0  0  0  0  0  0  0
    1.8438   -0.2489    0.0000 C   0  0  0  0  0  0  0  0  0  0  0  0
    2.8319   -0.4573    0.0000 C   0  0  0  0  0  0  0  0  0  0  0  0
    3.1462   -1.4177    0.0000 C   0  0  0  0  0  0  0  0  0  0  0  0
    2.4717   -2.1692    0.0000 C   0  0  0  0  0  0  0  0  0  0  0  0
    1.4829   -1.9610    0.0000 C   0  0  0  0  0  0  0  0  0  0  0  0
    0.4942   -1.7525    0.0000 C   0  0  0  0  0  0  0  0  0  0  0  0
   -0.1806   -2.5045    0.0000 C   0  0  0  0  0  0  0  0  0  0  0  0
   -0.8551   -3.2569    0.0000 N   0  0  0  0  0  0  0  0  0  0  0  0
    0.1806   -0.7919    0.0000 N   0  0  0  0  0  0  0  0  0  0  0  0
    2.1574   -1.2086    0.0000 N   0  0  0  0  0  0  0  0  0  0  0  0
    2.6402   -1.4436    0.0000 C   0  0  0  0  0  0  0  0  0  0  0  0
    4.1343   -1.6253    0.0000 C   0  0  0  0  0  0  0  0  0  0  0  0
    4.4485   -2.5859    0.0000 O   0  0  0  0  0  0  0  0  0  0  0  0
    4.8094   -0.8738    0.0000 C   0  0  0  0  0  0  0  0  0  0  0  0
    5.7975   -1.0820    0.0000 C   0  0  0  0  0  0  0  0  0  0  0  0
    4.4951    0.0862    0.0000 C   0  0  0  0  0  0  0  0  0  0  0  0
    5.1701    0.8386    0.0000 O   0  0  0  0  0  0  0  0  0  0  0  0
    4.8559    1.7992    0.0000 C   0  0  0  0  0  0  0  0  0  0  0  0
    3.5066    0.2948    0.0000 C   0  0  0  0  0  0  0  0  0  0  0  0
    3.1928    1.2553    0.0000 O   0  0  0  0  0  0  0  0  0  0  0  0
   -0.7609    2.0882    0.0000 C   0  0  0  0  0  0  0  0  0  0  0  0
   -0.0861    2.8402    0.0000 O   0  0  0  0  0  0  0  0  0  0  0  0
   -1.7501    2.2967    0.0000 C   0  0  0  0  0  0  0  0  0  0  0  0
   -2.0634    3.2569    0.0000 C   0  0  0  0  0  0  0  0  0  0  0  0
   -2.4246    1.5449    0.0000 C   0  0  0  0  0  0  0  0  0  0  0  0
   -3.4127    1.7534    0.0000 O   0  0  0  0  0  0  0  0  0  0  0  0
   -4.0878    1.0010    0.0000 C   0  0  0  0  0  0  0  0  0  0  0  0
   -2.1103    0.5848    0.0000 C   0  0  0  0  0  0  0  0  0  0  0  0
   -2.7853   -0.1676    0.0000 O   0  0  0  0  0  0  0  0  0  0  0  0
  1  2  1  0  0  0  0
  2  3  1  0  0  0  0
  3  4  1  0  0  0  0
  3  5  1  0  0  0  0
  5  6  2  0  0  0  0
  5  7  1  0  0  0  0
  7  8  1  0  0  0  0
  8  9  1  0  0  0  0
  9 10  1  0  0  0  0
 10 11  2  0  0  0  0
 11 12  1  0  0  0  0
 12 13  1  0  0  0  0
 13 14  1  0  0  0  0
 14 15  1  0  0  0  0
 15 16  2  0  0  0  0
 16 17  1  0  0  0  0
 17 18  1  0  0  0  0
 18 19  1  0  0  0  0
 19 20  1  0  0  0  0
 20 21  3  0  0  0  0
 19 22  1  0  0  0  0
 18 23  1  0  0  0  0
 23 24  1  0  0  0  0
 16 25  1  0  0  0  0
 25 26  2  0  0  0  0
 25 27  1  0  0  0  0
 27 28  1  0  0  0  0
 27 29  2  0  0  0  0
 29 30  1  0  0  0  0
 30 31  1  0  0  0  0
 29 32  1  0  0  0  0
 32 33  2  0  0  0  0
 11 34  1  0  0  0  0
 34 35  2  0  0  0  0
 34 36  1  0  0  0  0
 36 37  1  0  0  0  0
 36 38  2  0  0  0  0
 38 39  1  0  0  0  0
 39 40  1  0  0  0  0
 38 41  1  0  0  0  0
 41 42  2  0  0  0  0
 22  9  1  0  0  0  0
 41 10  1  0  0  0  0
 22 13  1  0  0  0  0
 23 14  1  0  0  0  0
 32 15  1  0  0  0  0
M  END
>  <IDNUMBER> (122759)
122759

>  <EFFECT> (122759)
1

$$$$

  -ISIS-  -- StrEd -- 

 18 20  0  0  0  0  0  0  0  0999 V2000
   -4.2801   -0.2587    0.0000 O   0  0  0  0  0  0  0  0  0  0  0  0
   -3.4456    0.2922    0.0000 N   0  3  0  0  0  0  0  0  0  0  0  0
   -3.5054    1.2904    0.0000 O   0  0  0  0  0  0  0  0  0  0  0  0
   -2.5509   -0.1548    0.0000 C   0  0  0  0  0  0  0  0  0  0  0  0
   -2.3873   -1.1416    0.0000 C   0  0  0  0  0  0  0  0  0  0  0  0
   -1.3982   -1.2904    0.0000 C   0  0  0  0  0  0  0  0  0  0  0  0
   -0.9512   -0.3958    0.0000 C   0  0  0  0  0  0  0  0  0  0  0  0
    0.0352   -0.2321    0.0000 C   0  0  0  0  0  0  0  0  0  0  0  0
    0.7475   -0.9340    0.0000 N   0  0  0  0  0  0  0  0  0  0  0  0
    1.6353   -0.4731    0.0000 C   0  0  0  0  0  0  0  0  0  0  0  0
    2.5715   -0.8242    0.0000 C   0  0  0  0  0  0  0  0  0  0  0  0
    3.3439   -0.1889    0.0000 C   0  0  0  0  0  0  0  0  0  0  0  0
    4.2801   -0.5408    0.0000 F   0  0  0  0  0  0  0  0  0  0  0  0
    3.1798    0.7973    0.0000 C   0  0  0  0  0  0  0  0  0  0  0  0
    2.2434    1.1487    0.0000 C   0  0  0  0  0  0  0  0  0  0  0  0
    1.4713    0.5137    0.0000 C   0  0  0  0  0  0  0  0  0  0  0  0
    0.4824    0.6622    0.0000 N   0  0  0  0  0  0  0  0  0  0  0  0
   -1.6636    0.3055    0.0000 O   0  0  0  0  0  0  0  0  0  0  0  0
  1  2  2  0  0  0  0
  2  3  1  0  0  0  0
  2  4  1  0  0  0  0
  4  5  2  0  0  0  0
  5  6  1  0  0  0  0
  6  7  2  0  0  0  0
  7  8  1  0  0  0  0
  8  9  2  0  0  0  0
  9 10  1  0  0  0  0
 10 11  2  0  0  0  0
 11 12  1  0  0  0  0
 12 13  1  0  0  0  0
 12 14  2  0  0  0  0
 14 15  1  0  0  0  0
 15 16  2  0  0  0  0
 16 17  1  0  0  0  0
  7 18  1  0  0  0  0
 18  4  1  0  0  0  0
 17  8  1  0  0  0  0
 16 10  1  0  0  0  0
M  CHG  1   2   1
M  END
>  <IDNUMBER> (122933)
122933

>  <EFFECT> (122933)
1

$$$$

  -ISIS-  -- StrEd -- 

 26 27  0  0  0  0  0  0  0  0999 V2000
   -3.4990    0.9096    0.0000 C   0  0  0  0  0  0  0  0  0  0  0  0
   -2.6989    0.3100    0.0000 O   0  0  0  0  0  0  0  0  0  0  0  0
   -1.7794    0.7030    0.0000 C   0  0  0  0  0  0  0  0  0  0  0  0
   -1.6598    1.6959    0.0000 C   0  0  0  0  0  0  0  0  0  0  0  0
   -0.7408    2.0892    0.0000 C   0  0  0  0  0  0  0  0  0  0  0  0
   -0.6210    3.0821    0.0000 N   0  0  0  0  0  0  0  0  0  0  0  0
    0.0596    1.4892    0.0000 C   0  0  0  0  0  0  0  0  0  0  0  0
    0.9790    1.8824    0.0000 O   0  0  0  0  0  0  0  0  0  0  0  0
    1.7794    1.2822    0.0000 C   0  0  0  0  0  0  0  0  0  0  0  0
    1.6601    0.2897    0.0000 O   0  0  0  0  0  0  0  0  0  0  0  0
    2.4602   -0.3103    0.0000 C   0  0  0  0  0  0  0  0  0  0  0  0
    2.3411   -1.3032    0.0000 C   0  0  0  0  0  0  0  0  0  0  0  0
    3.1411   -1.9031    0.0000 N   0  0  0  0  0  0  0  0  0  0  0  0
    3.3795    0.0827    0.0000 C   0  0  0  0  0  0  0  0  0  0  0  0
    3.4990    1.0756    0.0000 C   0  0  0  0  0  0  0  0  0  0  0  0
    2.6989    1.6755    0.0000 C   0  0  0  0  0  0  0  0  0  0  0  0
    2.8186    2.6681    0.0000 N   0  0  0  0  0  0  0  0  0  0  0  0
   -0.0599    0.4962    0.0000 C   0  0  0  0  0  0  0  0  0  0  0  0
    0.7402   -0.1034    0.0000 O   0  0  0  0  0  0  0  0  0  0  0  0
   -0.9795    0.1032    0.0000 C   0  0  0  0  0  0  0  0  0  0  0  0
   -1.0987   -0.8897    0.0000 N   0  0  0  0  0  0  0  0  0  0  0  0
   -2.0183   -1.2827    0.0000 C   0  0  0  0  0  0  0  0  0  0  0  0
   -0.2986   -1.4893    0.0000 C   0  0  0  0  0  0  0  0  0  0  0  0
    0.6213   -1.0961    0.0000 O   0  0  0  0  0  0  0  0  0  0  0  0
   -0.4178   -2.4822    0.0000 C   0  0  0  0  0  0  0  0  0  0  0  0
    0.3820   -3.0821    0.0000 N   0  0  0  0  0  0  0  0  0  0  0  0
  1  2  1  0  0  0  0
  2  3  1  0  0  0  0
  3  4  1  0  0  0  0
  4  5  1  0  0  0  0
  5  6  1  0  0  0  0
  5  7  1  0  0  0  0
  7  8  1  0  0  0  0
  8  9  1  0  0  0  0
  9 10  1  0  0  0  0
 10 11  1  0  0  0  0
 11 12  1  0  0  0  0
 12 13  1  0  0  0  0
 11 14  1  0  0  0  0
 14 15  1  0  0  0  0
 15 16  1  0  0  0  0
 16 17  1  0  0  0  0
  7 18  1  0  0  0  0
 18 19  1  0  0  0  0
 18 20  1  0  0  0  0
 20 21  1  0  0  0  0
 21 22  1  0  0  0  0
 21 23  1  0  0  0  0
 23 24  2  0  0  0  0
 23 25  1  0  0  0  0
 25 26  1  0  0  0  0
 20  3  1  0  0  0  0
 16  9  1  0  0  0  0
M  END
>  <IDNUMBER> (123352)
123352

>  <EFFECT> (123352)
1

$$$$

  -ISIS-  -- StrEd -- 

 25 27  0  0  0  0  0  0  0  0999 V2000
   -1.4776   -3.1200    0.0000 C   0  0  0  0  0  0  0  0  0  0  0  0
   -1.7859   -2.1311    0.0000 O   0  0  0  0  0  0  0  0  0  0  0  0
   -1.0830   -1.3698    0.0000 C   0  0  0  0  0  0  0  0  0  0  0  0
   -0.5462   -1.4908    0.0000 O   0  0  0  0  0  0  0  0  0  0  0  0
   -1.3912   -0.3806    0.0000 C   0  0  0  0  0  0  0  0  0  0  0  0
   -2.4019   -0.1525    0.0000 C   0  0  0  0  0  0  0  0  0  0  0  0
   -2.7093    0.8363    0.0000 C   0  0  0  0  0  0  0  0  0  0  0  0
   -3.7202    1.0644    0.0000 O   0  0  0  0  0  0  0  0  0  0  0  0
   -2.0073    1.5977    0.0000 C   0  0  0  0  0  0  0  0  0  0  0  0
   -0.9965    1.3696    0.0000 C   0  0  0  0  0  0  0  0  0  0  0  0
   -0.2938    2.1311    0.0000 O   0  0  0  0  0  0  0  0  0  0  0  0
   -0.6015    3.1200    0.0000 C   0  0  0  0  0  0  0  0  0  0  0  0
   -0.6885    0.3809    0.0000 C   0  0  0  0  0  0  0  0  0  0  0  0
    0.0899    1.0644    0.0000 O   0  0  0  0  0  0  0  0  0  0  0  0
    0.9807    0.5352    0.0000 C   0  0  0  0  0  0  0  0  0  0  0  0
    1.9697    0.8436    0.0000 C   0  0  0  0  0  0  0  0  0  0  0  0
    2.1976    1.8538    0.0000 Cl  0  0  0  0  0  0  0  0  0  0  0  0
    2.7312    0.1406    0.0000 C   0  0  0  0  0  0  0  0  0  0  0  0
    3.7202    0.4486    0.0000 C   0  0  0  0  0  0  0  0  0  0  0  0
    2.5030   -0.8699    0.0000 C   0  0  0  0  0  0  0  0  0  0  0  0
    1.5140   -1.1774    0.0000 C   0  0  0  0  0  0  0  0  0  0  0  0
    1.2861   -2.1888    0.0000 O   0  0  0  0  0  0  0  0  0  0  0  0
    0.7526   -0.4753    0.0000 C   0  0  0  0  0  0  0  0  0  0  0  0
   -0.2788   -0.5709    0.0000 C   0  0  0  0  0  0  0  0  0  0  0  0
   -0.4369   -1.0980    0.0000 O   0  0  0  0  0  0  0  0  0  0  0  0
  1  2  1  0  0  0  0
  2  3  1  0  0  0  0
  3  4  2  0  0  0  0
  3  5  1  0  0  0  0
  5  6  2  0  0  0  0
  6  7  1  0  0  0  0
  7  8  2  0  0  0  0
  7  9  1  0  0  0  0
  9 10  2  0  0  0  0
 10 11  1  0  0  0  0
 11 12  1  0  0  0  0
 10 13  1  0  0  0  0
 13 14  1  0  0  0  0
 14 15  1  0  0  0  0
 15 16  2  0  0  0  0
 16 17  1  0  0  0  0
 16 18  1  0  0  0  0
 18 19  1  0  0  0  0
 18 20  2  0  0  0  0
 20 21  1  0  0  0  0
 21 22  1  0  0  0  0
 21 23  2  0  0  0  0
 23 24  1  0  0  0  0
 24 25  2  0  0  0  0
 13  5  1  0  0  0  0
 23 15  1  0  0  0  0
 24 13  1  0  0  0  0
M  END
>  <IDNUMBER> (123374)
123374

>  <EFFECT> (123374)
1

$$$$

  -ISIS-  -- StrEd -- 

 18 21  0  0  0  0  0  0  0  0999 V2000
   -2.7159   -1.5428    0.0000 C   0  0  0  0  0  0  0  0  0  0  0  0
   -2.0196   -0.8276    0.0000 C   0  0  0  0  0  0  0  0  0  0  0  0
   -1.0523   -1.0728    0.0000 C   0  0  0  0  0  0  0  0  0  0  0  0
   -0.3565   -0.3578    0.0000 C   0  0  0  0  0  0  0  0  0  0  0  0
    0.6112   -0.6029    0.0000 C   0  0  0  0  0  0  0  0  0  0  0  0
    0.8823   -1.5634    0.0000 C   0  0  0  0  0  0  0  0  0  0  0  0
    1.8500   -1.8087    0.0000 C   0  0  0  0  0  0  0  0  0  0  0  0
    2.5461   -1.0932    0.0000 C   0  0  0  0  0  0  0  0  0  0  0  0
    2.2746   -0.1329    0.0000 C   0  0  0  0  0  0  0  0  0  0  0  0
    2.7159    0.7622    0.0000 N   0  0  0  0  0  0  0  0  0  0  0  0
    2.0005    1.4585    0.0000 C   0  0  0  0  0  0  0  0  0  0  0  0
    1.0358    1.0726    0.0000 C   0  0  0  0  0  0  0  0  0  0  0  0
    1.3073    0.1121    0.0000 C   0  0  0  0  0  0  0  0  0  0  0  0
    0.0685    1.3179    0.0000 C   0  0  0  0  0  0  0  0  0  0  0  0
   -0.6277    0.6029    0.0000 C   0  0  0  0  0  0  0  0  0  0  0  0
   -1.5950    0.8480    0.0000 N   0  0  0  0  0  0  0  0  0  0  0  0
   -1.8665    1.8087    0.0000 C   0  0  0  0  0  0  0  0  0  0  0  0
   -2.2911    0.1329    0.0000 C   0  0  0  0  0  0  0  0  0  0  0  0
  1  2  1  0  0  0  0
  2  3  2  0  0  0  0
  3  4  1  0  0  0  0
  4  5  1  0  0  0  0
  5  6  2  0  0  0  0
  6  7  1  0  0  0  0
  7  8  2  0  0  0  0
  8  9  1  0  0  0  0
  9 10  1  0  0  0  0
 10 11  1  0  0  0  0
 11 12  2  0  0  0  0
 12 13  1  0  0  0  0
 12 14  1  0  0  0  0
 14 15  1  0  0  0  0
 15 16  1  0  0  0  0
 16 17  1  0  0  0  0
 16 18  1  0  0  0  0
 18  2  1  0  0  0  0
 15  4  1  0  0  0  0
 13  5  1  0  0  0  0
 13  9  2  0  0  0  0
M  END
>  <IDNUMBER> (123453)
123453

>  <EFFECT> (123453)
1

$$$$

  -ISIS-  -- StrEd -- 

 36 39  0  0  0  0  0  0  0  0999 V2000
   -5.2176    2.3235    0.0000 C   0  0  0  0  0  0  0  0  0  0  0  0
   -5.1526    1.3251    0.0000 O   0  0  0  0  0  0  0  0  0  0  0  0
   -4.2564    0.8828    0.0000 C   0  0  0  0  0  0  0  0  0  0  0  0
   -4.1915   -0.1154    0.0000 C   0  0  0  0  0  0  0  0  0  0  0  0
   -5.0236   -0.6706    0.0000 N   0  0  0  0  0  0  0  0  0  0  0  0
   -3.2956   -0.5581    0.0000 C   0  0  0  0  0  0  0  0  0  0  0  0
   -3.2299   -1.5560    0.0000 O   0  0  0  0  0  0  0  0  0  0  0  0
   -2.4632   -0.0029    0.0000 C   0  0  0  0  0  0  0  0  0  0  0  0
   -1.5668   -0.4461    0.0000 N   0  0  0  0  0  0  0  0  0  0  0  0
   -0.7347    0.1091    0.0000 C   0  0  0  0  0  0  0  0  0  0  0  0
    0.1617   -0.3336    0.0000 C   0  0  0  0  0  0  0  0  0  0  0  0
    0.2266   -1.3315    0.0000 N   0  0  0  0  0  0  0  0  0  0  0  0
    1.1236   -1.7746    0.0000 C   0  0  0  0  0  0  0  0  0  0  0  0
    1.1882   -2.7724    0.0000 C   0  0  0  0  0  0  0  0  0  0  0  0
    2.0849   -3.2150    0.0000 O   0  0  0  0  0  0  0  0  0  0  0  0
    0.3566   -3.3275    0.0000 O   0  0  0  0  0  0  0  0  0  0  0  0
    1.9551   -1.2198    0.0000 C   0  0  0  0  0  0  0  0  0  0  0  0
    2.8516   -1.6621    0.0000 C   0  0  0  0  0  0  0  0  0  0  0  0
    1.8906   -0.2214    0.0000 C   0  0  0  0  0  0  0  0  0  0  0  0
    2.7225    0.3336    0.0000 C   0  0  0  0  0  0  0  0  0  0  0  0
    3.6191   -0.1091    0.0000 C   0  0  0  0  0  0  0  0  0  0  0  0
    4.4510    0.4461    0.0000 C   0  0  0  0  0  0  0  0  0  0  0  0
    4.3861    1.4435    0.0000 C   0  0  0  0  0  0  0  0  0  0  0  0
    5.2176    1.9992    0.0000 O   0  0  0  0  0  0  0  0  0  0  0  0
    3.4895    1.8867    0.0000 C   0  0  0  0  0  0  0  0  0  0  0  0
    3.4242    2.8845    0.0000 O   0  0  0  0  0  0  0  0  0  0  0  0
    2.5278    3.3275    0.0000 C   0  0  0  0  0  0  0  0  0  0  0  0
    2.6576    1.3320    0.0000 C   0  0  0  0  0  0  0  0  0  0  0  0
    1.7608    1.7746    0.0000 O   0  0  0  0  0  0  0  0  0  0  0  0
    0.9936    0.2214    0.0000 C   0  0  0  0  0  0  0  0  0  0  0  0
    0.9292    1.2190    0.0000 N   0  0  0  0  0  0  0  0  0  0  0  0
   -0.7998    1.1070    0.0000 C   0  0  0  0  0  0  0  0  0  0  0  0
   -1.6962    1.5496    0.0000 C   0  0  0  0  0  0  0  0  0  0  0  0
   -2.5281    0.9944    0.0000 C   0  0  0  0  0  0  0  0  0  0  0  0
   -3.4246    1.4379    0.0000 C   0  0  0  0  0  0  0  0  0  0  0  0
   -3.4895    2.4355    0.0000 O   0  0  0  0  0  0  0  0  0  0  0  0
  1  2  1  0  0  0  0
  2  3  1  0  0  0  0
  3  4  2  0  0  0  0
  4  5  1  0  0  0  0
  4  6  1  0  0  0  0
  6  7  2  0  0  0  0
  6  8  1  0  0  0  0
  8  9  2  0  0  0  0
  9 10  1  0  0  0  0
 10 11  1  0  0  0  0
 11 12  2  0  0  0  0
 12 13  1  0  0  0  0
 13 14  1  0  0  0  0
 14 15  2  0  0  0  0
 14 16  1  0  0  0  0
 13 17  2  0  0  0  0
 17 18  1  0  0  0  0
 17 19  1  0  0  0  0
 19 20  1  0  0  0  0
 20 21  2  0  0  0  0
 21 22  1  0  0  0  0
 22 23  2  0  0  0  0
 23 24  1  0  0  0  0
 23 25  1  0  0  0  0
 25 26  1  0  0  0  0
 26 27  1  0  0  0  0
 25 28  2  0  0  0  0
 28 29  1  0  0  0  0
 19 30  2  0  0  0  0
 30 31  1  0  0  0  0
 10 32  2  0  0  0  0
 32 33  1  0  0  0  0
 33 34  2  0  0  0  0
 34 35  1  0  0  0  0
 35 36  2  0  0  0  0
 35  3  1  0  0  0  0
 34  8  1  0  0  0  0
 30 11  1  0  0  0  0
 28 20  1  0  0  0  0
M  END
>  <IDNUMBER> (123463)
123463

>  <EFFECT> (123463)
1

$$$$

  -ISIS-  -- StrEd -- 

 36 39  0  0  0  0  0  0  0  0999 V2000
   -3.8386    3.6357    0.0000 C   0  0  0  0  0  0  0  0  0  0  0  0
   -4.1348    2.6806    0.0000 O   0  0  0  0  0  0  0  0  0  0  0  0
   -3.4565    1.9463    0.0000 C   0  0  0  0  0  0  0  0  0  0  0  0
   -2.4810    2.1672    0.0000 C   0  0  0  0  0  0  0  0  0  0  0  0
   -1.8022    1.4331    0.0000 C   0  0  0  0  0  0  0  0  0  0  0  0
   -2.0989    0.4777    0.0000 C   0  0  0  0  0  0  0  0  0  0  0  0
   -1.4201   -0.2569    0.0000 C   0  0  0  0  0  0  0  0  0  0  0  0
   -1.7169   -1.2119    0.0000 C   0  0  0  0  0  0  0  0  0  0  0  0
   -2.6919   -1.4326    0.0000 C   0  0  0  0  0  0  0  0  0  0  0  0
   -1.0377   -1.9463    0.0000 C   0  0  0  0  0  0  0  0  0  0  0  0
   -1.3345   -2.9014    0.0000 C   0  0  0  0  0  0  0  0  0  0  0  0
   -2.3098   -3.1218    0.0000 O   0  0  0  0  0  0  0  0  0  0  0  0
   -0.6560   -3.6357    0.0000 O   0  0  0  0  0  0  0  0  0  0  0  0
   -0.0625   -1.7253    0.0000 N   0  0  0  0  0  0  0  0  0  0  0  0
    0.2340   -0.7702    0.0000 C   0  0  0  0  0  0  0  0  0  0  0  0
    1.2092   -0.5499    0.0000 C   0  0  0  0  0  0  0  0  0  0  0  0
    1.8880   -1.2841    0.0000 C   0  0  0  0  0  0  0  0  0  0  0  0
    2.8634   -1.0637    0.0000 C   0  0  0  0  0  0  0  0  0  0  0  0
    3.1598   -0.1088    0.0000 C   0  0  0  0  0  0  0  0  0  0  0  0
    2.4813    0.6254    0.0000 C   0  0  0  0  0  0  0  0  0  0  0  0
    1.5060    0.4051    0.0000 N   0  0  0  0  0  0  0  0  0  0  0  0
    2.7781    1.5808    0.0000 C   0  0  0  0  0  0  0  0  0  0  0  0
    2.0993    2.3151    0.0000 O   0  0  0  0  0  0  0  0  0  0  0  0
    3.7533    1.8017    0.0000 C   0  0  0  0  0  0  0  0  0  0  0  0
    4.0503    2.7564    0.0000 N   0  0  0  0  0  0  0  0  0  0  0  0
    4.4324    1.0670    0.0000 C   0  0  0  0  0  0  0  0  0  0  0  0
    5.4074    1.2875    0.0000 O   0  0  0  0  0  0  0  0  0  0  0  0
    4.1357    0.1120    0.0000 C   0  0  0  0  0  0  0  0  0  0  0  0
    4.8140   -0.6225    0.0000 O   0  0  0  0  0  0  0  0  0  0  0  0
   -0.4451   -0.0365    0.0000 C   0  0  0  0  0  0  0  0  0  0  0  0
   -0.1484    0.9188    0.0000 N   0  0  0  0  0  0  0  0  0  0  0  0
   -3.0745    0.2569    0.0000 C   0  0  0  0  0  0  0  0  0  0  0  0
   -3.3712   -0.6981    0.0000 O   0  0  0  0  0  0  0  0  0  0  0  0
   -3.7533    0.9916    0.0000 C   0  0  0  0  0  0  0  0  0  0  0  0
   -4.7283    0.7707    0.0000 O   0  0  0  0  0  0  0  0  0  0  0  0
   -5.4074    1.5053    0.0000 C   0  0  0  0  0  0  0  0  0  0  0  0
  1  2  1  0  0  0  0
  2  3  1  0  0  0  0
  3  4  2  0  0  0  0
  4  5  1  0  0  0  0
  5  6  2  0  0  0  0
  6  7  1  0  0  0  0
  7  8  2  0  0  0  0
  8  9  1  0  0  0  0
  8 10  1  0  0  0  0
 10 11  1  0  0  0  0
 11 12  2  0  0  0  0
 11 13  1  0  0  0  0
 10 14  2  0  0  0  0
 14 15  1  0  0  0  0
 15 16  1  0  0  0  0
 16 17  2  0  0  0  0
 17 18  1  0  0  0  0
 18 19  2  0  0  0  0
 19 20  1  0  0  0  0
 20 21  2  0  0  0  0
 20 22  1  0  0  0  0
 22 23  2  0  0  0  0
 22 24  1  0  0  0  0
 24 25  1  0  0  0  0
 24 26  2  0  0  0  0
 26 27  1  0  0  0  0
 26 28  1  0  0  0  0
 28 29  2  0  0  0  0
 15 30  2  0  0  0  0
 30 31  1  0  0  0  0
  6 32  1  0  0  0  0
 32 33  1  0  0  0  0
 32 34  2  0  0  0  0
 34 35  1  0  0  0  0
 35 36  1  0  0  0  0
 34  3  1  0  0  0  0
 30  7  1  0  0  0  0
 21 16  1  0  0  0  0
 28 19  1  0  0  0  0
M  END
>  <IDNUMBER> (124475)
124475

>  <EFFECT> (124475)
1

$$$$

  -ISIS-  -- StrEd -- 

 22 24  0  0  0  0  0  0  0  0999 V2000
    0.3855   -2.1794    0.0000 C   0  0  0  0  0  0  0  0  0  0  0  0
   -0.0083   -1.2603    0.0000 C   0  0  0  0  0  0  0  0  0  0  0  0
   -1.0012   -1.1414    0.0000 O   0  0  0  0  0  0  0  0  0  0  0  0
   -1.3951   -0.2226    0.0000 C   0  0  0  0  0  0  0  0  0  0  0  0
   -2.3881   -0.1040    0.0000 C   0  0  0  0  0  0  0  0  0  0  0  0
   -2.7821    0.8151    0.0000 C   0  0  0  0  0  0  0  0  0  0  0  0
   -2.1827    1.6158    0.0000 O   0  0  0  0  0  0  0  0  0  0  0  0
   -3.7750    0.9334    0.0000 O   0  0  0  0  0  0  0  0  0  0  0  0
   -0.7961    0.5781    0.0000 C   0  0  0  0  0  0  0  0  0  0  0  0
    0.1970    0.4593    0.0000 C   0  0  0  0  0  0  0  0  0  0  0  0
    0.5909   -0.4593    0.0000 C   0  0  0  0  0  0  0  0  0  0  0  0
    1.5836   -0.5781    0.0000 C   0  0  0  0  0  0  0  0  0  0  0  0
    1.9775   -1.4975    0.0000 O   0  0  0  0  0  0  0  0  0  0  0  0
    2.1827    0.2226    0.0000 C   0  0  0  0  0  0  0  0  0  0  0  0
    3.1759    0.1040    0.0000 C   0  0  0  0  0  0  0  0  0  0  0  0
    3.5699   -0.8151    0.0000 O   0  0  0  0  0  0  0  0  0  0  0  0
    3.7750    0.9051    0.0000 C   0  0  0  0  0  0  0  0  0  0  0  0
    3.3808    1.8242    0.0000 C   0  0  0  0  0  0  0  0  0  0  0  0
    2.3884    1.9424    0.0000 C   0  0  0  0  0  0  0  0  0  0  0  0
    1.7887    1.1417    0.0000 C   0  0  0  0  0  0  0  0  0  0  0  0
    0.7961    1.2603    0.0000 C   0  0  0  0  0  0  0  0  0  0  0  0
    0.4022    2.1794    0.0000 O   0  0  0  0  0  0  0  0  0  0  0  0
  1  2  1  0  0  0  0
  2  3  1  0  0  0  0
  3  4  1  0  0  0  0
  4  5  1  0  0  0  0
  5  6  1  0  0  0  0
  6  7  2  0  0  0  0
  6  8  1  0  0  0  0
  4  9  1  0  0  0  0
  9 10  1  0  0  0  0
 10 11  2  0  0  0  0
 11 12  1  0  0  0  0
 12 13  2  0  0  0  0
 12 14  1  0  0  0  0
 14 15  2  0  0  0  0
 15 16  1  0  0  0  0
 15 17  1  0  0  0  0
 17 18  2  0  0  0  0
 18 19  1  0  0  0  0
 19 20  2  0  0  0  0
 20 21  1  0  0  0  0
 21 22  2  0  0  0  0
 11  2  1  0  0  0  0
 20 14  1  0  0  0  0
 21 10  1  0  0  0  0
M  END
>  <IDNUMBER> (124495)
124495

>  <EFFECT> (124495)
1

$$$$

  -ISIS-  -- StrEd -- 

 16 17  0  0  0  0  0  0  0  0999 V2000
    2.9050   -0.7248    0.0000 C   0  0  0  0  0  0  0  0  0  0  0  0
    2.2390    0.0213    0.0000 C   0  0  0  0  0  0  0  0  0  0  0  0
    2.5522    0.9711    0.0000 C   0  0  0  0  0  0  0  0  0  0  0  0
    1.2601   -0.1824    0.0000 C   0  0  0  0  0  0  0  0  0  0  0  0
    0.9466   -1.1320    0.0000 O   0  0  0  0  0  0  0  0  0  0  0  0
    0.5943    0.5638    0.0000 N   0  0  0  0  0  0  0  0  0  0  0  0
   -0.3846    0.3601    0.0000 C   0  0  0  0  0  0  0  0  0  0  0  0
   -0.7958   -0.5515    0.0000 C   0  0  0  0  0  0  0  0  0  0  0  0
   -0.5921   -1.5304    0.0000 S   0  0  0  0  0  0  0  0  0  0  0  0
   -1.4605   -2.0266    0.0000 S   0  0  0  0  0  0  0  0  0  0  0  0
   -2.2004   -1.3544    0.0000 C   0  0  0  0  0  0  0  0  0  0  0  0
   -1.7899   -0.4428    0.0000 C   0  0  0  0  0  0  0  0  0  0  0  0
   -1.9934    0.5365    0.0000 N   0  0  0  0  0  0  0  0  0  0  0  0
   -2.9050    0.9472    0.0000 C   0  0  0  0  0  0  0  0  0  0  0  0
   -1.1252    1.0326    0.0000 C   0  0  0  0  0  0  0  0  0  0  0  0
   -1.0160    2.0266    0.0000 O   0  0  0  0  0  0  0  0  0  0  0  0
  1  2  1  0  0  0  0
  2  3  1  0  0  0  0
  2  4  1  0  0  0  0
  4  5  2  0  0  0  0
  4  6  1  0  0  0  0
  6  7  1  0  0  0  0
  7  8  2  0  0  0  0
  8  9  1  0  0  0  0
  9 10  1  0  0  0  0
 10 11  1  0  0  0  0
 11 12  2  0  0  0  0
 12 13  1  0  0  0  0
 13 14  1  0  0  0  0
 13 15  1  0  0  0  0
 15 16  2  0  0  0  0
 15  7  1  0  0  0  0
 12  8  1  0  0  0  0
M  END
>  <IDNUMBER> (124741)
124741

>  <EFFECT> (124741)
1

$$$$

  -ISIS-  -- StrEd -- 

 30 33  0  0  0  0  0  0  0  0999 V2000
   -2.1567   -1.0500    0.0000 O   0  0  0  0  0  0  0  0  0  0  0  0
   -2.1059   -0.0509    0.0000 C   0  0  0  0  0  0  0  0  0  0  0  0
   -1.2155    0.4041    0.0000 O   0  0  0  0  0  0  0  0  0  0  0  0
   -0.3760   -0.1395    0.0000 C   0  0  0  0  0  0  0  0  0  0  0  0
    0.5144    0.3159    0.0000 C   0  0  0  0  0  0  0  0  0  0  0  0
    0.6695    1.3039    0.0000 C   0  0  0  0  0  0  0  0  0  0  0  0
    1.6572    1.4618    0.0000 O   0  0  0  0  0  0  0  0  0  0  0  0
    2.1123    0.5716    0.0000 C   0  0  0  0  0  0  0  0  0  0  0  0
    2.7427   -0.2051    0.0000 C   0  0  0  0  0  0  0  0  0  0  0  0
    2.3857   -1.1388    0.0000 N   0  0  0  0  0  0  0  0  0  0  0  0
    2.9314   -1.9768    0.0000 C   0  0  0  0  0  0  0  0  0  0  0  0
    2.3036   -2.7547    0.0000 C   0  0  0  0  0  0  0  0  0  0  0  0
    1.3693   -2.3976    0.0000 N   0  0  0  0  0  0  0  0  0  0  0  0
    1.4200   -1.3992    0.0000 C   0  0  0  0  0  0  0  0  0  0  0  0
    2.9500    1.1173    0.0000 C   0  0  0  0  0  0  0  0  0  0  0  0
    3.8414    0.6645    0.0000 C   0  0  0  0  0  0  0  0  0  0  0  0
    4.6795    1.2100    0.0000 C   0  0  0  0  0  0  0  0  0  0  0  0
    4.6264    2.2086    0.0000 C   0  0  0  0  0  0  0  0  0  0  0  0
    5.4636    2.7547    0.0000 Cl  0  0  0  0  0  0  0  0  0  0  0  0
    3.7340    2.6618    0.0000 C   0  0  0  0  0  0  0  0  0  0  0  0
    2.8965    2.1158    0.0000 C   0  0  0  0  0  0  0  0  0  0  0  0
    2.0046    2.5680    0.0000 Cl  0  0  0  0  0  0  0  0  0  0  0  0
    1.4058   -0.1366    0.0000 O   0  0  0  0  0  0  0  0  0  0  0  0
   -2.9454    0.4921    0.0000 C   0  0  0  0  0  0  0  0  0  0  0  0
   -2.8940    1.4909    0.0000 C   0  0  0  0  0  0  0  0  0  0  0  0
   -3.7337    2.0345    0.0000 C   0  0  0  0  0  0  0  0  0  0  0  0
   -4.6244    1.5791    0.0000 C   0  0  0  0  0  0  0  0  0  0  0  0
   -5.4636    2.1224    0.0000 Br  0  0  0  0  0  0  0  0  0  0  0  0
   -4.6749    0.5803    0.0000 C   0  0  0  0  0  0  0  0  0  0  0  0
   -3.8352    0.0370    0.0000 C   0  0  0  0  0  0  0  0  0  0  0  0
  1  2  2  0  0  0  0
  2  3  1  0  0  0  0
  3  4  1  0  0  0  0
  4  5  1  0  0  0  0
  5  6  1  0  0  0  0
  6  7  1  0  0  0  0
  7  8  1  0  0  0  0
  8  9  1  0  0  0  0
  9 10  1  0  0  0  0
 10 11  1  0  0  0  0
 11 12  2  0  0  0  0
 12 13  1  0  0  0  0
 13 14  2  0  0  0  0
  8 15  1  0  0  0  0
 15 16  2  0  0  0  0
 16 17  1  0  0  0  0
 17 18  2  0  0  0  0
 18 19  1  0  0  0  0
 18 20  1  0  0  0  0
 20 21  2  0  0  0  0
 21 22  1  0  0  0  0
  8 23  1  0  0  0  0
  2 24  1  0  0  0  0
 24 25  2  0  0  0  0
 25 26  1  0  0  0  0
 26 27  2  0  0  0  0
 27 28  1  0  0  0  0
 27 29  1  0  0  0  0
 29 30  2  0  0  0  0
 23  5  1  0  0  0  0
 30 24  1  0  0  0  0
 14 10  1  0  0  0  0
 21 15  1  0  0  0  0
M  END
>  <IDNUMBER> (125906)
125906

>  <EFFECT> (125906)
1

$$$$

  -ISIS-  -- StrEd -- 

 48 54  0  0  0  0  0  0  0  0999 V2000
    6.1887    0.0416    0.0000 C   0  0  0  0  0  0  0  0  0  0  0  0
    5.6899   -0.8556    0.0000 O   0  0  0  0  0  0  0  0  0  0  0  0
    4.6641   -0.8720    0.0000 C   0  0  0  0  0  0  0  0  0  0  0  0
    4.1362    0.0077    0.0000 C   0  0  0  0  0  0  0  0  0  0  0  0
    3.1104   -0.0087    0.0000 C   0  0  0  0  0  0  0  0  0  0  0  0
    2.5824    0.8714    0.0000 O   0  0  0  0  0  0  0  0  0  0  0  0
    1.5563    0.8550    0.0000 C   0  0  0  0  0  0  0  0  0  0  0  0
    1.0293    1.7348    0.0000 C   0  0  0  0  0  0  0  0  0  0  0  0
    1.5276    2.6323    0.0000 O   0  0  0  0  0  0  0  0  0  0  0  0
    2.5538    2.6484    0.0000 C   0  0  0  0  0  0  0  0  0  0  0  0
    3.0522    3.5457    0.0000 C   0  0  0  0  0  0  0  0  0  0  0  0
    3.0818    1.7686    0.0000 O   0  0  0  0  0  0  0  0  0  0  0  0
    0.0035    1.7183    0.0000 C   0  0  0  0  0  0  0  0  0  0  0  0
   -0.5245    2.5981    0.0000 C   0  0  0  0  0  0  0  0  0  0  0  0
   -1.5503    2.5817    0.0000 C   0  0  0  0  0  0  0  0  0  0  0  0
   -2.0490    1.6845    0.0000 C   0  0  0  0  0  0  0  0  0  0  0  0
   -3.0742    1.6680    0.0000 C   0  0  0  0  0  0  0  0  0  0  0  0
   -3.5730    0.7715    0.0000 C   0  0  0  0  0  0  0  0  0  0  0  0
   -3.0456   -0.1093    0.0000 C   0  0  0  0  0  0  0  0  0  0  0  0
   -2.0194   -0.0923    0.0000 C   0  0  0  0  0  0  0  0  0  0  0  0
   -1.4924   -0.9726    0.0000 O   0  0  0  0  0  0  0  0  0  0  0  0
   -1.9906   -1.8700    0.0000 C   0  0  0  0  0  0  0  0  0  0  0  0
   -1.4629   -2.7497    0.0000 C   0  0  0  0  0  0  0  0  0  0  0  0
   -2.6577   -1.9626    0.0000 O   0  0  0  0  0  0  0  0  0  0  0  0
   -1.5211    0.8043    0.0000 C   0  0  0  0  0  0  0  0  0  0  0  0
   -0.4953    0.8212    0.0000 C   0  0  0  0  0  0  0  0  0  0  0  0
    0.0321   -0.0590    0.0000 C   0  0  0  0  0  0  0  0  0  0  0  0
   -0.4663   -0.9556    0.0000 O   0  0  0  0  0  0  0  0  0  0  0  0
    0.0607   -1.8361    0.0000 C   0  0  0  0  0  0  0  0  0  0  0  0
   -0.4371   -2.7329    0.0000 C   0  0  0  0  0  0  0  0  0  0  0  0
    0.7307   -1.9071    0.0000 O   0  0  0  0  0  0  0  0  0  0  0  0
    1.0585   -0.0420    0.0000 C   0  0  0  0  0  0  0  0  0  0  0  0
    1.5859   -0.9227    0.0000 C   0  0  0  0  0  0  0  0  0  0  0  0
    1.3327   -1.5464    0.0000 O   0  0  0  0  0  0  0  0  0  0  0  0
    2.6116   -0.9047    0.0000 C   0  0  0  0  0  0  0  0  0  0  0  0
    3.1390   -1.7854    0.0000 C   0  0  0  0  0  0  0  0  0  0  0  0
    4.1654   -1.7686    0.0000 C   0  0  0  0  0  0  0  0  0  0  0  0
    4.6933   -2.6488    0.0000 O   0  0  0  0  0  0  0  0  0  0  0  0
    4.1950   -3.5457    0.0000 C   0  0  0  0  0  0  0  0  0  0  0  0
   -3.5444   -1.0062    0.0000 C   0  0  0  0  0  0  0  0  0  0  0  0
   -3.2711   -1.6216    0.0000 O   0  0  0  0  0  0  0  0  0  0  0  0
   -4.5698   -1.0227    0.0000 N   0  0  0  0  0  0  0  0  0  0  0  0
   -5.2441   -1.7963    0.0000 C   0  0  0  0  0  0  0  0  0  0  0  0
   -6.1887   -1.3948    0.0000 C   0  0  0  0  0  0  0  0  0  0  0  0
   -6.0976   -0.3727    0.0000 O   0  0  0  0  0  0  0  0  0  0  0  0
   -5.0981   -0.1429    0.0000 C   0  0  0  0  0  0  0  0  0  0  0  0
   -5.7143    0.6775    0.0000 C   0  0  0  0  0  0  0  0  0  0  0  0
   -4.5994    0.7544    0.0000 C   0  0  0  0  0  0  0  0  0  0  0  0
  1  2  1  0  0  0  0
  2  3  1  0  0  0  0
  3  4  2  0  0  0  0
  4  5  1  0  0  0  0
  5  6  1  0  0  0  0
  6  7  1  0  0  0  0
  7  8  2  0  0  0  0
  8  9  1  0  0  0  0
  9 10  1  0  0  0  0
 10 11  1  0  0  0  0
 10 12  2  0  0  0  0
  8 13  1  0  0  0  0
 13 14  2  0  0  0  0
 14 15  1  0  0  0  0
 15 16  2  0  0  0  0
 16 17  1  0  0  0  0
 17 18  2  0  0  0  0
 18 19  1  0  0  0  0
 19 20  2  0  0  0  0
 20 21  1  0  0  0  0
 21 22  1  0  0  0  0
 22 23  1  0  0  0  0
 22 24  2  0  0  0  0
 20 25  1  0  0  0  0
 25 26  2  0  0  0  0
 26 27  1  0  0  0  0
 27 28  1  0  0  0  0
 28 29  1  0  0  0  0
 29 30  1  0  0  0  0
 29 31  2  0  0  0  0
 27 32  2  0  0  0  0
 32 33  1  0  0  0  0
 33 34  2  0  0  0  0
 33 35  1  0  0  0  0
 35 36  1  0  0  0  0
 36 37  2  0  0  0  0
 37 38  1  0  0  0  0
 38 39  1  0  0  0  0
 19 40  1  0  0  0  0
 40 41  2  0  0  0  0
 40 42  1  0  0  0  0
 42 43  1  0  0  0  0
 43 44  1  0  0  0  0
 44 45  1  0  0  0  0
 45 46  1  0  0  0  0
 46 47  1  0  0  0  0
 46 48  1  0  0  0  0
 37  3  1  0  0  0  0
 46 42  1  0  0  0  0
 35  5  2  0  0  0  0
 32  7  1  0  0  0  0
 26 13  1  0  0  0  0
 25 16  1  0  0  0  0
 48 18  1  0  0  0  0
M  END
>  <IDNUMBER> (127491)
127491

>  <EFFECT> (127491)
1

$$$$

  -ISIS-  -- StrEd -- 

 24 26  0  0  0  0  0  0  0  0999 V2000
   -4.9315    0.3939    0.0000 C   0  0  0  0  0  0  0  0  0  0  0  0
   -3.9913    0.0526    0.0000 C   0  0  0  0  0  0  0  0  0  0  0  0
   -3.2263    0.6970    0.0000 C   0  0  0  0  0  0  0  0  0  0  0  0
   -2.2862    0.3557    0.0000 C   0  0  0  0  0  0  0  0  0  0  0  0
   -2.1110   -0.6286    0.0000 C   0  0  0  0  0  0  0  0  0  0  0  0
   -1.1712   -0.9695    0.0000 C   0  0  0  0  0  0  0  0  0  0  0  0
   -0.9962   -1.9543    0.0000 O   0  0  0  0  0  0  0  0  0  0  0  0
   -0.4059   -0.3258    0.0000 C   0  0  0  0  0  0  0  0  0  0  0  0
    0.5338   -0.6667    0.0000 C   0  0  0  0  0  0  0  0  0  0  0  0
    0.8112   -1.6275    0.0000 O   0  0  0  0  0  0  0  0  0  0  0  0
    1.8105   -1.6611    0.0000 C   0  0  0  0  0  0  0  0  0  0  0  0
    2.3704   -2.4893    0.0000 O   0  0  0  0  0  0  0  0  0  0  0  0
    2.1514   -0.7209    0.0000 C   0  0  0  0  0  0  0  0  0  0  0  0
    3.0780   -0.3454    0.0000 C   0  0  0  0  0  0  0  0  0  0  0  0
    3.2158    0.6449    0.0000 C   0  0  0  0  0  0  0  0  0  0  0  0
    4.1424    1.0208    0.0000 O   0  0  0  0  0  0  0  0  0  0  0  0
    4.9315    0.4065    0.0000 C   0  0  0  0  0  0  0  0  0  0  0  0
    2.4274    1.2598    0.0000 C   0  0  0  0  0  0  0  0  0  0  0  0
    1.5003    0.8841    0.0000 C   0  0  0  0  0  0  0  0  0  0  0  0
    0.7117    1.4987    0.0000 O   0  0  0  0  0  0  0  0  0  0  0  0
    0.8498    2.4893    0.0000 C   0  0  0  0  0  0  0  0  0  0  0  0
    1.3622   -0.1065    0.0000 C   0  0  0  0  0  0  0  0  0  0  0  0
   -0.5810    0.6585    0.0000 C   0  0  0  0  0  0  0  0  0  0  0  0
   -1.5212    0.9999    0.0000 O   0  0  0  0  0  0  0  0  0  0  0  0
  1  2  1  0  0  0  0
  2  3  2  0  0  0  0
  3  4  1  0  0  0  0
  4  5  2  0  0  0  0
  5  6  1  0  0  0  0
  6  7  2  0  0  0  0
  6  8  1  0  0  0  0
  8  9  1  0  0  0  0
  9 10  1  0  0  0  0
 10 11  1  0  0  0  0
 11 12  2  0  0  0  0
 11 13  1  0  0  0  0
 13 14  2  0  0  0  0
 14 15  1  0  0  0  0
 15 16  1  0  0  0  0
 16 17  1  0  0  0  0
 15 18  2  0  0  0  0
 18 19  1  0  0  0  0
 19 20  1  0  0  0  0
 20 21  1  0  0  0  0
 19 22  2  0  0  0  0
  8 23  2  0  0  0  0
 23 24  1  0  0  0  0
 24  4  1  0  0  0  0
 22  9  1  0  0  0  0
 22 13  1  0  0  0  0
M  END
>  <IDNUMBER> (127493)
127493

>  <EFFECT> (127493)
1

$$$$

  -ISIS-  -- StrEd -- 

 30 33  0  0  0  0  0  0  0  0999 V2000
   -2.4060   -3.9649    0.0000 C   0  0  0  0  0  0  0  0  0  0  0  0
   -2.0371   -3.0353    0.0000 C   0  0  0  0  0  0  0  0  0  0  0  0
   -2.6577   -2.2511    0.0000 C   0  0  0  0  0  0  0  0  0  0  0  0
   -3.6472   -2.3962    0.0000 C   0  0  0  0  0  0  0  0  0  0  0  0
   -2.2887   -1.3214    0.0000 C   0  0  0  0  0  0  0  0  0  0  0  0
   -2.9094   -0.5372    0.0000 C   0  0  0  0  0  0  0  0  0  0  0  0
   -2.5411    0.3924    0.0000 C   0  0  0  0  0  0  0  0  0  0  0  0
   -3.1614    1.1763    0.0000 O   0  0  0  0  0  0  0  0  0  0  0  0
   -1.5516    0.5375    0.0000 C   0  0  0  0  0  0  0  0  0  0  0  0
   -1.1827    1.4674    0.0000 C   0  0  0  0  0  0  0  0  0  0  0  0
   -1.8033    2.2514    0.0000 C   0  0  0  0  0  0  0  0  0  0  0  0
   -1.4344    3.1810    0.0000 C   0  0  0  0  0  0  0  0  0  0  0  0
   -0.4452    3.3261    0.0000 O   0  0  0  0  0  0  0  0  0  0  0  0
   -2.0553    3.9649    0.0000 O   0  0  0  0  0  0  0  0  0  0  0  0
   -0.1933    1.6126    0.0000 C   0  0  0  0  0  0  0  0  0  0  0  0
    0.4273    0.8284    0.0000 C   0  0  0  0  0  0  0  0  0  0  0  0
    0.0585   -0.1010    0.0000 C   0  0  0  0  0  0  0  0  0  0  0  0
   -0.9310   -0.2464    0.0000 C   0  0  0  0  0  0  0  0  0  0  0  0
   -1.2996   -1.1760    0.0000 O   0  0  0  0  0  0  0  0  0  0  0  0
    0.6790   -0.8854    0.0000 C   0  0  0  0  0  0  0  0  0  0  0  0
    0.3103   -1.8148    0.0000 O   0  0  0  0  0  0  0  0  0  0  0  0
    1.6685   -0.7397    0.0000 C   0  0  0  0  0  0  0  0  0  0  0  0
    2.2891   -1.5243    0.0000 C   0  0  0  0  0  0  0  0  0  0  0  0
    1.9203   -2.4537    0.0000 O   0  0  0  0  0  0  0  0  0  0  0  0
    3.2784   -1.3782    0.0000 C   0  0  0  0  0  0  0  0  0  0  0  0
    3.6472   -0.4491    0.0000 C   0  0  0  0  0  0  0  0  0  0  0  0
    3.0266    0.3350    0.0000 C   0  0  0  0  0  0  0  0  0  0  0  0
    2.0373    0.1896    0.0000 C   0  0  0  0  0  0  0  0  0  0  0  0
    1.4165    0.9738    0.0000 C   0  0  0  0  0  0  0  0  0  0  0  0
    1.7854    1.9034    0.0000 O   0  0  0  0  0  0  0  0  0  0  0  0
  1  2  1  0  0  0  0
  2  3  1  0  0  0  0
  3  4  1  0  0  0  0
  3  5  1  0  0  0  0
  5  6  2  0  0  0  0
  6  7  1  0  0  0  0
  7  8  2  0  0  0  0
  7  9  1  0  0  0  0
  9 10  2  0  0  0  0
 10 11  1  0  0  0  0
 11 12  1  0  0  0  0
 12 13  2  0  0  0  0
 12 14  1  0  0  0  0
 10 15  1  0  0  0  0
 15 16  2  0  0  0  0
 16 17  1  0  0  0  0
 17 18  2  0  0  0  0
 18 19  1  0  0  0  0
 17 20  1  0  0  0  0
 20 21  2  0  0  0  0
 20 22  1  0  0  0  0
 22 23  2  0  0  0  0
 23 24  1  0  0  0  0
 23 25  1  0  0  0  0
 25 26  2  0  0  0  0
 26 27  1  0  0  0  0
 27 28  2  0  0  0  0
 28 29  1  0  0  0  0
 29 30  2  0  0  0  0
 19  5  1  0  0  0  0
 28 22  1  0  0  0  0
 18  9  1  0  0  0  0
 29 16  1  0  0  0  0
M  END
>  <IDNUMBER> (127569)
127569

>  <EFFECT> (127569)
1

$$$$

  -ISIS-  -- StrEd -- 

 46 50  0  0  0  0  0  0  0  0999 V2000
    0.0463    3.9274    0.0000 C   0  0  0  0  0  0  0  0  0  0  0  0
    0.1269    2.9306    0.0000 C   0  0  0  0  0  0  0  0  0  0  0  0
   -0.6958    2.3620    0.0000 O   0  0  0  0  0  0  0  0  0  0  0  0
    1.0304    2.5029    0.0000 C   0  0  0  0  0  0  0  0  0  0  0  0
    1.2955    3.4667    0.0000 O   0  0  0  0  0  0  0  0  0  0  0  0
    2.0261    2.4092    0.0000 C   0  0  0  0  0  0  0  0  0  0  0  0
    2.4423    1.4996    0.0000 C   0  0  0  0  0  0  0  0  0  0  0  0
    3.4385    1.4057    0.0000 C   0  0  0  0  0  0  0  0  0  0  0  0
    3.8552    0.4968    0.0000 C   0  0  0  0  0  0  0  0  0  0  0  0
    3.2763   -0.3190    0.0000 C   0  0  0  0  0  0  0  0  0  0  0  0
    2.2806   -0.2250    0.0000 C   0  0  0  0  0  0  0  0  0  0  0  0
    1.7021   -1.0404    0.0000 O   0  0  0  0  0  0  0  0  0  0  0  0
    1.8639    0.6839    0.0000 C   0  0  0  0  0  0  0  0  0  0  0  0
    0.8682    0.7778    0.0000 C   0  0  0  0  0  0  0  0  0  0  0  0
    0.2891   -0.0380    0.0000 O   0  0  0  0  0  0  0  0  0  0  0  0
   -0.7064    0.0557    0.0000 C   0  0  0  0  0  0  0  0  0  0  0  0
   -1.1226    0.9646    0.0000 C   0  0  0  0  0  0  0  0  0  0  0  0
   -2.1188    1.0596    0.0000 C   0  0  0  0  0  0  0  0  0  0  0  0
   -2.5354    1.9674    0.0000 N   0  0  0  0  0  0  0  0  0  0  0  0
   -2.6972    0.2438    0.0000 C   0  0  0  0  0  0  0  0  0  0  0  0
   -3.6934    0.3375    0.0000 O   0  0  0  0  0  0  0  0  0  0  0  0
   -4.2718   -0.4787    0.0000 C   0  0  0  0  0  0  0  0  0  0  0  0
   -5.2680   -0.3843    0.0000 C   0  0  0  0  0  0  0  0  0  0  0  0
   -5.6842    0.5248    0.0000 C   0  0  0  0  0  0  0  0  0  0  0  0
   -6.6799    0.6185    0.0000 C   0  0  0  0  0  0  0  0  0  0  0  0
   -5.1053    1.3400    0.0000 O   0  0  0  0  0  0  0  0  0  0  0  0
   -3.8556   -1.3875    0.0000 O   0  0  0  0  0  0  0  0  0  0  0  0
   -4.4342   -2.2023    0.0000 C   0  0  0  0  0  0  0  0  0  0  0  0
   -5.4297   -2.1090    0.0000 C   0  0  0  0  0  0  0  0  0  0  0  0
   -4.0173   -3.1118    0.0000 C   0  0  0  0  0  0  0  0  0  0  0  0
   -4.5964   -3.9274    0.0000 O   0  0  0  0  0  0  0  0  0  0  0  0
   -2.2806   -0.6661    0.0000 C   0  0  0  0  0  0  0  0  0  0  0  0
   -2.8594   -1.4809    0.0000 C   0  0  0  0  0  0  0  0  0  0  0  0
   -1.2855   -0.7594    0.0000 O   0  0  0  0  0  0  0  0  0  0  0  0
    0.4519    1.6867    0.0000 C   0  0  0  0  0  0  0  0  0  0  0  0
    3.6930   -1.2279    0.0000 C   0  0  0  0  0  0  0  0  0  0  0  0
    3.1141   -2.0430    0.0000 O   0  0  0  0  0  0  0  0  0  0  0  0
    4.6887   -1.3216    0.0000 C   0  0  0  0  0  0  0  0  0  0  0  0
    5.1047   -2.2301    0.0000 C   0  0  0  0  0  0  0  0  0  0  0  0
    4.5265   -3.0458    0.0000 O   0  0  0  0  0  0  0  0  0  0  0  0
    6.1011   -2.3240    0.0000 C   0  0  0  0  0  0  0  0  0  0  0  0
    6.6799   -1.5086    0.0000 C   0  0  0  0  0  0  0  0  0  0  0  0
    6.2626   -0.5997    0.0000 C   0  0  0  0  0  0  0  0  0  0  0  0
    5.2671   -0.5060    0.0000 C   0  0  0  0  0  0  0  0  0  0  0  0
    4.8503    0.4031    0.0000 C   0  0  0  0  0  0  0  0  0  0  0  0
    5.4297    1.2187    0.0000 O   0  0  0  0  0  0  0  0  0  0  0  0
  1  2  1  0  0  0  0
  2  3  2  0  0  0  0
  2  4  1  0  0  0  0
  4  5  1  0  0  0  0
  4  6  1  0  0  0  0
  6  7  1  0  0  0  0
  7  8  2  0  0  0  0
  8  9  1  0  0  0  0
  9 10  2  0  0  0  0
 10 11  1  0  0  0  0
 11 12  1  0  0  0  0
 11 13  2  0  0  0  0
 13 14  1  0  0  0  0
 14 15  1  0  0  0  0
 15 16  1  0  0  0  0
 16 17  1  0  0  0  0
 17 18  1  0  0  0  0
 18 19  1  0  0  0  0
 18 20  1  0  0  0  0
 20 21  1  0  0  0  0
 21 22  1  0  0  0  0
 22 23  1  0  0  0  0
 23 24  1  0  0  0  0
 24 25  1  0  0  0  0
 24 26  1  0  0  0  0
 22 27  1  0  0  0  0
 27 28  1  0  0  0  0
 28 29  1  0  0  0  0
 28 30  1  0  0  0  0
 30 31  1  0  0  0  0
 20 32  1  0  0  0  0
 32 33  1  0  0  0  0
 32 34  1  0  0  0  0
 14 35  1  0  0  0  0
 10 36  1  0  0  0  0
 36 37  2  0  0  0  0
 36 38  1  0  0  0  0
 38 39  2  0  0  0  0
 39 40  1  0  0  0  0
 39 41  1  0  0  0  0
 41 42  2  0  0  0  0
 42 43  1  0  0  0  0
 43 44  2  0  0  0  0
 44 45  1  0  0  0  0
 45 46  2  0  0  0  0
 35  4  1  0  0  0  0
 44 38  1  0  0  0  0
 13  7  1  0  0  0  0
 34 16  1  0  0  0  0
 45  9  1  0  0  0  0
M  END
>  <IDNUMBER> (127924)
127924

>  <EFFECT> (127924)
1

$$$$

  -ISIS-  -- StrEd -- 

 50 55  0  0  0  0  0  0  0  0999 V2000
   -3.8925   -3.0857    0.0000 C   0  0  0  0  0  0  0  0  0  0  0  0
   -3.4907   -2.1705    0.0000 C   0  0  0  0  0  0  0  0  0  0  0  0
   -4.0821   -1.3644    0.0000 C   0  0  0  0  0  0  0  0  0  0  0  0
   -5.0764   -1.4737    0.0000 C   0  0  0  0  0  0  0  0  0  0  0  0
   -3.6802   -0.4489    0.0000 C   0  0  0  0  0  0  0  0  0  0  0  0
   -4.2719    0.3577    0.0000 C   0  0  0  0  0  0  0  0  0  0  0  0
   -3.8696    1.2727    0.0000 C   0  0  0  0  0  0  0  0  0  0  0  0
   -4.4610    2.0789    0.0000 O   0  0  0  0  0  0  0  0  0  0  0  0
   -2.8755    1.3825    0.0000 C   0  0  0  0  0  0  0  0  0  0  0  0
   -2.4736    2.2979    0.0000 C   0  0  0  0  0  0  0  0  0  0  0  0
   -3.0649    3.1037    0.0000 C   0  0  0  0  0  0  0  0  0  0  0  0
   -1.4791    2.4073    0.0000 C   0  0  0  0  0  0  0  0  0  0  0  0
   -0.8874    1.6013    0.0000 C   0  0  0  0  0  0  0  0  0  0  0  0
   -1.2892    0.6859    0.0000 C   0  0  0  0  0  0  0  0  0  0  0  0
   -2.2841    0.5762    0.0000 C   0  0  0  0  0  0  0  0  0  0  0  0
   -2.6862   -0.3396    0.0000 O   0  0  0  0  0  0  0  0  0  0  0  0
   -0.6978   -0.1204    0.0000 C   0  0  0  0  0  0  0  0  0  0  0  0
   -1.1005   -1.0362    0.0000 O   0  0  0  0  0  0  0  0  0  0  0  0
    0.2962   -0.0114    0.0000 C   0  0  0  0  0  0  0  0  0  0  0  0
    0.8874   -0.8173    0.0000 C   0  0  0  0  0  0  0  0  0  0  0  0
    0.4856   -1.7331    0.0000 O   0  0  0  0  0  0  0  0  0  0  0  0
    1.8818   -0.7083    0.0000 C   0  0  0  0  0  0  0  0  0  0  0  0
    2.4736   -1.5139    0.0000 C   0  0  0  0  0  0  0  0  0  0  0  0
    2.0713   -2.4295    0.0000 C   0  0  0  0  0  0  0  0  0  0  0  0
    2.6630   -3.2356    0.0000 C   0  0  0  0  0  0  0  0  0  0  0  0
    2.9432   -4.1960    0.0000 C   0  0  0  0  0  0  0  0  0  0  0  0
    1.7663   -3.6786    0.0000 N   0  0  0  0  0  0  0  0  0  0  0  0
    1.7015   -4.6762    0.0000 C   0  0  0  0  0  0  0  0  0  0  0  0
    0.9341   -3.1236    0.0000 C   0  0  0  0  0  0  0  0  0  0  0  0
    3.6568   -3.1263    0.0000 C   0  0  0  0  0  0  0  0  0  0  0  0
    4.2488   -3.9321    0.0000 O   0  0  0  0  0  0  0  0  0  0  0  0
    4.0594   -2.2105    0.0000 C   0  0  0  0  0  0  0  0  0  0  0  0
    5.0532   -2.1015    0.0000 C   0  0  0  0  0  0  0  0  0  0  0  0
    3.4670   -1.4047    0.0000 O   0  0  0  0  0  0  0  0  0  0  0  0
    2.2841    0.2078    0.0000 C   0  0  0  0  0  0  0  0  0  0  0  0
    1.6922    1.0134    0.0000 C   0  0  0  0  0  0  0  0  0  0  0  0
    2.0945    1.9297    0.0000 C   0  0  0  0  0  0  0  0  0  0  0  0
    3.0884    2.0390    0.0000 C   0  0  0  0  0  0  0  0  0  0  0  0
    3.4907    2.9540    0.0000 C   0  0  0  0  0  0  0  0  0  0  0  0
    4.4850    3.0638    0.0000 N   0  0  0  0  0  0  0  0  0  0  0  0
    5.0764    2.2574    0.0000 C   0  0  0  0  0  0  0  0  0  0  0  0
    4.8871    3.9791    0.0000 C   0  0  0  0  0  0  0  0  0  0  0  0
    2.8993    3.7603    0.0000 C   0  0  0  0  0  0  0  0  0  0  0  0
    3.3016    4.6762    0.0000 O   0  0  0  0  0  0  0  0  0  0  0  0
    1.9049    3.6509    0.0000 C   0  0  0  0  0  0  0  0  0  0  0  0
    1.3132    4.4569    0.0000 C   0  0  0  0  0  0  0  0  0  0  0  0
    1.5028    2.7355    0.0000 O   0  0  0  0  0  0  0  0  0  0  0  0
    0.6986    0.9049    0.0000 C   0  0  0  0  0  0  0  0  0  0  0  0
    0.1069    1.7107    0.0000 C   0  0  0  0  0  0  0  0  0  0  0  0
    0.5091    2.6258    0.0000 O   0  0  0  0  0  0  0  0  0  0  0  0
  1  2  1  0  0  0  0
  2  3  2  0  0  0  0
  3  4  1  0  0  0  0
  3  5  1  0  0  0  0
  5  6  2  0  0  0  0
  6  7  1  0  0  0  0
  7  8  2  0  0  0  0
  7  9  1  0  0  0  0
  9 10  2  0  0  0  0
 10 11  1  0  0  0  0
 10 12  1  0  0  0  0
 12 13  2  0  0  0  0
 13 14  1  0  0  0  0
 14 15  2  0  0  0  0
 15 16  1  0  0  0  0
 14 17  1  0  0  0  0
 17 18  2  0  0  0  0
 17 19  1  0  0  0  0
 19 20  2  0  0  0  0
 20 21  1  0  0  0  0
 20 22  1  0  0  0  0
 22 23  1  0  0  0  0
 23 24  1  0  0  0  0
 24 25  1  0  0  0  0
 25 26  1  0  0  0  0
 25 27  1  0  0  0  0
 27 28  1  0  0  0  0
 27 29  1  0  0  0  0
 25 30  1  0  0  0  0
 30 31  1  0  0  0  0
 30 32  1  0  0  0  0
 32 33  1  0  0  0  0
 32 34  1  0  0  0  0
 22 35  2  0  0  0  0
 35 36  1  0  0  0  0
 36 37  1  0  0  0  0
 37 38  2  0  0  0  0
 38 39  1  0  0  0  0
 39 40  1  0  0  0  0
 40 41  1  0  0  0  0
 40 42  1  0  0  0  0
 39 43  1  0  0  0  0
 43 44  1  0  0  0  0
 43 45  1  0  0  0  0
 45 46  1  0  0  0  0
 45 47  1  0  0  0  0
 36 48  2  0  0  0  0
 48 49  1  0  0  0  0
 49 50  2  0  0  0  0
 16  5  1  0  0  0  0
 48 19  1  0  0  0  0
 15  9  1  0  0  0  0
 34 23  1  0  0  0  0
 47 37  1  0  0  0  0
 49 13  1  0  0  0  0
M  END
>  <IDNUMBER> (127948)
127948

>  <EFFECT> (127948)
1

$$$$

  -ISIS-  -- StrEd -- 

 27 29  0  0  0  0  0  0  0  0999 V2000
    3.7252    2.6367    0.0000 C   0  0  0  0  0  0  0  0  0  0  0  0
    3.5864    1.6461    0.0000 O   0  0  0  0  0  0  0  0  0  0  0  0
    2.6595    1.2716    0.0000 N   0  0  0  0  0  0  0  0  0  0  0  0
    2.5207    0.2813    0.0000 C   0  0  0  0  0  0  0  0  0  0  0  0
    1.5938   -0.0936    0.0000 C   0  0  0  0  0  0  0  0  0  0  0  0
    1.4548   -1.0838    0.0000 O   0  0  0  0  0  0  0  0  0  0  0  0
    0.8054    0.5217    0.0000 N   0  0  0  0  0  0  0  0  0  0  0  0
   -0.1219    0.1468    0.0000 C   0  0  0  0  0  0  0  0  0  0  0  0
   -0.3634   -0.8237    0.0000 C   0  0  0  0  0  0  0  0  0  0  0  0
   -1.3611   -0.8932    0.0000 N   0  0  0  0  0  0  0  0  0  0  0  0
   -2.1266   -1.5366    0.0000 C   0  0  0  0  0  0  0  0  0  0  0  0
   -2.9751   -1.0066    0.0000 C   0  0  0  0  0  0  0  0  0  0  0  0
   -3.9021   -1.3816    0.0000 C   0  0  0  0  0  0  0  0  0  0  0  0
   -4.8291   -1.7565    0.0000 N   0  0  0  0  0  0  0  0  0  0  0  0
   -2.7336   -0.0361    0.0000 C   0  0  0  0  0  0  0  0  0  0  0  0
   -3.3763    0.7295    0.0000 C   0  0  0  0  0  0  0  0  0  0  0  0
   -4.3612    0.5558    0.0000 O   0  0  0  0  0  0  0  0  0  0  0  0
   -3.0348    1.6692    0.0000 O   0  0  0  0  0  0  0  0  0  0  0  0
   -1.7359    0.0335    0.0000 N   0  0  0  0  0  0  0  0  0  0  0  0
   -0.9699    0.6764    0.0000 C   0  0  0  0  0  0  0  0  0  0  0  0
   -1.0396    1.6744    0.0000 O   0  0  0  0  0  0  0  0  0  0  0  0
    3.3089   -0.3344    0.0000 C   0  0  0  0  0  0  0  0  0  0  0  0
    4.2699   -0.0581    0.0000 C   0  0  0  0  0  0  0  0  0  0  0  0
    4.8291   -0.8875    0.0000 S   0  0  0  0  0  0  0  0  0  0  0  0
    4.2139   -1.6754    0.0000 C   0  0  0  0  0  0  0  0  0  0  0  0
    4.4897   -2.6367    0.0000 N   0  0  0  0  0  0  0  0  0  0  0  0
    3.2742   -1.3334    0.0000 N   0  0  0  0  0  0  0  0  0  0  0  0
  1  2  1  0  0  0  0
  2  3  1  0  0  0  0
  3  4  2  0  0  0  0
  4  5  1  0  0  0  0
  5  6  2  0  0  0  0
  5  7  1  0  0  0  0
  7  8  1  0  0  0  0
  8  9  1  0  0  0  0
  9 10  1  0  0  0  0
 10 11  1  0  0  0  0
 11 12  1  0  0  0  0
 12 13  1  0  0  0  0
 13 14  3  0  0  0  0
 12 15  2  0  0  0  0
 15 16  1  0  0  0  0
 16 17  2  0  0  0  0
 16 18  1  0  0  0  0
 15 19  1  0  0  0  0
 19 20  1  0  0  0  0
 20 21  2  0  0  0  0
  4 22  1  0  0  0  0
 22 23  2  0  0  0  0
 23 24  1  0  0  0  0
 24 25  1  0  0  0  0
 25 26  1  0  0  0  0
 25 27  2  0  0  0  0
 20  8  1  0  0  0  0
 27 22  1  0  0  0  0
 19 10  1  0  0  0  0
M  END
>  <IDNUMBER> (128538)
128538

>  <EFFECT> (128538)
1

$$$$

  -ISIS-  -- StrEd -- 

 23 25  0  0  0  0  0  0  0  0999 V2000
    0.8694    1.8336    0.0000 O   0  0  0  0  0  0  0  0  0  0  0  0
    0.7323    0.8433    0.0000 C   0  0  0  0  0  0  0  0  0  0  0  0
   -0.1940    0.4663    0.0000 O   0  0  0  0  0  0  0  0  0  0  0  0
   -0.9836    1.0810    0.0000 C   0  0  0  0  0  0  0  0  0  0  0  0
   -1.9102    0.7039    0.0000 C   0  0  0  0  0  0  0  0  0  0  0  0
   -2.6993    1.3182    0.0000 C   0  0  0  0  0  0  0  0  0  0  0  0
   -3.6254    0.9415    0.0000 C   0  0  0  0  0  0  0  0  0  0  0  0
   -3.7627   -0.0492    0.0000 C   0  0  0  0  0  0  0  0  0  0  0  0
   -2.9734   -0.6631    0.0000 C   0  0  0  0  0  0  0  0  0  0  0  0
   -2.0472   -0.2864    0.0000 C   0  0  0  0  0  0  0  0  0  0  0  0
    1.5215    0.2291    0.0000 C   0  0  0  0  0  0  0  0  0  0  0  0
    2.4823    0.5069    0.0000 C   0  0  0  0  0  0  0  0  0  0  0  0
    2.8224    1.4472    0.0000 C   0  0  0  0  0  0  0  0  0  0  0  0
    3.1622    2.3876    0.0000 F   0  0  0  0  0  0  0  0  0  0  0  0
    3.7627    1.1074    0.0000 F   0  0  0  0  0  0  0  0  0  0  0  0
    1.8817    1.7873    0.0000 F   0  0  0  0  0  0  0  0  0  0  0  0
    3.0431   -0.3210    0.0000 C   0  0  0  0  0  0  0  0  0  0  0  0
    2.4291   -1.1106    0.0000 N   0  0  0  0  0  0  0  0  0  0  0  0
    2.3963   -2.1095    0.0000 C   0  0  0  0  0  0  0  0  0  0  0  0
    1.4357   -2.3876    0.0000 C   0  0  0  0  0  0  0  0  0  0  0  0
    0.8748   -1.5595    0.0000 C   0  0  0  0  0  0  0  0  0  0  0  0
   -0.1246   -1.5272    0.0000 O   0  0  0  0  0  0  0  0  0  0  0  0
    1.4889   -0.7702    0.0000 N   0  0  0  0  0  0  0  0  0  0  0  0
  1  2  2  0  0  0  0
  2  3  1  0  0  0  0
  3  4  1  0  0  0  0
  4  5  1  0  0  0  0
  5  6  2  0  0  0  0
  6  7  1  0  0  0  0
  7  8  2  0  0  0  0
  8  9  1  0  0  0  0
  9 10  2  0  0  0  0
  2 11  1  0  0  0  0
 11 12  2  0  0  0  0
 12 13  1  0  0  0  0
 13 14  1  0  0  0  0
 13 15  1  0  0  0  0
 13 16  1  0  0  0  0
 12 17  1  0  0  0  0
 17 18  1  0  0  0  0
 18 19  1  0  0  0  0
 19 20  1  0  0  0  0
 20 21  1  0  0  0  0
 21 22  2  0  0  0  0
 21 23  1  0  0  0  0
 10  5  1  0  0  0  0
 23 11  1  0  0  0  0
 23 18  1  0  0  0  0
M  END
>  <IDNUMBER> (128657)
128657

>  <EFFECT> (128657)
1

$$$$

  -ISIS-  -- StrEd -- 

 42 46  0  0  0  0  0  0  0  0999 V2000
   -5.7980   -2.2146    0.0000 C   0  0  0  0  0  0  0  0  0  0  0  0
   -4.8092   -2.4236    0.0000 C   0  0  0  0  0  0  0  0  0  0  0  0
   -4.1347   -1.6713    0.0000 C   0  0  0  0  0  0  0  0  0  0  0  0
   -4.4485   -0.7112    0.0000 O   0  0  0  0  0  0  0  0  0  0  0  0
   -3.1465   -1.8798    0.0000 C   0  0  0  0  0  0  0  0  0  0  0  0
   -2.8323   -2.8399    0.0000 O   0  0  0  0  0  0  0  0  0  0  0  0
   -2.4714   -1.1279    0.0000 N   0  0  0  0  0  0  0  0  0  0  0  0
   -1.4827   -1.3359    0.0000 C   0  0  0  0  0  0  0  0  0  0  0  0
   -0.8081   -0.5843    0.0000 C   0  0  0  0  0  0  0  0  0  0  0  0
   -1.1217    0.3758    0.0000 C   0  0  0  0  0  0  0  0  0  0  0  0
   -0.4474    1.1283    0.0000 C   0  0  0  0  0  0  0  0  0  0  0  0
    0.5414    0.9201    0.0000 C   0  0  0  0  0  0  0  0  0  0  0  0
    0.8547   -0.0406    0.0000 C   0  0  0  0  0  0  0  0  0  0  0  0
    1.8436   -0.2486    0.0000 C   0  0  0  0  0  0  0  0  0  0  0  0
    2.8318   -0.4571    0.0000 C   0  0  0  0  0  0  0  0  0  0  0  0
    3.1459   -1.4172    0.0000 C   0  0  0  0  0  0  0  0  0  0  0  0
    2.4714   -2.1697    0.0000 C   0  0  0  0  0  0  0  0  0  0  0  0
    1.4827   -1.9612    0.0000 C   0  0  0  0  0  0  0  0  0  0  0  0
    0.4939   -1.7530    0.0000 C   0  0  0  0  0  0  0  0  0  0  0  0
   -0.1806   -2.5045    0.0000 C   0  0  0  0  0  0  0  0  0  0  0  0
   -0.8552   -3.2567    0.0000 N   0  0  0  0  0  0  0  0  0  0  0  0
    0.1803   -0.7929    0.0000 N   0  0  0  0  0  0  0  0  0  0  0  0
    2.1572   -1.2092    0.0000 N   0  0  0  0  0  0  0  0  0  0  0  0
    2.6403   -1.4437    0.0000 C   0  0  0  0  0  0  0  0  0  0  0  0
    4.1347   -1.6260    0.0000 C   0  0  0  0  0  0  0  0  0  0  0  0
    4.4485   -2.5861    0.0000 O   0  0  0  0  0  0  0  0  0  0  0  0
    4.8092   -0.8735    0.0000 C   0  0  0  0  0  0  0  0  0  0  0  0
    5.7980   -1.0824    0.0000 C   0  0  0  0  0  0  0  0  0  0  0  0
    4.4956    0.0862    0.0000 C   0  0  0  0  0  0  0  0  0  0  0  0
    5.1700    0.8382    0.0000 O   0  0  0  0  0  0  0  0  0  0  0  0
    4.8558    1.7985    0.0000 C   0  0  0  0  0  0  0  0  0  0  0  0
    3.5067    0.2948    0.0000 C   0  0  0  0  0  0  0  0  0  0  0  0
    3.1927    1.2554    0.0000 O   0  0  0  0  0  0  0  0  0  0  0  0
   -0.7615    2.0889    0.0000 C   0  0  0  0  0  0  0  0  0  0  0  0
   -0.0864    2.8403    0.0000 O   0  0  0  0  0  0  0  0  0  0  0  0
   -1.7497    2.2960    0.0000 C   0  0  0  0  0  0  0  0  0  0  0  0
   -2.0639    3.2567    0.0000 C   0  0  0  0  0  0  0  0  0  0  0  0
   -2.4243    1.5444    0.0000 C   0  0  0  0  0  0  0  0  0  0  0  0
   -3.4130    1.7526    0.0000 O   0  0  0  0  0  0  0  0  0  0  0  0
   -4.0876    1.0011    0.0000 C   0  0  0  0  0  0  0  0  0  0  0  0
   -2.1106    0.5843    0.0000 C   0  0  0  0  0  0  0  0  0  0  0  0
   -2.7856   -0.1676    0.0000 O   0  0  0  0  0  0  0  0  0  0  0  0
  1  2  1  0  0  0  0
  2  3  1  0  0  0  0
  3  4  2  0  0  0  0
  3  5  1  0  0  0  0
  5  6  2  0  0  0  0
  5  7  1  0  0  0  0
  7  8  1  0  0  0  0
  8  9  1  0  0  0  0
  9 10  1  0  0  0  0
 10 11  2  0  0  0  0
 11 12  1  0  0  0  0
 12 13  1  0  0  0  0
 13 14  1  0  0  0  0
 14 15  1  0  0  0  0
 15 16  2  0  0  0  0
 16 17  1  0  0  0  0
 17 18  1  0  0  0  0
 18 19  1  0  0  0  0
 19 20  1  0  0  0  0
 20 21  3  0  0  0  0
 19 22  1  0  0  0  0
 18 23  1  0  0  0  0
 23 24  1  0  0  0  0
 16 25  1  0  0  0  0
 25 26  2  0  0  0  0
 25 27  1  0  0  0  0
 27 28  1  0  0  0  0
 27 29  2  0  0  0  0
 29 30  1  0  0  0  0
 30 31  1  0  0  0  0
 29 32  1  0  0  0  0
 32 33  2  0  0  0  0
 11 34  1  0  0  0  0
 34 35  2  0  0  0  0
 34 36  1  0  0  0  0
 36 37  1  0  0  0  0
 36 38  2  0  0  0  0
 38 39  1  0  0  0  0
 39 40  1  0  0  0  0
 38 41  1  0  0  0  0
 41 42  2  0  0  0  0
 22  9  1  0  0  0  0
 41 10  1  0  0  0  0
 22 13  1  0  0  0  0
 23 14  1  0  0  0  0
 32 15  1  0  0  0  0
M  END
>  <IDNUMBER> (128724)
128724

>  <EFFECT> (128724)
1

$$$$

  -ISIS-  -- StrEd -- 

 40 44  0  0  0  0  0  0  0  0999 V2000
    4.2139    2.0582    0.0000 C   0  0  0  0  0  0  0  0  0  0  0  0
    4.5673    1.1112    0.0000 O   0  0  0  0  0  0  0  0  0  0  0  0
    3.9241    0.3314    0.0000 C   0  0  0  0  0  0  0  0  0  0  0  0
    4.2770   -0.6148    0.0000 C   0  0  0  0  0  0  0  0  0  0  0  0
    5.2742   -0.7829    0.0000 C   0  0  0  0  0  0  0  0  0  0  0  0
    3.6334   -1.3945    0.0000 C   0  0  0  0  0  0  0  0  0  0  0  0
    3.9864   -2.3421    0.0000 O   0  0  0  0  0  0  0  0  0  0  0  0
    2.6368   -1.2272    0.0000 C   0  0  0  0  0  0  0  0  0  0  0  0
    2.2834   -0.2802    0.0000 C   0  0  0  0  0  0  0  0  0  0  0  0
    2.9270    0.4996    0.0000 C   0  0  0  0  0  0  0  0  0  0  0  0
    2.5740    1.4461    0.0000 O   0  0  0  0  0  0  0  0  0  0  0  0
    1.2867   -0.1129    0.0000 C   0  0  0  0  0  0  0  0  0  0  0  0
    0.2904    0.0547    0.0000 C   0  0  0  0  0  0  0  0  0  0  0  0
   -0.0635    1.0019    0.0000 C   0  0  0  0  0  0  0  0  0  0  0  0
   -1.0601    1.1692    0.0000 C   0  0  0  0  0  0  0  0  0  0  0  0
   -1.7034    0.3900    0.0000 C   0  0  0  0  0  0  0  0  0  0  0  0
   -2.7000    0.5576    0.0000 C   0  0  0  0  0  0  0  0  0  0  0  0
   -3.3445   -0.2222    0.0000 O   0  0  0  0  0  0  0  0  0  0  0  0
   -3.0539    1.5046    0.0000 C   0  0  0  0  0  0  0  0  0  0  0  0
   -4.0502    1.6719    0.0000 O   0  0  0  0  0  0  0  0  0  0  0  0
   -4.6938    0.8927    0.0000 C   0  0  0  0  0  0  0  0  0  0  0  0
   -2.4103    2.2835    0.0000 C   0  0  0  0  0  0  0  0  0  0  0  0
   -2.7637    3.2306    0.0000 C   0  0  0  0  0  0  0  0  0  0  0  0
   -1.4136    2.1163    0.0000 C   0  0  0  0  0  0  0  0  0  0  0  0
   -0.7699    2.8960    0.0000 O   0  0  0  0  0  0  0  0  0  0  0  0
   -1.3503   -0.5572    0.0000 C   0  0  0  0  0  0  0  0  0  0  0  0
   -1.9940   -1.3365    0.0000 C   0  0  0  0  0  0  0  0  0  0  0  0
   -2.9906   -1.1692    0.0000 N   0  0  0  0  0  0  0  0  0  0  0  0
   -3.6339   -1.9490    0.0000 C   0  0  0  0  0  0  0  0  0  0  0  0
   -3.2814   -2.8952    0.0000 O   0  0  0  0  0  0  0  0  0  0  0  0
   -4.6310   -1.7812    0.0000 C   0  0  0  0  0  0  0  0  0  0  0  0
   -5.2742   -2.5606    0.0000 N   0  0  0  0  0  0  0  0  0  0  0  0
   -0.3532   -0.7249    0.0000 N   0  0  0  0  0  0  0  0  0  0  0  0
   -0.0002   -1.6712    0.0000 C   0  0  0  0  0  0  0  0  0  0  0  0
   -0.6438   -2.4508    0.0000 C   0  0  0  0  0  0  0  0  0  0  0  0
   -1.2876   -3.2306    0.0000 N   0  0  0  0  0  0  0  0  0  0  0  0
    0.9965   -1.8394    0.0000 C   0  0  0  0  0  0  0  0  0  0  0  0
    1.9936   -2.0067    0.0000 C   0  0  0  0  0  0  0  0  0  0  0  0
    0.6430   -0.8922    0.0000 N   0  0  0  0  0  0  0  0  0  0  0  0
    0.1506   -0.6772    0.0000 C   0  0  0  0  0  0  0  0  0  0  0  0
  1  2  1  0  0  0  0
  2  3  1  0  0  0  0
  3  4  2  0  0  0  0
  4  5  1  0  0  0  0
  4  6  1  0  0  0  0
  6  7  2  0  0  0  0
  6  8  1  0  0  0  0
  8  9  2  0  0  0  0
  9 10  1  0  0  0  0
 10 11  2  0  0  0  0
  9 12  1  0  0  0  0
 12 13  1  0  0  0  0
 13 14  1  0  0  0  0
 14 15  1  0  0  0  0
 15 16  2  0  0  0  0
 16 17  1  0  0  0  0
 17 18  2  0  0  0  0
 17 19  1  0  0  0  0
 19 20  1  0  0  0  0
 20 21  1  0  0  0  0
 19 22  2  0  0  0  0
 22 23  1  0  0  0  0
 22 24  1  0  0  0  0
 24 25  2  0  0  0  0
 16 26  1  0  0  0  0
 26 27  1  0  0  0  0
 27 28  1  0  0  0  0
 28 29  1  0  0  0  0
 29 30  2  0  0  0  0
 29 31  1  0  0  0  0
 31 32  1  0  0  0  0
 26 33  1  0  0  0  0
 33 34  1  0  0  0  0
 34 35  1  0  0  0  0
 35 36  3  0  0  0  0
 34 37  1  0  0  0  0
 37 38  1  0  0  0  0
 37 39  1  0  0  0  0
 39 40  1  0  0  0  0
 10  3  1  0  0  0  0
 39 12  1  0  0  0  0
 38  8  1  0  0  0  0
 33 13  1  0  0  0  0
 24 15  1  0  0  0  0
M  END
>  <IDNUMBER> (128725)
128725

>  <EFFECT> (128725)
1

$$$$

  -ISIS-  -- StrEd -- 

 23 25  0  0  0  0  0  0  0  0999 V2000
   -0.1759   -2.1558    0.0000 O   0  0  0  0  0  0  0  0  0  0  0  0
   -0.0586   -1.1626    0.0000 C   0  0  0  0  0  0  0  0  0  0  0  0
    0.8602   -0.7675    0.0000 C   0  0  0  0  0  0  0  0  0  0  0  0
    1.6616   -1.3654    0.0000 C   0  0  0  0  0  0  0  0  0  0  0  0
    2.5801   -0.9705    0.0000 C   0  0  0  0  0  0  0  0  0  0  0  0
    2.6975    0.0226    0.0000 C   0  0  0  0  0  0  0  0  0  0  0  0
    3.6161    0.4175    0.0000 Cl  0  0  0  0  0  0  0  0  0  0  0  0
    1.8962    0.6206    0.0000 C   0  0  0  0  0  0  0  0  0  0  0  0
    0.9774    0.2254    0.0000 C   0  0  0  0  0  0  0  0  0  0  0  0
    0.1758    0.8235    0.0000 Cl  0  0  0  0  0  0  0  0  0  0  0  0
   -0.8600   -0.5646    0.0000 C   0  0  0  0  0  0  0  0  0  0  0  0
   -0.7428    0.4285    0.0000 C   0  0  0  0  0  0  0  0  0  0  0  0
   -1.5441    1.0265    0.0000 N   0  0  0  0  0  0  0  0  0  0  0  0
   -2.4991    0.7295    0.0000 C   0  0  0  0  0  0  0  0  0  0  0  0
   -3.0768    1.5463    0.0000 C   0  0  0  0  0  0  0  0  0  0  0  0
   -2.4785    2.3477    0.0000 N   0  0  0  0  0  0  0  0  0  0  0  0
   -1.5315    2.0266    0.0000 C   0  0  0  0  0  0  0  0  0  0  0  0
   -1.7785   -0.9596    0.0000 C   0  0  0  0  0  0  0  0  0  0  0  0
   -2.5804   -0.3616    0.0000 C   0  0  0  0  0  0  0  0  0  0  0  0
   -3.4989   -0.7567    0.0000 C   0  0  0  0  0  0  0  0  0  0  0  0
   -3.6161   -1.7496    0.0000 C   0  0  0  0  0  0  0  0  0  0  0  0
   -2.8147   -2.3477    0.0000 C   0  0  0  0  0  0  0  0  0  0  0  0
   -1.8962   -1.9527    0.0000 C   0  0  0  0  0  0  0  0  0  0  0  0
  1  2  2  0  0  0  0
  2  3  1  0  0  0  0
  3  4  2  0  0  0  0
  4  5  1  0  0  0  0
  5  6  2  0  0  0  0
  6  7  1  0  0  0  0
  6  8  1  0  0  0  0
  8  9  2  0  0  0  0
  9 10  1  0  0  0  0
  2 11  1  0  0  0  0
 11 12  1  0  0  0  0
 12 13  1  0  0  0  0
 13 14  1  0  0  0  0
 14 15  2  0  0  0  0
 15 16  1  0  0  0  0
 16 17  2  0  0  0  0
 11 18  1  0  0  0  0
 18 19  2  0  0  0  0
 19 20  1  0  0  0  0
 20 21  2  0  0  0  0
 21 22  1  0  0  0  0
 22 23  2  0  0  0  0
  9  3  1  0  0  0  0
 17 13  1  0  0  0  0
 23 18  1  0  0  0  0
M  END
>  <IDNUMBER> (128971)
128971

>  <EFFECT> (128971)
1

$$$$

  -ISIS-  -- StrEd -- 

 29 32  0  0  0  0  0  0  0  0999 V2000
    2.6554   -2.5550    0.0000 O   0  0  0  0  0  0  0  0  0  0  0  0
    1.7701   -2.0440    0.0000 C   0  0  0  0  0  0  0  0  0  0  0  0
    0.8849   -2.5550    0.0000 O   0  0  0  0  0  0  0  0  0  0  0  0
    1.7701   -1.0223    0.0000 C   0  0  0  0  0  0  0  0  0  0  0  0
    2.6554   -0.5110    0.0000 C   0  0  0  0  0  0  0  0  0  0  0  0
    2.6554    0.5110    0.0000 C   0  0  0  0  0  0  0  0  0  0  0  0
    3.5401    1.0220    0.0000 C   0  0  0  0  0  0  0  0  0  0  0  0
    3.5401    2.0439    0.0000 C   0  0  0  0  0  0  0  0  0  0  0  0
    2.6554    2.5550    0.0000 C   0  0  0  0  0  0  0  0  0  0  0  0
    1.7701    2.0439    0.0000 C   0  0  0  0  0  0  0  0  0  0  0  0
    1.7701    1.0220    0.0000 C   0  0  0  0  0  0  0  0  0  0  0  0
    0.8849    0.5110    0.0000 C   0  0  0  0  0  0  0  0  0  0  0  0
    0.0001    1.0220    0.0000 C   0  0  0  0  0  0  0  0  0  0  0  0
   -0.8851    0.5110    0.0000 C   0  0  0  0  0  0  0  0  0  0  0  0
   -0.8851   -0.5110    0.0000 C   0  0  0  0  0  0  0  0  0  0  0  0
   -0.3497   -0.9145    0.0000 O   0  0  0  0  0  0  0  0  0  0  0  0
   -1.7701   -1.0223    0.0000 C   0  0  0  0  0  0  0  0  0  0  0  0
   -1.7701   -2.0440    0.0000 C   0  0  0  0  0  0  0  0  0  0  0  0
   -0.8851   -2.5550    0.0000 O   0  0  0  0  0  0  0  0  0  0  0  0
   -2.6551   -2.5550    0.0000 O   0  0  0  0  0  0  0  0  0  0  0  0
   -2.6551   -0.5110    0.0000 C   0  0  0  0  0  0  0  0  0  0  0  0
   -2.6551    0.5110    0.0000 C   0  0  0  0  0  0  0  0  0  0  0  0
   -3.5401    1.0220    0.0000 C   0  0  0  0  0  0  0  0  0  0  0  0
   -3.5401    2.0439    0.0000 C   0  0  0  0  0  0  0  0  0  0  0  0
   -2.6551    2.5550    0.0000 C   0  0  0  0  0  0  0  0  0  0  0  0
   -1.7701    2.0439    0.0000 C   0  0  0  0  0  0  0  0  0  0  0  0
   -1.7701    1.0220    0.0000 C   0  0  0  0  0  0  0  0  0  0  0  0
    0.8849   -0.5110    0.0000 C   0  0  0  0  0  0  0  0  0  0  0  0
    0.3497   -0.9145    0.0000 O   0  0  0  0  0  0  0  0  0  0  0  0
  1  2  2  0  0  0  0
  2  3  1  0  0  0  0
  2  4  1  0  0  0  0
  4  5  2  0  0  0  0
  5  6  1  0  0  0  0
  6  7  2  0  0  0  0
  7  8  1  0  0  0  0
  8  9  2  0  0  0  0
  9 10  1  0  0  0  0
 10 11  2  0  0  0  0
 11 12  1  0  0  0  0
 12 13  1  0  0  0  0
 13 14  1  0  0  0  0
 14 15  2  0  0  0  0
 15 16  1  0  0  0  0
 15 17  1  0  0  0  0
 17 18  1  0  0  0  0
 18 19  2  0  0  0  0
 18 20  1  0  0  0  0
 17 21  2  0  0  0  0
 21 22  1  0  0  0  0
 22 23  2  0  0  0  0
 23 24  1  0  0  0  0
 24 25  2  0  0  0  0
 25 26  1  0  0  0  0
 26 27  2  0  0  0  0
 12 28  2  0  0  0  0
 28 29  1  0  0  0  0
 28  4  1  0  0  0  0
 11  6  1  0  0  0  0
 27 14  1  0  0  0  0
 27 22  1  0  0  0  0
M  END
>  <IDNUMBER> (129587)
129587

>  <EFFECT> (129587)
1

$$$$

  -ISIS-  -- StrEd -- 

 29 30  0  0  0  0  0  0  0  0999 V2000
   -3.8674   -1.1394    0.0000 C   0  0  0  0  0  0  0  0  0  0  0  0
   -4.3172   -0.2464    0.0000 C   0  0  0  0  0  0  0  0  0  0  0  0
   -5.3154   -0.1894    0.0000 N   0  0  0  0  0  0  0  0  0  0  0  0
   -5.7652    0.7036    0.0000 C   0  0  0  0  0  0  0  0  0  0  0  0
   -6.7634    0.7607    0.0000 O   0  0  0  0  0  0  0  0  0  0  0  0
   -5.2169    1.5399    0.0000 N   0  0  0  0  0  0  0  0  0  0  0  0
   -4.2185    1.4825    0.0000 C   0  0  0  0  0  0  0  0  0  0  0  0
   -3.6694    2.3186    0.0000 O   0  0  0  0  0  0  0  0  0  0  0  0
   -3.7685    0.5899    0.0000 C   0  0  0  0  0  0  0  0  0  0  0  0
   -2.7700    0.5322    0.0000 C   0  0  0  0  0  0  0  0  0  0  0  0
   -2.3205   -0.3604    0.0000 C   0  0  0  0  0  0  0  0  0  0  0  0
   -1.3220   -0.4172    0.0000 C   0  0  0  0  0  0  0  0  0  0  0  0
   -0.7738    0.4183    0.0000 O   0  0  0  0  0  0  0  0  0  0  0  0
   -0.8723   -1.3110    0.0000 N   0  0  0  0  0  0  0  0  0  0  0  0
    0.1260   -1.3675    0.0000 C   0  0  0  0  0  0  0  0  0  0  0  0
    0.5757   -2.2611    0.0000 C   0  0  0  0  0  0  0  0  0  0  0  0
    1.5746   -2.3186    0.0000 O   0  0  0  0  0  0  0  0  0  0  0  0
    0.6742   -0.5314    0.0000 C   0  0  0  0  0  0  0  0  0  0  0  0
    1.6731   -0.5888    0.0000 S   0  0  0  0  0  0  0  0  0  0  0  0
    2.1227   -1.4818    0.0000 O   0  0  0  0  0  0  0  0  0  0  0  0
    2.2218    0.2475    0.0000 C   0  0  0  0  0  0  0  0  0  0  0  0
    3.2196    0.1898    0.0000 S   0  0  0  0  0  0  0  0  0  0  0  0
    3.7685    1.0261    0.0000 C   0  0  0  0  0  0  0  0  0  0  0  0
    4.7667    0.9686    0.0000 C   0  0  0  0  0  0  0  0  0  0  0  0
    5.2165    0.0761    0.0000 C   0  0  0  0  0  0  0  0  0  0  0  0
    6.2143    0.0190    0.0000 C   0  0  0  0  0  0  0  0  0  0  0  0
    6.7634    0.8551    0.0000 C   0  0  0  0  0  0  0  0  0  0  0  0
    6.3139    1.7483    0.0000 C   0  0  0  0  0  0  0  0  0  0  0  0
    5.3154    1.8054    0.0000 C   0  0  0  0  0  0  0  0  0  0  0  0
  1  2  1  0  0  0  0
  2  3  1  0  0  0  0
  3  4  1  0  0  0  0
  4  5  2  0  0  0  0
  4  6  1  0  0  0  0
  6  7  1  0  0  0  0
  7  8  2  0  0  0  0
  7  9  1  0  0  0  0
  9 10  1  0  0  0  0
 10 11  2  0  0  0  0
 11 12  1  0  0  0  0
 12 13  2  0  0  0  0
 12 14  1  0  0  0  0
 14 15  1  0  0  0  0
 15 16  1  0  0  0  0
 16 17  1  0  0  0  0
 15 18  1  0  0  0  0
 18 19  1  0  0  0  0
 19 20  2  0  0  0  0
 19 21  1  0  0  0  0
 21 22  1  0  0  0  0
 22 23  1  0  0  0  0
 23 24  1  0  0  0  0
 24 25  2  0  0  0  0
 25 26  1  0  0  0  0
 26 27  2  0  0  0  0
 27 28  1  0  0  0  0
 28 29  2  0  0  0  0
  9  2  2  0  0  0  0
 29 24  1  0  0  0  0
M  END
>  <IDNUMBER> (129614)
129614

>  <EFFECT> (129614)
1

$$$$

  -ISIS-  -- StrEd -- 

 29 30  0  0  0  0  0  0  0  0999 V2000
   -3.1342   -3.2309    0.0000 C   0  0  0  0  0  0  0  0  0  0  0  0
   -2.2494   -2.7648    0.0000 O   0  0  0  0  0  0  0  0  0  0  0  0
   -2.2116   -1.7653    0.0000 C   0  0  0  0  0  0  0  0  0  0  0  0
   -3.0577   -1.2325    0.0000 C   0  0  0  0  0  0  0  0  0  0  0  0
   -3.0192   -0.2331    0.0000 C   0  0  0  0  0  0  0  0  0  0  0  0
   -3.8656    0.2998    0.0000 N   0  0  0  0  0  0  0  0  0  0  0  0
   -2.1347    0.2331    0.0000 C   0  0  0  0  0  0  0  0  0  0  0  0
   -2.0966    1.2322    0.0000 O   0  0  0  0  0  0  0  0  0  0  0  0
   -1.2121    1.6986    0.0000 C   0  0  0  0  0  0  0  0  0  0  0  0
   -0.3657    1.1662    0.0000 O   0  0  0  0  0  0  0  0  0  0  0  0
    0.5191    1.6322    0.0000 C   0  0  0  0  0  0  0  0  0  0  0  0
    1.3652    1.0998    0.0000 C   0  0  0  0  0  0  0  0  0  0  0  0
    2.2500    1.5663    0.0000 C   0  0  0  0  0  0  0  0  0  0  0  0
    1.3271    0.1003    0.0000 N   0  0  0  0  0  0  0  0  0  0  0  0
    0.5573    2.6317    0.0000 C   0  0  0  0  0  0  0  0  0  0  0  0
   -0.2888    3.1646    0.0000 C   0  0  0  0  0  0  0  0  0  0  0  0
   -1.1730    2.6981    0.0000 C   0  0  0  0  0  0  0  0  0  0  0  0
   -2.0194    3.2309    0.0000 N   0  0  0  0  0  0  0  0  0  0  0  0
   -1.2886   -0.2995    0.0000 C   0  0  0  0  0  0  0  0  0  0  0  0
   -0.4041    0.1669    0.0000 O   0  0  0  0  0  0  0  0  0  0  0  0
   -1.3265   -1.2990    0.0000 C   0  0  0  0  0  0  0  0  0  0  0  0
   -0.4807   -1.8314    0.0000 N   0  0  0  0  0  0  0  0  0  0  0  0
   -0.5188   -2.8309    0.0000 C   0  0  0  0  0  0  0  0  0  0  0  0
    0.4038   -1.3656    0.0000 C   0  0  0  0  0  0  0  0  0  0  0  0
    0.4422   -0.3661    0.0000 O   0  0  0  0  0  0  0  0  0  0  0  0
    1.2502   -1.8978    0.0000 C   0  0  0  0  0  0  0  0  0  0  0  0
    2.1347   -1.4318    0.0000 N   0  0  0  0  0  0  0  0  0  0  0  0
    2.9811   -1.9647    0.0000 C   0  0  0  0  0  0  0  0  0  0  0  0
    3.8656   -1.4982    0.0000 N   0  0  0  0  0  0  0  0  0  0  0  0
  1  2  1  0  0  0  0
  2  3  1  0  0  0  0
  3  4  1  0  0  0  0
  4  5  1  0  0  0  0
  5  6  1  0  0  0  0
  5  7  1  0  0  0  0
  7  8  1  0  0  0  0
  8  9  1  0  0  0  0
  9 10  1  0  0  0  0
 10 11  1  0  0  0  0
 11 12  1  0  0  0  0
 12 13  1  0  0  0  0
 12 14  1  0  0  0  0
 11 15  1  0  0  0  0
 15 16  1  0  0  0  0
 16 17  1  0  0  0  0
 17 18  1  0  0  0  0
  7 19  1  0  0  0  0
 19 20  1  0  0  0  0
 19 21  1  0  0  0  0
 21 22  1  0  0  0  0
 22 23  1  0  0  0  0
 22 24  1  0  0  0  0
 24 25  2  0  0  0  0
 24 26  1  0  0  0  0
 26 27  1  0  0  0  0
 27 28  1  0  0  0  0
 28 29  2  0  0  0  0
 21  3  1  0  0  0  0
 17  9  1  0  0  0  0
M  END
>  <IDNUMBER> (130163)
130163

>  <EFFECT> (130163)
1

$$$$

  -ISIS-  -- StrEd -- 

 37 41  0  0  0  0  0  0  0  0999 V2000
   -2.0379    0.6154    0.0000 C   0  0  0  0  0  0  0  0  0  0  0  0
   -1.0457    0.7376    0.0000 C   0  0  0  0  0  0  0  0  0  0  0  0
   -0.6557    1.6577    0.0000 C   0  0  0  0  0  0  0  0  0  0  0  0
    0.3370    1.7799    0.0000 C   0  0  0  0  0  0  0  0  0  0  0  0
    0.9388    0.9808    0.0000 C   0  0  0  0  0  0  0  0  0  0  0  0
    0.5486    0.0602    0.0000 O   0  0  0  0  0  0  0  0  0  0  0  0
   -0.4441   -0.0617    0.0000 C   0  0  0  0  0  0  0  0  0  0  0  0
   -0.8349   -0.9816    0.0000 C   0  0  0  0  0  0  0  0  0  0  0  0
   -1.8274   -1.1034    0.0000 C   0  0  0  0  0  0  0  0  0  0  0  0
   -2.5094   -0.3722    0.0000 N   0  0  0  0  0  0  0  0  0  0  0  0
   -3.4157   -0.7955    0.0000 C   0  0  0  0  0  0  0  0  0  0  0  0
   -4.3363   -0.4044    0.0000 C   0  0  0  0  0  0  0  0  0  0  0  0
   -4.4580    0.5878    0.0000 C   0  0  0  0  0  0  0  0  0  0  0  0
   -3.6594    1.1899    0.0000 O   0  0  0  0  0  0  0  0  0  0  0  0
   -5.3790    0.9789    0.0000 O   0  0  0  0  0  0  0  0  0  0  0  0
   -5.1350   -1.0069    0.0000 C   0  0  0  0  0  0  0  0  0  0  0  0
   -6.0555   -0.6158    0.0000 O   0  0  0  0  0  0  0  0  0  0  0  0
   -5.0128   -1.9991    0.0000 C   0  0  0  0  0  0  0  0  0  0  0  0
   -4.0922   -2.3893    0.0000 C   0  0  0  0  0  0  0  0  0  0  0  0
   -3.2936   -1.7883    0.0000 C   0  0  0  0  0  0  0  0  0  0  0  0
   -2.3119   -1.9781    0.0000 O   0  0  0  0  0  0  0  0  0  0  0  0
    1.5411    0.1830    0.0000 O   0  0  0  0  0  0  0  0  0  0  0  0
    2.5333    0.3043    0.0000 C   0  0  0  0  0  0  0  0  0  0  0  0
    3.1354   -0.4941    0.0000 C   0  0  0  0  0  0  0  0  0  0  0  0
    2.7443   -1.4145    0.0000 C   0  0  0  0  0  0  0  0  0  0  0  0
    4.1276   -0.3718    0.0000 C   0  0  0  0  0  0  0  0  0  0  0  0
    4.5187    0.5492    0.0000 O   0  0  0  0  0  0  0  0  0  0  0  0
    4.7297   -1.1706    0.0000 C   0  0  0  0  0  0  0  0  0  0  0  0
    5.7302   -1.1530    0.0000 C   0  0  0  0  0  0  0  0  0  0  0  0
    6.0555   -2.0988    0.0000 C   0  0  0  0  0  0  0  0  0  0  0  0
    5.2567   -2.7004    0.0000 C   0  0  0  0  0  0  0  0  0  0  0  0
    4.4379   -2.1264    0.0000 N   0  0  0  0  0  0  0  0  0  0  0  0
    2.9240    1.2253    0.0000 C   0  0  0  0  0  0  0  0  0  0  0  0
    3.9162    1.3473    0.0000 C   0  0  0  0  0  0  0  0  0  0  0  0
    2.3219    2.0238    0.0000 C   0  0  0  0  0  0  0  0  0  0  0  0
    1.3297    1.9022    0.0000 C   0  0  0  0  0  0  0  0  0  0  0  0
    0.7278    2.7004    0.0000 C   0  0  0  0  0  0  0  0  0  0  0  0
  1  2  1  0  0  0  0
  2  3  1  0  0  0  0
  3  4  1  0  0  0  0
  4  5  1  0  0  0  0
  5  6  1  0  0  0  0
  6  7  1  0  0  0  0
  7  8  1  0  0  0  0
  8  9  1  0  0  0  0
  9 10  2  0  0  0  0
 10 11  1  0  0  0  0
 11 12  2  0  0  0  0
 12 13  1  0  0  0  0
 13 14  2  0  0  0  0
 13 15  1  0  0  0  0
 12 16  1  0  0  0  0
 16 17  1  0  0  0  0
 16 18  2  0  0  0  0
 18 19  1  0  0  0  0
 19 20  2  0  0  0  0
 20 21  1  0  0  0  0
  5 22  1  0  0  0  0
 22 23  1  0  0  0  0
 23 24  1  0  0  0  0
 24 25  1  0  0  0  0
 24 26  1  0  0  0  0
 26 27  2  0  0  0  0
 26 28  1  0  0  0  0
 28 29  2  0  0  0  0
 29 30  1  0  0  0  0
 30 31  2  0  0  0  0
 31 32  1  0  0  0  0
 23 33  1  0  0  0  0
 33 34  1  0  0  0  0
 33 35  1  0  0  0  0
 35 36  1  0  0  0  0
 36 37  1  0  0  0  0
  7  2  1  0  0  0  0
 21  9  1  0  0  0  0
 32 28  1  0  0  0  0
 36  5  1  0  0  0  0
 20 11  1  0  0  0  0
M  END
>  <IDNUMBER> (130495)
130495

>  <EFFECT> (130495)
1

$$$$

  -ISIS-  -- StrEd -- 

 18 20  0  0  0  0  0  0  0  0999 V2000
   -0.2448   -2.4415    0.0000 C   0  0  0  0  0  0  0  0  0  0  0  0
   -0.7528   -1.5798    0.0000 O   0  0  0  0  0  0  0  0  0  0  0  0
   -0.2607   -0.7096    0.0000 C   0  0  0  0  0  0  0  0  0  0  0  0
    0.7372   -0.7752    0.0000 N   0  0  0  0  0  0  0  0  0  0  0  0
    1.4106   -0.0360    0.0000 C   0  0  0  0  0  0  0  0  0  0  0  0
    2.3450   -0.3927    0.0000 C   0  0  0  0  0  0  0  0  0  0  0  0
    3.1209    0.2376    0.0000 C   0  0  0  0  0  0  0  0  0  0  0  0
    2.9629    1.2250    0.0000 C   0  0  0  0  0  0  0  0  0  0  0  0
    2.0288    1.5819    0.0000 C   0  0  0  0  0  0  0  0  0  0  0  0
    1.2526    0.9512    0.0000 C   0  0  0  0  0  0  0  0  0  0  0  0
    0.3824    1.4434    0.0000 C   0  0  0  0  0  0  0  0  0  0  0  0
    0.4480    2.4415    0.0000 O   0  0  0  0  0  0  0  0  0  0  0  0
   -0.5454    1.0699    0.0000 N   0  0  0  0  0  0  0  0  0  0  0  0
   -1.3682    1.6383    0.0000 C   0  0  0  0  0  0  0  0  0  0  0  0
   -2.1628    1.0310    0.0000 C   0  0  0  0  0  0  0  0  0  0  0  0
   -3.1209    1.3171    0.0000 O   0  0  0  0  0  0  0  0  0  0  0  0
   -1.8310    0.0876    0.0000 C   0  0  0  0  0  0  0  0  0  0  0  0
   -0.8312    0.1116    0.0000 C   0  0  0  0  0  0  0  0  0  0  0  0
  1  2  1  0  0  0  0
  2  3  1  0  0  0  0
  3  4  1  0  0  0  0
  4  5  1  0  0  0  0
  5  6  2  0  0  0  0
  6  7  1  0  0  0  0
  7  8  2  0  0  0  0
  8  9  1  0  0  0  0
  9 10  2  0  0  0  0
 10 11  1  0  0  0  0
 11 12  2  0  0  0  0
 11 13  1  0  0  0  0
 13 14  1  0  0  0  0
 14 15  1  0  0  0  0
 15 16  1  0  0  0  0
 15 17  1  0  0  0  0
 17 18  1  0  0  0  0
 18  3  1  0  0  0  0
 10  5  1  0  0  0  0
 18 13  1  0  0  0  0
M  END
>  <IDNUMBER> (130503)
130503

>  <EFFECT> (130503)
1

$$$$

  -ISIS-  -- StrEd -- 

 23 24  0  0  0  0  0  0  0  0999 V2000
   -6.4663   -0.1914    0.0000 C   0  0  0  0  0  0  0  0  0  0  0  0
   -5.6883   -0.8200    0.0000 O   0  0  0  0  0  0  0  0  0  0  0  0
   -4.7549   -0.4617    0.0000 C   0  0  0  0  0  0  0  0  0  0  0  0
   -4.5996    0.5260    0.0000 C   0  0  0  0  0  0  0  0  0  0  0  0
   -3.6662    0.8853    0.0000 C   0  0  0  0  0  0  0  0  0  0  0  0
   -2.8882    0.2562    0.0000 C   0  0  0  0  0  0  0  0  0  0  0  0
   -1.9548    0.6153    0.0000 C   0  0  0  0  0  0  0  0  0  0  0  0
   -1.1777   -0.0137    0.0000 C   0  0  0  0  0  0  0  0  0  0  0  0
   -0.2441    0.3455    0.0000 C   0  0  0  0  0  0  0  0  0  0  0  0
   -0.0881    1.3329    0.0000 O   0  0  0  0  0  0  0  0  0  0  0  0
    0.5337   -0.2837    0.0000 N   0  0  0  0  0  0  0  0  0  0  0  0
    1.4670    0.0752    0.0000 N   0  0  0  0  0  0  0  0  0  0  0  0
    2.2448   -0.5537    0.0000 C   0  0  0  0  0  0  0  0  0  0  0  0
    3.1778   -0.1948    0.0000 C   0  0  0  0  0  0  0  0  0  0  0  0
    3.4364    0.7715    0.0000 C   0  0  0  0  0  0  0  0  0  0  0  0
    4.4347    0.8240    0.0000 C   0  0  0  0  0  0  0  0  0  0  0  0
    4.7937   -0.1093    0.0000 C   0  0  0  0  0  0  0  0  0  0  0  0
    5.7601   -0.3672    0.0000 N   0  3  0  0  0  0  0  0  0  0  0  0
    6.4663    0.3407    0.0000 O   0  0  0  0  0  0  0  0  0  0  0  0
    6.0191   -1.3329    0.0000 O   0  0  0  0  0  0  0  0  0  0  0  0
    4.0164   -0.7392    0.0000 O   0  0  0  0  0  0  0  0  0  0  0  0
   -3.0444   -0.7311    0.0000 C   0  0  0  0  0  0  0  0  0  0  0  0
   -3.9778   -1.0904    0.0000 N   0  0  0  0  0  0  0  0  0  0  0  0
  1  2  1  0  0  0  0
  2  3  1  0  0  0  0
  3  4  2  0  0  0  0
  4  5  1  0  0  0  0
  5  6  2  0  0  0  0
  6  7  1  0  0  0  0
  7  8  2  0  0  0  0
  8  9  1  0  0  0  0
  9 10  2  0  0  0  0
  9 11  1  0  0  0  0
 11 12  1  0  0  0  0
 12 13  2  0  0  0  0
 13 14  1  0  0  0  0
 14 15  2  0  0  0  0
 15 16  1  0  0  0  0
 16 17  2  0  0  0  0
 17 18  1  0  0  0  0
 18 19  2  0  0  0  0
 18 20  1  0  0  0  0
 17 21  1  0  0  0  0
  6 22  1  0  0  0  0
 22 23  2  0  0  0  0
 23  3  1  0  0  0  0
 21 14  1  0  0  0  0
M  CHG  1  18   1
M  END
>  <IDNUMBER> (130599)
130599

>  <EFFECT> (130599)
1

$$$$

  -ISIS-  -- StrEd -- 

 22 24  0  0  0  0  0  0  0  0999 V2000
    1.9961    2.0970    0.0000 O   0  0  0  0  0  0  0  0  0  0  0  0
    1.5681    1.1933    0.0000 C   0  0  0  0  0  0  0  0  0  0  0  0
    0.5718    1.1122    0.0000 C   0  0  0  0  0  0  0  0  0  0  0  0
    0.0028    1.9345    0.0000 O   0  0  0  0  0  0  0  0  0  0  0  0
    0.1436    0.2082    0.0000 C   0  0  0  0  0  0  0  0  0  0  0  0
   -0.8532    0.1272    0.0000 C   0  0  0  0  0  0  0  0  0  0  0  0
   -1.4219    0.9496    0.0000 C   0  0  0  0  0  0  0  0  0  0  0  0
   -2.4185    0.8683    0.0000 C   0  0  0  0  0  0  0  0  0  0  0  0
   -2.8467   -0.0355    0.0000 C   0  0  0  0  0  0  0  0  0  0  0  0
   -3.8429   -0.1167    0.0000 O   0  0  0  0  0  0  0  0  0  0  0  0
   -2.2779   -0.8577    0.0000 C   0  0  0  0  0  0  0  0  0  0  0  0
   -2.7055   -1.7616    0.0000 O   0  0  0  0  0  0  0  0  0  0  0  0
   -1.2808   -0.7770    0.0000 C   0  0  0  0  0  0  0  0  0  0  0  0
    0.7124   -0.6145    0.0000 O   0  0  0  0  0  0  0  0  0  0  0  0
    1.7089   -0.5328    0.0000 C   0  0  0  0  0  0  0  0  0  0  0  0
    2.2778   -1.3556    0.0000 C   0  0  0  0  0  0  0  0  0  0  0  0
    3.2741   -1.2742    0.0000 C   0  0  0  0  0  0  0  0  0  0  0  0
    3.8429   -2.0970    0.0000 O   0  0  0  0  0  0  0  0  0  0  0  0
    3.7024   -0.3704    0.0000 C   0  0  0  0  0  0  0  0  0  0  0  0
    3.1336    0.4521    0.0000 C   0  0  0  0  0  0  0  0  0  0  0  0
    3.5618    1.3559    0.0000 O   0  0  0  0  0  0  0  0  0  0  0  0
    2.1365    0.3710    0.0000 C   0  0  0  0  0  0  0  0  0  0  0  0
  1  2  2  0  0  0  0
  2  3  1  0  0  0  0
  3  4  1  0  0  0  0
  3  5  2  0  0  0  0
  5  6  1  0  0  0  0
  6  7  2  0  0  0  0
  7  8  1  0  0  0  0
  8  9  2  0  0  0  0
  9 10  1  0  0  0  0
  9 11  1  0  0  0  0
 11 12  1  0  0  0  0
 11 13  2  0  0  0  0
  5 14  1  0  0  0  0
 14 15  1  0  0  0  0
 15 16  2  0  0  0  0
 16 17  1  0  0  0  0
 17 18  1  0  0  0  0
 17 19  2  0  0  0  0
 19 20  1  0  0  0  0
 20 21  1  0  0  0  0
 20 22  2  0  0  0  0
 22  2  1  0  0  0  0
 13  6  1  0  0  0  0
 22 15  1  0  0  0  0
M  END
>  <IDNUMBER> (131055)
131055

>  <EFFECT> (131055)
1

$$$$

  -ISIS-  -- StrEd -- 

 42 44  0  0  0  0  0  0  0  0999 V2000
    7.7477   -1.4880    0.0000 C   0  0  0  0  0  0  0  0  0  0  0  0
    7.0128   -0.8084    0.0000 N   0  0  0  0  0  0  0  0  0  0  0  0
    6.0584   -1.1048    0.0000 C   0  0  0  0  0  0  0  0  0  0  0  0
    5.3249   -0.4261    0.0000 C   0  0  0  0  0  0  0  0  0  0  0  0
    4.3688   -0.7226    0.0000 C   0  0  0  0  0  0  0  0  0  0  0  0
    3.6347   -0.0430    0.0000 N   0  0  0  0  0  0  0  0  0  0  0  0
    2.6800   -0.3401    0.0000 C   0  0  0  0  0  0  0  0  0  0  0  0
    1.9457    0.3395    0.0000 C   0  0  0  0  0  0  0  0  0  0  0  0
    0.9904    0.0430    0.0000 C   0  0  0  0  0  0  0  0  0  0  0  0
    0.7694   -0.9322    0.0000 C   0  0  0  0  0  0  0  0  0  0  0  0
   -0.1844   -1.2278    0.0000 C   0  0  0  0  0  0  0  0  0  0  0  0
   -0.4062   -2.2038    0.0000 O   0  0  0  0  0  0  0  0  0  0  0  0
   -0.9193   -0.5491    0.0000 N   0  0  0  0  0  0  0  0  0  0  0  0
   -1.8746   -0.8455    0.0000 C   0  0  0  0  0  0  0  0  0  0  0  0
   -2.6089   -0.1668    0.0000 C   0  0  0  0  0  0  0  0  0  0  0  0
   -3.5636   -0.4624    0.0000 C   0  0  0  0  0  0  0  0  0  0  0  0
   -4.2976    0.2163    0.0000 C   0  0  0  0  0  0  0  0  0  0  0  0
   -4.0767    1.1909    0.0000 O   0  0  0  0  0  0  0  0  0  0  0  0
   -5.2538   -0.0808    0.0000 N   0  0  0  0  0  0  0  0  0  0  0  0
   -5.9872    0.5994    0.0000 C   0  0  0  0  0  0  0  0  0  0  0  0
   -6.9425    0.3032    0.0000 C   0  0  0  0  0  0  0  0  0  0  0  0
   -7.6760    0.9819    0.0000 C   0  0  0  0  0  0  0  0  0  0  0  0
   -8.6307    0.6863    0.0000 C   0  0  0  0  0  0  0  0  0  0  0  0
   -8.8525   -0.2895    0.0000 O   0  0  0  0  0  0  0  0  0  0  0  0
   -9.3656    1.3642    0.0000 O   0  0  0  0  0  0  0  0  0  0  0  0
   -5.7654    1.5740    0.0000 C   0  0  0  0  0  0  0  0  0  0  0  0
   -4.8110    1.8705    0.0000 O   0  0  0  0  0  0  0  0  0  0  0  0
   -6.4997    2.2536    0.0000 O   0  0  0  0  0  0  0  0  0  0  0  0
   -2.0958   -1.8207    0.0000 C   0  0  0  0  0  0  0  0  0  0  0  0
   -1.3615   -2.5003    0.0000 O   0  0  0  0  0  0  0  0  0  0  0  0
   -3.0511   -2.1172    0.0000 O   0  0  0  0  0  0  0  0  0  0  0  0
    1.5038   -1.6109    0.0000 C   0  0  0  0  0  0  0  0  0  0  0  0
    2.4588   -1.3147    0.0000 C   0  0  0  0  0  0  0  0  0  0  0  0
    5.5444    0.5491    0.0000 N   0  0  0  0  0  0  0  0  0  0  0  0
    6.5003    0.8447    0.0000 C   0  0  0  0  0  0  0  0  0  0  0  0
    7.2346    0.1659    0.0000 C   0  0  0  0  0  0  0  0  0  0  0  0
    8.1893    0.4624    0.0000 N   0  0  0  0  0  0  0  0  0  0  0  0
    8.4103    1.4376    0.0000 C   0  0  0  0  0  0  0  0  0  0  0  0
    9.3656    1.7338    0.0000 N   0  0  0  0  0  0  0  0  0  0  0  0
    7.6760    2.1163    0.0000 N   0  0  0  0  0  0  0  0  0  0  0  0
    6.7207    1.8207    0.0000 C   0  0  0  0  0  0  0  0  0  0  0  0
    5.9872    2.5003    0.0000 O   0  0  0  0  0  0  0  0  0  0  0  0
  1  2  1  0  0  0  0
  2  3  1  0  0  0  0
  3  4  1  0  0  0  0
  4  5  1  0  0  0  0
  5  6  1  0  0  0  0
  6  7  1  0  0  0  0
  7  8  2  0  0  0  0
  8  9  1  0  0  0  0
  9 10  2  0  0  0  0
 10 11  1  0  0  0  0
 11 12  2  0  0  0  0
 11 13  1  0  0  0  0
 13 14  1  0  0  0  0
 14 15  1  0  0  0  0
 15 16  1  0  0  0  0
 16 17  1  0  0  0  0
 17 18  2  0  0  0  0
 17 19  1  0  0  0  0
 19 20  1  0  0  0  0
 20 21  1  0  0  0  0
 21 22  1  0  0  0  0
 22 23  1  0  0  0  0
 23 24  2  0  0  0  0
 23 25  1  0  0  0  0
 20 26  1  0  0  0  0
 26 27  2  0  0  0  0
 26 28  1  0  0  0  0
 14 29  1  0  0  0  0
 29 30  2  0  0  0  0
 29 31  1  0  0  0  0
 10 32  1  0  0  0  0
 32 33  2  0  0  0  0
  4 34  2  0  0  0  0
 34 35  1  0  0  0  0
 35 36  2  0  0  0  0
 36 37  1  0  0  0  0
 37 38  2  0  0  0  0
 38 39  1  0  0  0  0
 38 40  1  0  0  0  0
 40 41  1  0  0  0  0
 41 42  2  0  0  0  0
 36  2  1  0  0  0  0
 33  7  1  0  0  0  0
 41 35  1  0  0  0  0
M  END
>  <IDNUMBER> (131376)
131376

>  <EFFECT> (131376)
1

$$$$

  -ISIS-  -- StrEd -- 

 27 31  0  0  0  0  0  0  0  0999 V2000
    5.2553    0.1403    0.0000 C   0  0  0  0  0  0  0  0  0  0  0  0
    4.2666    0.2899    0.0000 N   0  0  0  0  0  0  0  0  0  0  0  0
    3.6427   -0.4915    0.0000 C   0  0  0  0  0  0  0  0  0  0  0  0
    2.6538   -0.3424    0.0000 C   0  0  0  0  0  0  0  0  0  0  0  0
    2.2895    0.5889    0.0000 N   0  0  0  0  0  0  0  0  0  0  0  0
    1.3009    0.7392    0.0000 C   0  0  0  0  0  0  0  0  0  0  0  0
    0.9363    1.6700    0.0000 C   0  0  0  0  0  0  0  0  0  0  0  0
   -0.0524    1.8201    0.0000 C   0  0  0  0  0  0  0  0  0  0  0  0
   -0.6766    1.0387    0.0000 C   0  0  0  0  0  0  0  0  0  0  0  0
   -0.3117    0.1076    0.0000 C   0  0  0  0  0  0  0  0  0  0  0  0
    0.6766   -0.0420    0.0000 N   0  0  0  0  0  0  0  0  0  0  0  0
   -0.9363   -0.6733    0.0000 N   0  0  0  0  0  0  0  0  0  0  0  0
   -0.7730   -1.6607    0.0000 C   0  0  0  0  0  0  0  0  0  0  0  0
   -1.6610   -2.1200    0.0000 C   0  0  0  0  0  0  0  0  0  0  0  0
   -2.3729   -1.4178    0.0000 N   0  0  0  0  0  0  0  0  0  0  0  0
   -1.9246   -0.5239    0.0000 C   0  0  0  0  0  0  0  0  0  0  0  0
   -2.2895    0.4074    0.0000 C   0  0  0  0  0  0  0  0  0  0  0  0
   -3.2778    0.5566    0.0000 C   0  0  0  0  0  0  0  0  0  0  0  0
   -3.6424    1.4882    0.0000 C   0  0  0  0  0  0  0  0  0  0  0  0
   -4.6319    1.6378    0.0000 C   0  0  0  0  0  0  0  0  0  0  0  0
   -5.2553    0.8569    0.0000 C   0  0  0  0  0  0  0  0  0  0  0  0
   -4.8912   -0.0747    0.0000 C   0  0  0  0  0  0  0  0  0  0  0  0
   -3.9021   -0.2243    0.0000 C   0  0  0  0  0  0  0  0  0  0  0  0
   -1.6649    1.1887    0.0000 N   0  3  0  0  0  0  0  0  0  0  0  0
   -2.0304    2.1200    0.0000 O   0  0  0  0  0  0  0  0  0  0  0  0
    2.9137    1.3706    0.0000 C   0  0  0  0  0  0  0  0  0  0  0  0
    3.9024    1.2202    0.0000 C   0  0  0  0  0  0  0  0  0  0  0  0
  1  2  1  0  0  0  0
  2  3  1  0  0  0  0
  3  4  1  0  0  0  0
  4  5  1  0  0  0  0
  5  6  1  0  0  0  0
  6  7  2  0  0  0  0
  7  8  1  0  0  0  0
  8  9  2  0  0  0  0
  9 10  1  0  0  0  0
 10 11  2  0  0  0  0
 10 12  1  0  0  0  0
 12 13  1  0  0  0  0
 13 14  1  0  0  0  0
 14 15  1  0  0  0  0
 15 16  2  0  0  0  0
 16 17  1  0  0  0  0
 17 18  1  0  0  0  0
 18 19  2  0  0  0  0
 19 20  1  0  0  0  0
 20 21  2  0  0  0  0
 21 22  1  0  0  0  0
 22 23  2  0  0  0  0
 17 24  2  0  0  0  0
 24 25  1  0  0  0  0
  5 26  1  0  0  0  0
 26 27  1  0  0  0  0
 27  2  1  0  0  0  0
 11  6  1  0  0  0  0
 16 12  1  0  0  0  0
 23 18  1  0  0  0  0
 24  9  1  0  0  0  0
M  CHG  1  24   1
M  END
>  <IDNUMBER> (131402)
131402

>  <EFFECT> (131402)
1

$$$$

  -ISIS-  -- StrEd -- 

 19 20  0  0  0  0  0  0  0  0999 V2000
    3.0864   -0.0926    0.0000 C   0  0  0  0  0  0  0  0  0  0  0  0
    2.0983    0.0613    0.0000 C   0  0  0  0  0  0  0  0  0  0  0  0
    1.4709   -0.7174    0.0000 O   0  0  0  0  0  0  0  0  0  0  0  0
    1.7379    0.9942    0.0000 N   0  0  0  0  0  0  0  0  0  0  0  0
    0.7497    1.1479    0.0000 C   0  0  0  0  0  0  0  0  0  0  0  0
    0.2934    2.0382    0.0000 C   0  0  0  0  0  0  0  0  0  0  0  0
   -0.6939    1.8792    0.0000 O   0  0  0  0  0  0  0  0  0  0  0  0
   -0.8478    0.8909    0.0000 N   0  0  0  0  0  0  0  0  0  0  0  0
   -1.7375    0.4351    0.0000 C   0  0  0  0  0  0  0  0  0  0  0  0
   -2.0983    1.3675    0.0000 C   0  0  0  0  0  0  0  0  0  0  0  0
   -1.4709    2.1462    0.0000 O   0  0  0  0  0  0  0  0  0  0  0  0
   -3.0864    1.5217    0.0000 O   0  0  0  0  0  0  0  0  0  0  0  0
   -2.7028    0.1737    0.0000 C   0  0  0  0  0  0  0  0  0  0  0  0
   -2.7528   -0.8251    0.0000 C   0  0  0  0  0  0  0  0  0  0  0  0
   -1.8183   -1.1814    0.0000 C   0  0  0  0  0  0  0  0  0  0  0  0
   -1.5571   -2.1462    0.0000 O   0  0  0  0  0  0  0  0  0  0  0  0
   -1.1909   -0.4023    0.0000 O   0  0  0  0  0  0  0  0  0  0  0  0
    0.0444    0.4391    0.0000 C   0  0  0  0  0  0  0  0  0  0  0  0
    0.2034   -0.5480    0.0000 O   0  0  0  0  0  0  0  0  0  0  0  0
  1  2  1  0  0  0  0
  2  3  2  0  0  0  0
  2  4  1  0  0  0  0
  4  5  1  0  0  0  0
  5  6  1  0  0  0  0
  6  7  1  0  0  0  0
  7  8  1  0  0  0  0
  8  9  1  0  0  0  0
  9 10  1  0  0  0  0
 10 11  2  0  0  0  0
 10 12  1  0  0  0  0
  9 13  1  0  0  0  0
 13 14  1  0  0  0  0
 14 15  1  0  0  0  0
 15 16  2  0  0  0  0
 15 17  1  0  0  0  0
  8 18  1  0  0  0  0
 18 19  2  0  0  0  0
 18  5  1  0  0  0  0
 17  9  1  0  0  0  0
M  END
>  <IDNUMBER> (132241)
132241

>  <EFFECT> (132241)
1

$$$$

  -ISIS-  -- StrEd -- 

 33 37  0  0  0  0  0  0  0  0999 V2000
    0.5717   -3.7007    0.0000 C   0  0  0  0  0  0  0  0  0  0  0  0
    0.6543   -2.7046    0.0000 C   0  0  0  0  0  0  0  0  0  0  0  0
    1.5591   -2.2781    0.0000 C   0  0  0  0  0  0  0  0  0  0  0  0
   -0.1669   -2.1339    0.0000 N   0  0  0  0  0  0  0  0  0  0  0  0
   -0.0829   -1.1371    0.0000 C   0  0  0  0  0  0  0  0  0  0  0  0
    0.8214   -0.7110    0.0000 C   0  0  0  0  0  0  0  0  0  0  0  0
    0.9049    0.2850    0.0000 C   0  0  0  0  0  0  0  0  0  0  0  0
    1.8093    0.7110    0.0000 N   0  0  0  0  0  0  0  0  0  0  0  0
    2.6309    0.1411    0.0000 C   0  0  0  0  0  0  0  0  0  0  0  0
    2.5478   -0.8557    0.0000 C   0  0  0  0  0  0  0  0  0  0  0  0
    3.3687   -1.4264    0.0000 C   0  0  0  0  0  0  0  0  0  0  0  0
    4.2735   -1.0003    0.0000 C   0  0  0  0  0  0  0  0  0  0  0  0
    5.0947   -1.5706    0.0000 Cl  0  0  0  0  0  0  0  0  0  0  0  0
    4.3566   -0.0035    0.0000 C   0  0  0  0  0  0  0  0  0  0  0  0
    3.5352    0.5673    0.0000 C   0  0  0  0  0  0  0  0  0  0  0  0
    1.8925    1.7078    0.0000 C   0  0  0  0  0  0  0  0  0  0  0  0
    2.7971    2.1336    0.0000 C   0  0  0  0  0  0  0  0  0  0  0  0
    2.8810    3.1304    0.0000 C   0  0  0  0  0  0  0  0  0  0  0  0
    2.0591    3.7007    0.0000 C   0  0  0  0  0  0  0  0  0  0  0  0
    1.1547    3.2749    0.0000 C   0  0  0  0  0  0  0  0  0  0  0  0
    1.0712    2.2784    0.0000 C   0  0  0  0  0  0  0  0  0  0  0  0
    0.1669    1.8521    0.0000 N   0  0  0  0  0  0  0  0  0  0  0  0
    0.0837    0.8557    0.0000 C   0  0  0  0  0  0  0  0  0  0  0  0
   -0.8210    0.4295    0.0000 C   0  0  0  0  0  0  0  0  0  0  0  0
   -0.9049   -0.5668    0.0000 C   0  0  0  0  0  0  0  0  0  0  0  0
   -1.8089   -0.9928    0.0000 N   0  0  0  0  0  0  0  0  0  0  0  0
   -2.6306   -0.4230    0.0000 C   0  0  0  0  0  0  0  0  0  0  0  0
   -2.5470    0.5743    0.0000 C   0  0  0  0  0  0  0  0  0  0  0  0
   -3.3682    1.1446    0.0000 C   0  0  0  0  0  0  0  0  0  0  0  0
   -4.2735    0.7184    0.0000 C   0  0  0  0  0  0  0  0  0  0  0  0
   -5.0947    1.2891    0.0000 Cl  0  0  0  0  0  0  0  0  0  0  0  0
   -4.3566   -0.2785    0.0000 C   0  0  0  0  0  0  0  0  0  0  0  0
   -3.5349   -0.8487    0.0000 C   0  0  0  0  0  0  0  0  0  0  0  0
  1  2  1  0  0  0  0
  2  3  1  0  0  0  0
  2  4  1  0  0  0  0
  4  5  2  0  0  0  0
  5  6  1  0  0  0  0
  6  7  2  0  0  0  0
  7  8  1  0  0  0  0
  8  9  1  0  0  0  0
  9 10  2  0  0  0  0
 10 11  1  0  0  0  0
 11 12  2  0  0  0  0
 12 13  1  0  0  0  0
 12 14  1  0  0  0  0
 14 15  2  0  0  0  0
  8 16  1  0  0  0  0
 16 17  2  0  0  0  0
 17 18  1  0  0  0  0
 18 19  2  0  0  0  0
 19 20  1  0  0  0  0
 20 21  2  0  0  0  0
 21 22  1  0  0  0  0
 22 23  2  0  0  0  0
 23 24  1  0  0  0  0
 24 25  2  0  0  0  0
 25 26  1  0  0  0  0
 26 27  1  0  0  0  0
 27 28  2  0  0  0  0
 28 29  1  0  0  0  0
 29 30  2  0  0  0  0
 30 31  1  0  0  0  0
 30 32  1  0  0  0  0
 32 33  2  0  0  0  0
 25  5  1  0  0  0  0
 33 27  1  0  0  0  0
 23  7  1  0  0  0  0
 15  9  1  0  0  0  0
 21 16  1  0  0  0  0
M  END
>  <IDNUMBER> (132499)
132499

>  <EFFECT> (132499)
1

$$$$

  -ISIS-  -- StrEd -- 

 29 31  0  0  0  0  0  0  0  0999 V2000
   -4.4211    3.1071    0.0000 C   0  0  0  0  0  0  0  0  0  0  0  0
   -4.1068    2.1418    0.0000 C   0  0  0  0  0  0  0  0  0  0  0  0
   -3.1136    1.9311    0.0000 C   0  0  0  0  0  0  0  0  0  0  0  0
   -2.7993    0.9653    0.0000 C   0  0  0  0  0  0  0  0  0  0  0  0
   -1.8060    0.7553    0.0000 C   0  0  0  0  0  0  0  0  0  0  0  0
   -1.1277    1.5099    0.0000 O   0  0  0  0  0  0  0  0  0  0  0  0
   -1.4923   -0.2107    0.0000 O   0  0  0  0  0  0  0  0  0  0  0  0
   -0.4988   -0.4214    0.0000 C   0  0  0  0  0  0  0  0  0  0  0  0
    0.1800    0.3335    0.0000 C   0  0  0  0  0  0  0  0  0  0  0  0
    1.1735    0.1228    0.0000 C   0  0  0  0  0  0  0  0  0  0  0  0
    1.4872   -0.8425    0.0000 C   0  0  0  0  0  0  0  0  0  0  0  0
    0.8085   -1.5975    0.0000 C   0  0  0  0  0  0  0  0  0  0  0  0
   -0.1847   -1.3868    0.0000 C   0  0  0  0  0  0  0  0  0  0  0  0
   -0.8638   -2.1413    0.0000 C   0  0  0  0  0  0  0  0  0  0  0  0
   -1.8570   -1.9311    0.0000 C   0  0  0  0  0  0  0  0  0  0  0  0
   -0.5497   -3.1071    0.0000 C   0  0  0  0  0  0  0  0  0  0  0  0
    2.4811   -1.0532    0.0000 C   0  0  0  0  0  0  0  0  0  0  0  0
    3.1603   -0.2983    0.0000 C   0  0  0  0  0  0  0  0  0  0  0  0
    2.8455    0.6668    0.0000 C   0  0  0  0  0  0  0  0  0  0  0  0
    3.5246    1.4219    0.0000 C   0  0  0  0  0  0  0  0  0  0  0  0
    4.4211    1.8991    0.0000 C   0  0  0  0  0  0  0  0  0  0  0  0
    4.1500    0.6221    0.0000 C   0  0  0  0  0  0  0  0  0  0  0  0
    3.2110    2.3873    0.0000 C   0  0  0  0  0  0  0  0  0  0  0  0
    2.2171    2.5984    0.0000 C   0  0  0  0  0  0  0  0  0  0  0  0
    1.5383    1.8431    0.0000 C   0  0  0  0  0  0  0  0  0  0  0  0
    1.8523    0.8775    0.0000 C   0  0  0  0  0  0  0  0  0  0  0  0
    0.8591    1.0881    0.0000 C   0  0  0  0  0  0  0  0  0  0  0  0
    0.4123    0.7865    0.0000 O   0  0  0  0  0  0  0  0  0  0  0  0
    0.5448    2.0537    0.0000 O   0  0  0  0  0  0  0  0  0  0  0  0
  1  2  1  0  0  0  0
  2  3  1  0  0  0  0
  3  4  1  0  0  0  0
  4  5  1  0  0  0  0
  5  6  2  0  0  0  0
  5  7  1  0  0  0  0
  7  8  1  0  0  0  0
  8  9  2  0  0  0  0
  9 10  1  0  0  0  0
 10 11  2  0  0  0  0
 11 12  1  0  0  0  0
 12 13  2  0  0  0  0
 13 14  1  0  0  0  0
 14 15  1  0  0  0  0
 14 16  1  0  0  0  0
 11 17  1  0  0  0  0
 17 18  1  0  0  0  0
 18 19  1  0  0  0  0
 19 20  1  0  0  0  0
 20 21  1  0  0  0  0
 20 22  1  0  0  0  0
 20 23  1  0  0  0  0
 23 24  1  0  0  0  0
 24 25  1  0  0  0  0
 25 26  1  0  0  0  0
 26 27  1  0  0  0  0
 27 28  2  0  0  0  0
 27 29  1  0  0  0  0
 13  8  1  0  0  0  0
 26 19  1  0  0  0  0
 26 10  1  0  0  0  0
M  END
>  <IDNUMBER> (132548)
132548

>  <EFFECT> (132548)
1

$$$$

  -ISIS-  -- StrEd -- 

 35 39  0  0  0  0  0  0  0  0999 V2000
   -3.4482    1.7211    0.0000 C   0  0  0  0  0  0  0  0  0  0  0  0
   -2.5760    1.2327    0.0000 C   0  0  0  0  0  0  0  0  0  0  0  0
   -1.7167    1.7441    0.0000 C   0  0  0  0  0  0  0  0  0  0  0  0
   -0.8442    1.2556    0.0000 C   0  0  0  0  0  0  0  0  0  0  0  0
   -0.8305    0.2560    0.0000 C   0  0  0  0  0  0  0  0  0  0  0  0
   -0.8170   -0.7438    0.0000 C   0  0  0  0  0  0  0  0  0  0  0  0
    0.0553   -1.2323    0.0000 C   0  0  0  0  0  0  0  0  0  0  0  0
    0.9146   -0.7203    0.0000 C   0  0  0  0  0  0  0  0  0  0  0  0
    0.9014    0.2794    0.0000 C   0  0  0  0  0  0  0  0  0  0  0  0
    1.7607    0.7914    0.0000 C   0  0  0  0  0  0  0  0  0  0  0  0
    2.6333    0.3029    0.0000 C   0  0  0  0  0  0  0  0  0  0  0  0
    3.5405    0.7213    0.0000 N   0  0  0  0  0  0  0  0  0  0  0  0
    4.2200   -0.0122    0.0000 C   0  0  0  0  0  0  0  0  0  0  0  0
    5.2198    0.0011    0.0000 C   0  0  0  0  0  0  0  0  0  0  0  0
    5.7083    0.8736    0.0000 C   0  0  0  0  0  0  0  0  0  0  0  0
    5.1963    1.7329    0.0000 O   0  0  0  0  0  0  0  0  0  0  0  0
    6.7079    0.8869    0.0000 O   0  0  0  0  0  0  0  0  0  0  0  0
    5.7318   -0.8589    0.0000 C   0  0  0  0  0  0  0  0  0  0  0  0
    6.7315   -0.8446    0.0000 O   0  0  0  0  0  0  0  0  0  0  0  0
    5.2438   -1.7308    0.0000 C   0  0  0  0  0  0  0  0  0  0  0  0
    4.2436   -1.7441    0.0000 C   0  0  0  0  0  0  0  0  0  0  0  0
    3.7322   -0.8854    0.0000 C   0  0  0  0  0  0  0  0  0  0  0  0
    2.7509   -0.6902    0.0000 O   0  0  0  0  0  0  0  0  0  0  0  0
    0.0284    0.7678    0.0000 O   0  0  0  0  0  0  0  0  0  0  0  0
   -1.6892   -0.2560    0.0000 O   0  0  0  0  0  0  0  0  0  0  0  0
   -2.5624    0.2324    0.0000 C   0  0  0  0  0  0  0  0  0  0  0  0
   -3.4215   -0.2789    0.0000 C   0  0  0  0  0  0  0  0  0  0  0  0
   -3.4082   -1.2792    0.0000 C   0  0  0  0  0  0  0  0  0  0  0  0
   -4.2940    0.2095    0.0000 C   0  0  0  0  0  0  0  0  0  0  0  0
   -4.3075    1.2091    0.0000 O   0  0  0  0  0  0  0  0  0  0  0  0
   -5.1529   -0.3025    0.0000 C   0  0  0  0  0  0  0  0  0  0  0  0
   -5.2444   -1.2977    0.0000 C   0  0  0  0  0  0  0  0  0  0  0  0
   -6.2201   -1.5194    0.0000 C   0  0  0  0  0  0  0  0  0  0  0  0
   -6.7315   -0.6601    0.0000 C   0  0  0  0  0  0  0  0  0  0  0  0
   -6.0724    0.0926    0.0000 N   0  0  0  0  0  0  0  0  0  0  0  0
  1  2  1  0  0  0  0
  2  3  1  0  0  0  0
  3  4  1  0  0  0  0
  4  5  1  0  0  0  0
  5  6  1  0  0  0  0
  6  7  1  0  0  0  0
  7  8  1  0  0  0  0
  8  9  1  0  0  0  0
  9 10  1  0  0  0  0
 10 11  1  0  0  0  0
 11 12  2  0  0  0  0
 12 13  1  0  0  0  0
 13 14  2  0  0  0  0
 14 15  1  0  0  0  0
 15 16  2  0  0  0  0
 15 17  1  0  0  0  0
 14 18  1  0  0  0  0
 18 19  1  0  0  0  0
 18 20  2  0  0  0  0
 20 21  1  0  0  0  0
 21 22  2  0  0  0  0
 22 23  1  0  0  0  0
  9 24  1  0  0  0  0
  5 25  1  0  0  0  0
 25 26  1  0  0  0  0
 26 27  1  0  0  0  0
 27 28  1  0  0  0  0
 27 29  1  0  0  0  0
 29 30  2  0  0  0  0
 29 31  1  0  0  0  0
 31 32  2  0  0  0  0
 32 33  1  0  0  0  0
 33 34  2  0  0  0  0
 34 35  1  0  0  0  0
 26  2  1  0  0  0  0
 35 31  1  0  0  0  0
 24  5  1  0  0  0  0
 23 11  1  0  0  0  0
 22 13  1  0  0  0  0
M  END
>  <IDNUMBER> (132677)
132677

>  <EFFECT> (132677)
1

$$$$

  -ISIS-  -- StrEd -- 

 28 31  0  0  0  0  0  0  0  0999 V2000
    1.5170    1.9057    0.0000 O   0  0  0  0  0  0  0  0  0  0  0  0
    2.3101    1.2962    0.0000 C   0  0  0  0  0  0  0  0  0  0  0  0
    2.1793    0.3048    0.0000 C   0  0  0  0  0  0  0  0  0  0  0  0
    1.2551   -0.0767    0.0000 C   0  0  0  0  0  0  0  0  0  0  0  0
    0.4619    0.5319    0.0000 C   0  0  0  0  0  0  0  0  0  0  0  0
   -0.4625    0.1501    0.0000 N   0  0  0  0  0  0  0  0  0  0  0  0
   -1.2551    0.7599    0.0000 C   0  0  0  0  0  0  0  0  0  0  0  0
   -2.1796    0.3775    0.0000 C   0  0  0  0  0  0  0  0  0  0  0  0
   -2.3101   -0.6140    0.0000 C   0  0  0  0  0  0  0  0  0  0  0  0
   -3.2349   -0.9955    0.0000 C   0  0  0  0  0  0  0  0  0  0  0  0
   -4.0284   -0.3858    0.0000 C   0  0  0  0  0  0  0  0  0  0  0  0
   -3.8966    0.6052    0.0000 C   0  0  0  0  0  0  0  0  0  0  0  0
   -4.6897    1.2141    0.0000 C   0  0  0  0  0  0  0  0  0  0  0  0
   -5.6130    0.8319    0.0000 C   0  0  0  0  0  0  0  0  0  0  0  0
   -5.7448   -0.1587    0.0000 C   0  0  0  0  0  0  0  0  0  0  0  0
   -4.9517   -0.7682    0.0000 C   0  0  0  0  0  0  0  0  0  0  0  0
   -1.5179   -1.2235    0.0000 C   0  0  0  0  0  0  0  0  0  0  0  0
   -0.5932   -0.8414    0.0000 C   0  0  0  0  0  0  0  0  0  0  0  0
    2.9722   -0.3043    0.0000 C   0  0  0  0  0  0  0  0  0  0  0  0
    2.8412   -1.2953    0.0000 C   0  0  0  0  0  0  0  0  0  0  0  0
    3.6338   -1.9057    0.0000 C   0  0  0  0  0  0  0  0  0  0  0  0
    4.5580   -1.5242    0.0000 C   0  0  0  0  0  0  0  0  0  0  0  0
    4.6892   -0.5319    0.0000 C   0  0  0  0  0  0  0  0  0  0  0  0
    5.6130   -0.1501    0.0000 C   0  0  0  0  0  0  0  0  0  0  0  0
    5.7448    0.8411    0.0000 C   0  0  0  0  0  0  0  0  0  0  0  0
    4.9517    1.4506    0.0000 C   0  0  0  0  0  0  0  0  0  0  0  0
    4.0275    1.0691    0.0000 C   0  0  0  0  0  0  0  0  0  0  0  0
    3.8962    0.0776    0.0000 C   0  0  0  0  0  0  0  0  0  0  0  0
  1  2  1  0  0  0  0
  2  3  1  0  0  0  0
  3  4  1  0  0  0  0
  4  5  1  0  0  0  0
  5  6  1  0  0  0  0
  6  7  1  0  0  0  0
  7  8  1  0  0  0  0
  8  9  1  0  0  0  0
  9 10  1  0  0  0  0
 10 11  1  0  0  0  0
 11 12  2  0  0  0  0
 12 13  1  0  0  0  0
 13 14  2  0  0  0  0
 14 15  1  0  0  0  0
 15 16  2  0  0  0  0
  9 17  1  0  0  0  0
 17 18  1  0  0  0  0
  3 19  1  0  0  0  0
 19 20  2  0  0  0  0
 20 21  1  0  0  0  0
 21 22  2  0  0  0  0
 22 23  1  0  0  0  0
 23 24  2  0  0  0  0
 24 25  1  0  0  0  0
 25 26  2  0  0  0  0
 26 27  1  0  0  0  0
 27 28  2  0  0  0  0
 18  6  1  0  0  0  0
 28 19  1  0  0  0  0
 16 11  1  0  0  0  0
 28 23  1  0  0  0  0
M  END
>  <IDNUMBER> (132701)
132701

>  <EFFECT> (132701)
1

$$$$

  -ISIS-  -- StrEd -- 

 26 28  0  0  0  0  0  0  0  0999 V2000
    3.7086   -1.6968    0.0000 C   0  0  0  0  0  0  0  0  0  0  0  0
    3.4133   -0.7415    0.0000 C   0  0  0  0  0  0  0  0  0  0  0  0
    2.4378   -0.5197    0.0000 O   0  0  0  0  0  0  0  0  0  0  0  0
    2.1426    0.4358    0.0000 C   0  0  0  0  0  0  0  0  0  0  0  0
    2.8217    1.1690    0.0000 O   0  0  0  0  0  0  0  0  0  0  0  0
    1.1670    0.6573    0.0000 C   0  0  0  0  0  0  0  0  0  0  0  0
    0.4879   -0.0767    0.0000 C   0  0  0  0  0  0  0  0  0  0  0  0
   -0.4873    0.1448    0.0000 N   0  0  0  0  0  0  0  0  0  0  0  0
   -1.1670   -0.5884    0.0000 C   0  0  0  0  0  0  0  0  0  0  0  0
   -2.1419   -0.3669    0.0000 C   0  0  0  0  0  0  0  0  0  0  0  0
   -2.8217   -1.1001    0.0000 C   0  0  0  0  0  0  0  0  0  0  0  0
   -2.5262   -2.0559    0.0000 C   0  0  0  0  0  0  0  0  0  0  0  0
   -3.2056   -2.7894    0.0000 F   0  0  0  0  0  0  0  0  0  0  0  0
   -1.5510   -2.2774    0.0000 C   0  0  0  0  0  0  0  0  0  0  0  0
   -0.8715   -1.5439    0.0000 C   0  0  0  0  0  0  0  0  0  0  0  0
   -0.7831    1.1003    0.0000 C   0  0  0  0  0  0  0  0  0  0  0  0
   -1.7581    1.3223    0.0000 C   0  0  0  0  0  0  0  0  0  0  0  0
   -2.0539    2.2774    0.0000 C   0  0  0  0  0  0  0  0  0  0  0  0
   -3.0289    2.4992    0.0000 C   0  0  0  0  0  0  0  0  0  0  0  0
   -3.7086    1.7654    0.0000 C   0  0  0  0  0  0  0  0  0  0  0  0
   -3.4128    0.8102    0.0000 C   0  0  0  0  0  0  0  0  0  0  0  0
   -2.4378    0.5887    0.0000 C   0  0  0  0  0  0  0  0  0  0  0  0
   -0.1034    1.8341    0.0000 C   0  0  0  0  0  0  0  0  0  0  0  0
   -0.3993    2.7894    0.0000 F   0  0  0  0  0  0  0  0  0  0  0  0
    0.8715    1.6129    0.0000 C   0  0  0  0  0  0  0  0  0  0  0  0
    1.5510    2.3464    0.0000 O   0  0  0  0  0  0  0  0  0  0  0  0
  1  2  1  0  0  0  0
  2  3  1  0  0  0  0
  3  4  1  0  0  0  0
  4  5  2  0  0  0  0
  4  6  1  0  0  0  0
  6  7  2  0  0  0  0
  7  8  1  0  0  0  0
  8  9  1  0  0  0  0
  9 10  2  0  0  0  0
 10 11  1  0  0  0  0
 11 12  2  0  0  0  0
 12 13  1  0  0  0  0
 12 14  1  0  0  0  0
 14 15  2  0  0  0  0
  8 16  1  0  0  0  0
 16 17  1  0  0  0  0
 17 18  2  0  0  0  0
 18 19  1  0  0  0  0
 19 20  2  0  0  0  0
 20 21  1  0  0  0  0
 21 22  2  0  0  0  0
 16 23  1  0  0  0  0
 23 24  1  0  0  0  0
 23 25  1  0  0  0  0
 25 26  2  0  0  0  0
 25  6  1  0  0  0  0
 15  9  1  0  0  0  0
 22 17  1  0  0  0  0
M  END
>  <IDNUMBER> (133920)
133920

>  <EFFECT> (133920)
1

$$$$

  -ISIS-  -- StrEd -- 

 18 20  0  0  0  0  0  0  0  0999 V2000
   -0.9429    1.9779    0.0000 C   0  0  0  0  0  0  0  0  0  0  0  0
   -0.7945    0.9889    0.0000 C   0  0  0  0  0  0  0  0  0  0  0  0
    0.1358    0.6230    0.0000 C   0  0  0  0  0  0  0  0  0  0  0  0
    1.0307    1.0696    0.0000 C   0  0  0  0  0  0  0  0  0  0  0  0
    1.7320    0.3566    0.0000 C   0  0  0  0  0  0  0  0  0  0  0  0
    2.3678    1.1286    0.0000 C   0  0  0  0  0  0  0  0  0  0  0  0
    2.5661   -0.1949    0.0000 C   0  0  0  0  0  0  0  0  0  0  0  0
    2.5055   -1.1932    0.0000 O   0  0  0  0  0  0  0  0  0  0  0  0
    1.2706   -0.5305    0.0000 C   0  0  0  0  0  0  0  0  0  0  0  0
    0.2842   -0.3659    0.0000 C   0  0  0  0  0  0  0  0  0  0  0  0
   -0.4979   -0.9887    0.0000 C   0  0  0  0  0  0  0  0  0  0  0  0
   -0.3499   -1.9779    0.0000 O   0  0  0  0  0  0  0  0  0  0  0  0
   -1.4288   -0.6230    0.0000 C   0  0  0  0  0  0  0  0  0  0  0  0
   -1.6276   -1.6026    0.0000 C   0  0  0  0  0  0  0  0  0  0  0  0
   -2.4284   -0.5967    0.0000 O   0  0  0  0  0  0  0  0  0  0  0  0
   -1.5766    0.3665    0.0000 C   0  0  0  0  0  0  0  0  0  0  0  0
   -2.5661    0.2177    0.0000 C   0  0  0  0  0  0  0  0  0  0  0  0
   -2.1996    1.1482    0.0000 C   0  0  0  0  0  0  0  0  0  0  0  0
  1  2  1  0  0  0  0
  2  3  2  0  0  0  0
  3  4  1  0  0  0  0
  4  5  1  0  0  0  0
  5  6  1  0  0  0  0
  5  7  1  0  0  0  0
  7  8  1  0  0  0  0
  5  9  1  0  0  0  0
  9 10  2  0  0  0  0
 10 11  1  0  0  0  0
 11 12  2  0  0  0  0
 11 13  1  0  0  0  0
 13 14  1  0  0  0  0
 13 15  1  0  0  0  0
 13 16  1  0  0  0  0
 16 17  1  0  0  0  0
 17 18  1  0  0  0  0
 16  2  1  0  0  0  0
 10  3  1  0  0  0  0
 18 16  1  0  0  0  0
M  END
>  <IDNUMBER> (133941)
133941

>  <EFFECT> (133941)
1

$$$$

  -ISIS-  -- StrEd -- 

 26 29  0  0  0  0  0  0  0  0999 V2000
   -3.4600   -1.9736    0.0000 Cl  0  0  0  0  0  0  0  0  0  0  0  0
   -2.8729   -1.1641    0.0000 C   0  0  0  0  0  0  0  0  0  0  0  0
   -1.8782   -1.2678    0.0000 C   0  0  0  0  0  0  0  0  0  0  0  0
   -1.2910   -0.4582    0.0000 C   0  0  0  0  0  0  0  0  0  0  0  0
   -1.6988    0.4548    0.0000 C   0  0  0  0  0  0  0  0  0  0  0  0
   -1.1117    1.2646    0.0000 N   0  0  0  0  0  0  0  0  0  0  0  0
   -1.4218    2.2155    0.0000 C   0  0  0  0  0  0  0  0  0  0  0  0
   -0.6130    2.8039    0.0000 C   0  0  0  0  0  0  0  0  0  0  0  0
    0.1965    2.2168    0.0000 N   0  0  0  0  0  0  0  0  0  0  0  0
   -0.1117    1.2652    0.0000 C   0  0  0  0  0  0  0  0  0  0  0  0
    0.4767    0.4569    0.0000 C   0  0  0  0  0  0  0  0  0  0  0  0
    0.0710   -0.4569    0.0000 C   0  0  0  0  0  0  0  0  0  0  0  0
    0.6598   -1.2654    0.0000 N   0  0  0  0  0  0  0  0  0  0  0  0
    1.6594   -1.2646    0.0000 C   0  0  0  0  0  0  0  0  0  0  0  0
    1.9693   -2.2152    0.0000 C   0  0  0  0  0  0  0  0  0  0  0  0
    1.1608   -2.8039    0.0000 N   0  0  0  0  0  0  0  0  0  0  0  0
    0.3512   -2.2168    0.0000 C   0  0  0  0  0  0  0  0  0  0  0  0
    1.4712    0.5625    0.0000 C   0  0  0  0  0  0  0  0  0  0  0  0
    2.0596   -0.2460    0.0000 C   0  0  0  0  0  0  0  0  0  0  0  0
    3.0541   -0.1405    0.0000 C   0  0  0  0  0  0  0  0  0  0  0  0
    3.4600    0.7733    0.0000 C   0  0  0  0  0  0  0  0  0  0  0  0
    2.8716    1.5817    0.0000 C   0  0  0  0  0  0  0  0  0  0  0  0
    1.8771    1.4763    0.0000 C   0  0  0  0  0  0  0  0  0  0  0  0
   -2.6933    0.5583    0.0000 C   0  0  0  0  0  0  0  0  0  0  0  0
   -3.1008    1.4716    0.0000 Cl  0  0  0  0  0  0  0  0  0  0  0  0
   -3.2804   -0.2510    0.0000 C   0  0  0  0  0  0  0  0  0  0  0  0
  1  2  1  0  0  0  0
  2  3  2  0  0  0  0
  3  4  1  0  0  0  0
  4  5  2  0  0  0  0
  5  6  1  0  0  0  0
  6  7  1  0  0  0  0
  7  8  1  0  0  0  0
  8  9  1  0  0  0  0
  9 10  2  0  0  0  0
 10 11  1  0  0  0  0
 11 12  1  0  0  0  0
 12 13  1  0  0  0  0
 13 14  1  0  0  0  0
 14 15  2  0  0  0  0
 15 16  1  0  0  0  0
 16 17  2  0  0  0  0
 11 18  1  0  0  0  0
 18 19  2  0  0  0  0
 19 20  1  0  0  0  0
 20 21  2  0  0  0  0
 21 22  1  0  0  0  0
 22 23  2  0  0  0  0
  5 24  1  0  0  0  0
 24 25  1  0  0  0  0
 24 26  2  0  0  0  0
 26  2  1  0  0  0  0
 10  6  1  0  0  0  0
 17 13  1  0  0  0  0
 23 18  1  0  0  0  0
M  END
>  <IDNUMBER> (134161)
134161

>  <EFFECT> (134161)
1

$$$$

  -ISIS-  -- StrEd -- 

 26 29  0  0  0  0  0  0  0  0999 V2000
   -4.2136   -0.7365    0.0000 C   0  0  0  0  0  0  0  0  0  0  0  0
   -3.2152   -0.6725    0.0000 O   0  0  0  0  0  0  0  0  0  0  0  0
   -2.7720    0.2242    0.0000 C   0  0  0  0  0  0  0  0  0  0  0  0
   -3.3262    1.0566    0.0000 C   0  0  0  0  0  0  0  0  0  0  0  0
   -2.8828    1.9526    0.0000 C   0  0  0  0  0  0  0  0  0  0  0  0
   -1.8847    2.0166    0.0000 C   0  0  0  0  0  0  0  0  0  0  0  0
   -1.3304    1.1842    0.0000 C   0  0  0  0  0  0  0  0  0  0  0  0
   -1.7741    0.2881    0.0000 C   0  0  0  0  0  0  0  0  0  0  0  0
   -1.2192   -0.5439    0.0000 C   0  0  0  0  0  0  0  0  0  0  0  0
   -1.6631   -1.4403    0.0000 O   0  0  0  0  0  0  0  0  0  0  0  0
   -0.2213   -0.4804    0.0000 C   0  0  0  0  0  0  0  0  0  0  0  0
    0.2221    0.4160    0.0000 C   0  0  0  0  0  0  0  0  0  0  0  0
   -0.3323    1.2481    0.0000 C   0  0  0  0  0  0  0  0  0  0  0  0
    0.1105    2.1449    0.0000 O   0  0  0  0  0  0  0  0  0  0  0  0
    1.2198    0.4800    0.0000 C   0  0  0  0  0  0  0  0  0  0  0  0
    1.6631    1.3767    0.0000 C   0  0  0  0  0  0  0  0  0  0  0  0
    1.1088    2.2087    0.0000 O   0  0  0  0  0  0  0  0  0  0  0  0
    2.6612    1.4403    0.0000 C   0  0  0  0  0  0  0  0  0  0  0  0
    3.2159    0.6085    0.0000 C   0  0  0  0  0  0  0  0  0  0  0  0
    4.2136    0.6722    0.0000 C   0  0  0  0  0  0  0  0  0  0  0  0
    2.7720   -0.2881    0.0000 C   0  0  0  0  0  0  0  0  0  0  0  0
    1.7743   -0.3521    0.0000 C   0  0  0  0  0  0  0  0  0  0  0  0
    1.3304   -1.2484    0.0000 C   0  0  0  0  0  0  0  0  0  0  0  0
    1.8853   -2.0805    0.0000 O   0  0  0  0  0  0  0  0  0  0  0  0
    0.3327   -1.3124    0.0000 C   0  0  0  0  0  0  0  0  0  0  0  0
   -0.1105   -2.2087    0.0000 O   0  0  0  0  0  0  0  0  0  0  0  0
  1  2  1  0  0  0  0
  2  3  1  0  0  0  0
  3  4  2  0  0  0  0
  4  5  1  0  0  0  0
  5  6  2  0  0  0  0
  6  7  1  0  0  0  0
  7  8  2  0  0  0  0
  8  9  1  0  0  0  0
  9 10  2  0  0  0  0
  9 11  1  0  0  0  0
 11 12  2  0  0  0  0
 12 13  1  0  0  0  0
 13 14  2  0  0  0  0
 12 15  1  0  0  0  0
 15 16  2  0  0  0  0
 16 17  1  0  0  0  0
 16 18  1  0  0  0  0
 18 19  2  0  0  0  0
 19 20  1  0  0  0  0
 19 21  1  0  0  0  0
 21 22  2  0  0  0  0
 22 23  1  0  0  0  0
 23 24  1  0  0  0  0
 23 25  1  0  0  0  0
 25 26  1  0  0  0  0
  8  3  1  0  0  0  0
 25 11  1  0  0  0  0
 13  7  1  0  0  0  0
 22 15  1  0  0  0  0
M  END
>  <IDNUMBER> (134293)
134293

>  <EFFECT> (134293)
1

$$$$

  -ISIS-  -- StrEd -- 

 25 28  0  0  0  0  0  0  0  0999 V2000
   -0.3747    2.0703    0.0000 C   0  0  0  0  0  0  0  0  0  0  0  0
   -1.3544    1.8687    0.0000 N   0  0  0  0  0  0  0  0  0  0  0  0
   -1.6691    0.9193    0.0000 N   0  0  0  0  0  0  0  0  0  0  0  0
   -1.0048    0.1717    0.0000 C   0  0  0  0  0  0  0  0  0  0  0  0
   -0.0258    0.3737    0.0000 C   0  0  0  0  0  0  0  0  0  0  0  0
    0.6392   -0.3737    0.0000 C   0  0  0  0  0  0  0  0  0  0  0  0
    1.6182   -0.1720    0.0000 N   0  0  0  0  0  0  0  0  0  0  0  0
    2.2830   -0.9193    0.0000 C   0  0  0  0  0  0  0  0  0  0  0  0
    3.2619   -0.7174    0.0000 C   0  0  0  0  0  0  0  0  0  0  0  0
    3.5776    0.2313    0.0000 N   0  0  0  0  0  0  0  0  0  0  0  0
    4.5568    0.4330    0.0000 C   0  0  0  0  0  0  0  0  0  0  0  0
    2.9131    0.9784    0.0000 C   0  0  0  0  0  0  0  0  0  0  0  0
    1.9334    0.7772    0.0000 C   0  0  0  0  0  0  0  0  0  0  0  0
    0.3240   -1.3226    0.0000 C   0  0  0  0  0  0  0  0  0  0  0  0
    0.9883   -2.0703    0.0000 F   0  0  0  0  0  0  0  0  0  0  0  0
   -0.6555   -1.5242    0.0000 C   0  0  0  0  0  0  0  0  0  0  0  0
   -1.3202   -0.7772    0.0000 C   0  0  0  0  0  0  0  0  0  0  0  0
   -2.2996   -0.9784    0.0000 C   0  0  0  0  0  0  0  0  0  0  0  0
   -2.6143   -1.9278    0.0000 O   0  0  0  0  0  0  0  0  0  0  0  0
   -2.9639   -0.2315    0.0000 C   0  0  0  0  0  0  0  0  0  0  0  0
   -3.9637   -0.2250    0.0000 C   0  0  0  0  0  0  0  0  0  0  0  0
   -4.5568   -1.0304    0.0000 O   0  0  0  0  0  0  0  0  0  0  0  0
   -4.2666    0.7285    0.0000 N   0  0  0  0  0  0  0  0  0  0  0  0
   -3.4543    1.3108    0.0000 O   0  0  0  0  0  0  0  0  0  0  0  0
   -2.6488    0.7178    0.0000 C   0  0  0  0  0  0  0  0  0  0  0  0
  1  2  1  0  0  0  0
  2  3  1  0  0  0  0
  3  4  1  0  0  0  0
  4  5  2  0  0  0  0
  5  6  1  0  0  0  0
  6  7  1  0  0  0  0
  7  8  1  0  0  0  0
  8  9  1  0  0  0  0
  9 10  1  0  0  0  0
 10 11  1  0  0  0  0
 10 12  1  0  0  0  0
 12 13  1  0  0  0  0
  6 14  2  0  0  0  0
 14 15  1  0  0  0  0
 14 16  1  0  0  0  0
 16 17  2  0  0  0  0
 17 18  1  0  0  0  0
 18 19  2  0  0  0  0
 18 20  1  0  0  0  0
 20 21  1  0  0  0  0
 21 22  2  0  0  0  0
 21 23  1  0  0  0  0
 23 24  1  0  0  0  0
 24 25  1  0  0  0  0
 25  3  1  0  0  0  0
 17  4  1  0  0  0  0
 25 20  2  0  0  0  0
 13  7  1  0  0  0  0
M  END
>  <IDNUMBER> (134905)
134905

>  <EFFECT> (134905)
1

$$$$

  -ISIS-  -- StrEd -- 

 30 35  0  0  0  0  0  0  0  0999 V2000
    3.9822    2.7200    0.0000 O   0  0  0  0  0  0  0  0  0  0  0  0
    3.4742    1.8589    0.0000 C   0  0  0  0  0  0  0  0  0  0  0  0
    3.8719    0.9414    0.0000 N   0  0  0  0  0  0  0  0  0  0  0  0
    3.1224    0.2796    0.0000 O   0  0  0  0  0  0  0  0  0  0  0  0
    2.2614    0.7879    0.0000 C   0  0  0  0  0  0  0  0  0  0  0  0
    2.4787    1.7641    0.0000 C   0  0  0  0  0  0  0  0  0  0  0  0
    1.7416    2.4403    0.0000 C   0  0  0  0  0  0  0  0  0  0  0  0
    1.9592    3.4163    0.0000 O   0  0  0  0  0  0  0  0  0  0  0  0
    0.7877    2.1403    0.0000 C   0  0  0  0  0  0  0  0  0  0  0  0
    0.0511    2.8164    0.0000 C   0  0  0  0  0  0  0  0  0  0  0  0
   -0.9028    2.5166    0.0000 C   0  0  0  0  0  0  0  0  0  0  0  0
   -1.6394    3.1930    0.0000 F   0  0  0  0  0  0  0  0  0  0  0  0
   -1.1202    1.5407    0.0000 C   0  0  0  0  0  0  0  0  0  0  0  0
   -2.0743    1.2409    0.0000 N   0  0  0  0  0  0  0  0  0  0  0  0
   -2.8108    1.9170    0.0000 C   0  0  0  0  0  0  0  0  0  0  0  0
   -3.7649    1.6169    0.0000 C   0  0  0  0  0  0  0  0  0  0  0  0
   -3.9822    0.6413    0.0000 N   0  0  0  0  0  0  0  0  0  0  0  0
   -3.2451   -0.0353    0.0000 C   0  0  0  0  0  0  0  0  0  0  0  0
   -2.2916    0.2647    0.0000 C   0  0  0  0  0  0  0  0  0  0  0  0
   -0.3837    0.8644    0.0000 C   0  0  0  0  0  0  0  0  0  0  0  0
   -0.6009   -0.1118    0.0000 O   0  0  0  0  0  0  0  0  0  0  0  0
    0.1358   -0.7882    0.0000 C   0  0  0  0  0  0  0  0  0  0  0  0
   -0.0818   -1.7637    0.0000 C   0  0  0  0  0  0  0  0  0  0  0  0
    0.6554   -2.4401    0.0000 C   0  0  0  0  0  0  0  0  0  0  0  0
    0.4380   -3.4163    0.0000 F   0  0  0  0  0  0  0  0  0  0  0  0
    1.6092   -2.1403    0.0000 C   0  0  0  0  0  0  0  0  0  0  0  0
    1.8268   -1.1642    0.0000 C   0  0  0  0  0  0  0  0  0  0  0  0
    1.0898   -0.4878    0.0000 C   0  0  0  0  0  0  0  0  0  0  0  0
    1.3073    0.4878    0.0000 N   0  0  0  0  0  0  0  0  0  0  0  0
    0.5707    1.1645    0.0000 C   0  0  0  0  0  0  0  0  0  0  0  0
  1  2  2  0  0  0  0
  2  3  1  0  0  0  0
  3  4  1  0  0  0  0
  4  5  1  0  0  0  0
  5  6  2  0  0  0  0
  6  7  1  0  0  0  0
  7  8  2  0  0  0  0
  7  9  1  0  0  0  0
  9 10  2  0  0  0  0
 10 11  1  0  0  0  0
 11 12  1  0  0  0  0
 11 13  2  0  0  0  0
 13 14  1  0  0  0  0
 14 15  1  0  0  0  0
 15 16  1  0  0  0  0
 16 17  1  0  0  0  0
 17 18  1  0  0  0  0
 18 19  1  0  0  0  0
 13 20  1  0  0  0  0
 20 21  1  0  0  0  0
 21 22  1  0  0  0  0
 22 23  2  0  0  0  0
 23 24  1  0  0  0  0
 24 25  1  0  0  0  0
 24 26  2  0  0  0  0
 26 27  1  0  0  0  0
 27 28  2  0  0  0  0
 28 29  1  0  0  0  0
 29 30  1  0  0  0  0
  6  2  1  0  0  0  0
 30  9  1  0  0  0  0
 29  5  1  0  0  0  0
 19 14  1  0  0  0  0
 30 20  2  0  0  0  0
 28 22  1  0  0  0  0
M  END
>  <IDNUMBER> (134906)
134906

>  <EFFECT> (134906)
1

$$$$

  -ISIS-  -- StrEd -- 

 48 54  0  0  0  0  0  0  0  0999 V2000
  -10.1934    2.1769    0.0000 C   0  0  0  0  0  0  0  0  0  0  0  0
   -9.3043    1.7189    0.0000 O   0  0  0  0  0  0  0  0  0  0  0  0
   -9.2549    0.7202    0.0000 C   0  0  0  0  0  0  0  0  0  0  0  0
   -8.3662    0.2631    0.0000 N   0  0  0  0  0  0  0  0  0  0  0  0
   -8.2136   -0.7256    0.0000 N   0  0  0  0  0  0  0  0  0  0  0  0
   -7.2258   -0.8859    0.0000 C   0  0  0  0  0  0  0  0  0  0  0  0
   -6.7694    0.0032    0.0000 N   0  0  0  0  0  0  0  0  0  0  0  0
   -5.7806    0.1564    0.0000 C   0  0  0  0  0  0  0  0  0  0  0  0
   -5.1540   -0.6228    0.0000 C   0  0  0  0  0  0  0  0  0  0  0  0
   -4.1662   -0.4702    0.0000 C   0  0  0  0  0  0  0  0  0  0  0  0
   -3.8040    0.4619    0.0000 C   0  0  0  0  0  0  0  0  0  0  0  0
   -2.8162    0.6151    0.0000 N   0  0  0  0  0  0  0  0  0  0  0  0
   -2.1903   -0.1647    0.0000 C   0  0  0  0  0  0  0  0  0  0  0  0
   -1.2009   -0.0131    0.0000 C   0  0  0  0  0  0  0  0  0  0  0  0
   -0.8390    0.9200    0.0000 N   0  0  0  0  0  0  0  0  0  0  0  0
    0.1488    1.0729    0.0000 C   0  0  0  0  0  0  0  0  0  0  0  0
    0.7757    0.2924    0.0000 C   0  0  0  0  0  0  0  0  0  0  0  0
    1.7635    0.4456    0.0000 C   0  0  0  0  0  0  0  0  0  0  0  0
    2.1253    1.3787    0.0000 C   0  0  0  0  0  0  0  0  0  0  0  0
    3.1141    1.5303    0.0000 O   0  0  0  0  0  0  0  0  0  0  0  0
    3.7400    0.7511    0.0000 C   0  0  0  0  0  0  0  0  0  0  0  0
    4.7294    0.9037    0.0000 C   0  0  0  0  0  0  0  0  0  0  0  0
    5.1859    1.7931    0.0000 C   0  0  0  0  0  0  0  0  0  0  0  0
    6.1730    1.6332    0.0000 O   0  0  0  0  0  0  0  0  0  0  0  0
    6.3253    0.6444    0.0000 C   0  0  0  0  0  0  0  0  0  0  0  0
    6.6805   -0.2908    0.0000 C   0  0  0  0  0  0  0  0  0  0  0  0
    6.0485   -1.0652    0.0000 N   0  0  0  0  0  0  0  0  0  0  0  0
    6.3036   -2.0323    0.0000 C   0  0  0  0  0  0  0  0  0  0  0  0
    5.4627   -2.5745    0.0000 N   0  0  0  0  0  0  0  0  0  0  0  0
    4.6877   -1.9409    0.0000 C   0  0  0  0  0  0  0  0  0  0  0  0
    5.0505   -1.0088    0.0000 N   0  0  0  0  0  0  0  0  0  0  0  0
    7.2930    0.8996    0.0000 C   0  0  0  0  0  0  0  0  0  0  0  0
    7.9970    0.1902    0.0000 C   0  0  0  0  0  0  0  0  0  0  0  0
    8.9641    0.4456    0.0000 C   0  0  0  0  0  0  0  0  0  0  0  0
    9.2256    1.4096    0.0000 C   0  0  0  0  0  0  0  0  0  0  0  0
   10.1934    1.6647    0.0000 Cl  0  0  0  0  0  0  0  0  0  0  0  0
    8.5223    2.1205    0.0000 C   0  0  0  0  0  0  0  0  0  0  0  0
    7.5546    1.8644    0.0000 C   0  0  0  0  0  0  0  0  0  0  0  0
    6.8506    2.5745    0.0000 Cl  0  0  0  0  0  0  0  0  0  0  0  0
    5.4327    0.1943    0.0000 O   0  0  0  0  0  0  0  0  0  0  0  0
    1.4987    2.1575    0.0000 C   0  0  0  0  0  0  0  0  0  0  0  0
    0.5116    2.0052    0.0000 C   0  0  0  0  0  0  0  0  0  0  0  0
   -1.4663    1.6988    0.0000 C   0  0  0  0  0  0  0  0  0  0  0  0
   -2.4534    1.5465    0.0000 C   0  0  0  0  0  0  0  0  0  0  0  0
   -4.4309    1.2407    0.0000 C   0  0  0  0  0  0  0  0  0  0  0  0
   -5.4187    1.0885    0.0000 C   0  0  0  0  0  0  0  0  0  0  0  0
   -7.4733    0.7139    0.0000 C   0  0  0  0  0  0  0  0  0  0  0  0
   -7.3141    1.7004    0.0000 O   0  0  0  0  0  0  0  0  0  0  0  0
  1  2  1  0  0  0  0
  2  3  1  0  0  0  0
  3  4  1  0  0  0  0
  4  5  1  0  0  0  0
  5  6  2  0  0  0  0
  6  7  1  0  0  0  0
  7  8  1  0  0  0  0
  8  9  2  0  0  0  0
  9 10  1  0  0  0  0
 10 11  2  0  0  0  0
 11 12  1  0  0  0  0
 12 13  1  0  0  0  0
 13 14  1  0  0  0  0
 14 15  1  0  0  0  0
 15 16  1  0  0  0  0
 16 17  2  0  0  0  0
 17 18  1  0  0  0  0
 18 19  2  0  0  0  0
 19 20  1  0  0  0  0
 20 21  1  0  0  0  0
 21 22  1  0  0  0  0
 22 23  1  0  0  0  0
 23 24  1  0  0  0  0
 24 25  1  0  0  0  0
 25 26  1  0  0  0  0
 26 27  1  0  0  0  0
 27 28  1  0  0  0  0
 28 29  2  0  0  0  0
 29 30  1  0  0  0  0
 30 31  2  0  0  0  0
 25 32  1  0  0  0  0
 32 33  2  0  0  0  0
 33 34  1  0  0  0  0
 34 35  2  0  0  0  0
 35 36  1  0  0  0  0
 35 37  1  0  0  0  0
 37 38  2  0  0  0  0
 38 39  1  0  0  0  0
 25 40  1  0  0  0  0
 19 41  1  0  0  0  0
 41 42  2  0  0  0  0
 15 43  1  0  0  0  0
 43 44  1  0  0  0  0
 11 45  1  0  0  0  0
 45 46  2  0  0  0  0
  7 47  1  0  0  0  0
 47 48  2  0  0  0  0
 47  4  1  0  0  0  0
 46  8  1  0  0  0  0
 44 12  1  0  0  0  0
 42 16  1  0  0  0  0
 40 22  1  0  0  0  0
 31 27  1  0  0  0  0
 38 32  1  0  0  0  0
M  END
>  <IDNUMBER> (134947)
134947

>  <EFFECT> (134947)
1

$$$$

  -ISIS-  -- StrEd -- 

 26 30  0  0  0  0  0  0  0  0999 V2000
   -1.6713    2.2834    0.0000 C   0  0  0  0  0  0  0  0  0  0  0  0
   -0.9722    1.5686    0.0000 C   0  0  0  0  0  0  0  0  0  0  0  0
   -0.0038    1.8168    0.0000 C   0  0  0  0  0  0  0  0  0  0  0  0
    0.6957    1.1027    0.0000 O   0  0  0  0  0  0  0  0  0  0  0  0
    0.4270    0.1395    0.0000 C   0  0  0  0  0  0  0  0  0  0  0  0
    1.1263   -0.5753    0.0000 C   0  0  0  0  0  0  0  0  0  0  0  0
    2.0951   -0.3271    0.0000 N   0  0  0  0  0  0  0  0  0  0  0  0
    2.7946   -1.0420    0.0000 C   0  0  0  0  0  0  0  0  0  0  0  0
    3.7631   -0.7934    0.0000 C   0  0  0  0  0  0  0  0  0  0  0  0
    4.0321    0.1701    0.0000 N   0  0  0  0  0  0  0  0  0  0  0  0
    3.3329    0.8844    0.0000 C   0  0  0  0  0  0  0  0  0  0  0  0
    2.3641    0.6362    0.0000 C   0  0  0  0  0  0  0  0  0  0  0  0
    0.8569   -1.5382    0.0000 C   0  0  0  0  0  0  0  0  0  0  0  0
    1.5561   -2.2531    0.0000 F   0  0  0  0  0  0  0  0  0  0  0  0
   -0.1118   -1.7869    0.0000 C   0  0  0  0  0  0  0  0  0  0  0  0
   -0.8115   -1.0723    0.0000 C   0  0  0  0  0  0  0  0  0  0  0  0
   -1.7799   -1.3204    0.0000 C   0  0  0  0  0  0  0  0  0  0  0  0
   -2.0489   -2.2834    0.0000 O   0  0  0  0  0  0  0  0  0  0  0  0
   -2.4791   -0.6059    0.0000 C   0  0  0  0  0  0  0  0  0  0  0  0
   -3.4786   -0.6475    0.0000 C   0  0  0  0  0  0  0  0  0  0  0  0
   -4.0321   -1.4805    0.0000 O   0  0  0  0  0  0  0  0  0  0  0  0
   -3.8265    0.2898    0.0000 N   0  0  0  0  0  0  0  0  0  0  0  0
   -3.0429    0.9113    0.0000 O   0  0  0  0  0  0  0  0  0  0  0  0
   -2.2102    0.3573    0.0000 C   0  0  0  0  0  0  0  0  0  0  0  0
   -1.2410    0.6053    0.0000 N   0  0  0  0  0  0  0  0  0  0  0  0
   -0.5421   -0.1089    0.0000 C   0  0  0  0  0  0  0  0  0  0  0  0
  1  2  1  0  0  0  0
  2  3  1  0  0  0  0
  3  4  1  0  0  0  0
  4  5  1  0  0  0  0
  5  6  1  0  0  0  0
  6  7  1  0  0  0  0
  7  8  1  0  0  0  0
  8  9  1  0  0  0  0
  9 10  1  0  0  0  0
 10 11  1  0  0  0  0
 11 12  1  0  0  0  0
  6 13  2  0  0  0  0
 13 14  1  0  0  0  0
 13 15  1  0  0  0  0
 15 16  2  0  0  0  0
 16 17  1  0  0  0  0
 17 18  2  0  0  0  0
 17 19  1  0  0  0  0
 19 20  1  0  0  0  0
 20 21  2  0  0  0  0
 20 22  1  0  0  0  0
 22 23  1  0  0  0  0
 23 24  1  0  0  0  0
 24 25  1  0  0  0  0
 25 26  1  0  0  0  0
 25  2  1  0  0  0  0
 26  5  2  0  0  0  0
 12  7  1  0  0  0  0
 26 16  1  0  0  0  0
 24 19  2  0  0  0  0
M  END
>  <IDNUMBER> (135318)
135318

>  <EFFECT> (135318)
1

$$$$

  -ISIS-  -- StrEd -- 

 47 51  0  0  0  0  0  0  0  0999 V2000
    5.1840    2.1190    0.0000 C   0  0  0  0  0  0  0  0  0  0  0  0
    5.5462    1.1771    0.0000 O   0  0  0  0  0  0  0  0  0  0  0  0
    4.9118    0.3922    0.0000 C   0  0  0  0  0  0  0  0  0  0  0  0
    5.2743   -0.5493    0.0000 C   0  0  0  0  0  0  0  0  0  0  0  0
    6.2715   -0.7067    0.0000 C   0  0  0  0  0  0  0  0  0  0  0  0
    4.6399   -1.3347    0.0000 C   0  0  0  0  0  0  0  0  0  0  0  0
    5.0027   -2.2766    0.0000 O   0  0  0  0  0  0  0  0  0  0  0  0
    3.6434   -1.1775    0.0000 C   0  0  0  0  0  0  0  0  0  0  0  0
    3.2806   -0.2356    0.0000 C   0  0  0  0  0  0  0  0  0  0  0  0
    3.9156    0.5488    0.0000 C   0  0  0  0  0  0  0  0  0  0  0  0
    3.5528    1.4912    0.0000 O   0  0  0  0  0  0  0  0  0  0  0  0
    2.2834   -0.0790    0.0000 C   0  0  0  0  0  0  0  0  0  0  0  0
    1.2872    0.0786    0.0000 C   0  0  0  0  0  0  0  0  0  0  0  0
    0.9247    1.0209    0.0000 C   0  0  0  0  0  0  0  0  0  0  0  0
   -0.0731    1.1775    0.0000 C   0  0  0  0  0  0  0  0  0  0  0  0
   -0.7069    0.3928    0.0000 C   0  0  0  0  0  0  0  0  0  0  0  0
   -1.7047    0.5497    0.0000 C   0  0  0  0  0  0  0  0  0  0  0  0
   -2.3391   -0.2356    0.0000 O   0  0  0  0  0  0  0  0  0  0  0  0
   -2.0669    1.4916    0.0000 C   0  0  0  0  0  0  0  0  0  0  0  0
   -3.0634    1.6482    0.0000 O   0  0  0  0  0  0  0  0  0  0  0  0
   -3.6984    0.8633    0.0000 C   0  0  0  0  0  0  0  0  0  0  0  0
   -1.4325    2.2762    0.0000 C   0  0  0  0  0  0  0  0  0  0  0  0
   -1.7950    3.2185    0.0000 C   0  0  0  0  0  0  0  0  0  0  0  0
   -0.4353    2.1190    0.0000 C   0  0  0  0  0  0  0  0  0  0  0  0
    0.1991    2.9043    0.0000 O   0  0  0  0  0  0  0  0  0  0  0  0
   -0.3447   -0.5493    0.0000 C   0  0  0  0  0  0  0  0  0  0  0  0
   -0.9793   -1.3347    0.0000 C   0  0  0  0  0  0  0  0  0  0  0  0
   -1.9763   -1.1775    0.0000 N   0  0  0  0  0  0  0  0  0  0  0  0
   -2.6103   -1.9624    0.0000 C   0  0  0  0  0  0  0  0  0  0  0  0
   -2.2477   -2.9039    0.0000 O   0  0  0  0  0  0  0  0  0  0  0  0
   -3.6077   -1.8052    0.0000 C   0  0  0  0  0  0  0  0  0  0  0  0
   -4.2421   -2.5901    0.0000 C   0  0  0  0  0  0  0  0  0  0  0  0
   -3.9707   -0.8633    0.0000 N   0  0  0  0  0  0  0  0  0  0  0  0
   -4.9674   -0.7063    0.0000 C   0  0  0  0  0  0  0  0  0  0  0  0
   -5.6018   -1.4912    0.0000 O   0  0  0  0  0  0  0  0  0  0  0  0
   -5.3302    0.2356    0.0000 C   0  0  0  0  0  0  0  0  0  0  0  0
   -6.2715   -0.1266    0.0000 C   0  0  0  0  0  0  0  0  0  0  0  0
   -4.3881    0.5978    0.0000 C   0  0  0  0  0  0  0  0  0  0  0  0
   -5.6928    1.1775    0.0000 C   0  0  0  0  0  0  0  0  0  0  0  0
    0.6522   -0.7063    0.0000 N   0  0  0  0  0  0  0  0  0  0  0  0
    1.0150   -1.6482    0.0000 C   0  0  0  0  0  0  0  0  0  0  0  0
    0.3804   -2.4332    0.0000 C   0  0  0  0  0  0  0  0  0  0  0  0
   -0.2544   -3.2185    0.0000 N   0  0  0  0  0  0  0  0  0  0  0  0
    2.0112   -1.8052    0.0000 C   0  0  0  0  0  0  0  0  0  0  0  0
    3.0088   -1.9624    0.0000 C   0  0  0  0  0  0  0  0  0  0  0  0
    1.6490   -0.8633    0.0000 N   0  0  0  0  0  0  0  0  0  0  0  0
    1.1549   -0.6544    0.0000 C   0  0  0  0  0  0  0  0  0  0  0  0
  1  2  1  0  0  0  0
  2  3  1  0  0  0  0
  3  4  2  0  0  0  0
  4  5  1  0  0  0  0
  4  6  1  0  0  0  0
  6  7  2  0  0  0  0
  6  8  1  0  0  0  0
  8  9  2  0  0  0  0
  9 10  1  0  0  0  0
 10 11  2  0  0  0  0
  9 12  1  0  0  0  0
 12 13  1  0  0  0  0
 13 14  1  0  0  0  0
 14 15  1  0  0  0  0
 15 16  2  0  0  0  0
 16 17  1  0  0  0  0
 17 18  2  0  0  0  0
 17 19  1  0  0  0  0
 19 20  1  0  0  0  0
 20 21  1  0  0  0  0
 19 22  2  0  0  0  0
 22 23  1  0  0  0  0
 22 24  1  0  0  0  0
 24 25  2  0  0  0  0
 16 26  1  0  0  0  0
 26 27  1  0  0  0  0
 27 28  1  0  0  0  0
 28 29  1  0  0  0  0
 29 30  2  0  0  0  0
 29 31  1  0  0  0  0
 31 32  1  0  0  0  0
 31 33  1  0  0  0  0
 33 34  1  0  0  0  0
 34 35  2  0  0  0  0
 34 36  1  0  0  0  0
 36 37  1  0  0  0  0
 36 38  1  0  0  0  0
 36 39  1  0  0  0  0
 26 40  1  0  0  0  0
 40 41  1  0  0  0  0
 41 42  1  0  0  0  0
 42 43  3  0  0  0  0
 41 44  1  0  0  0  0
 44 45  1  0  0  0  0
 44 46  1  0  0  0  0
 46 47  1  0  0  0  0
 10  3  1  0  0  0  0
 46 12  1  0  0  0  0
 45  8  1  0  0  0  0
 40 13  1  0  0  0  0
 24 15  1  0  0  0  0
M  END
>  <IDNUMBER> (135877)
135877

>  <EFFECT> (135877)
1

$$$$

  -ISIS-  -- StrEd -- 

 22 24  0  0  0  0  0  0  0  0999 V2000
   -3.9559   -0.5228    0.0000 C   0  0  0  0  0  0  0  0  0  0  0  0
   -3.0865   -1.0170    0.0000 O   0  0  0  0  0  0  0  0  0  0  0  0
   -2.2240   -0.5111    0.0000 C   0  0  0  0  0  0  0  0  0  0  0  0
   -2.2302    0.4886    0.0000 C   0  0  0  0  0  0  0  0  0  0  0  0
   -1.3674    0.9942    0.0000 C   0  0  0  0  0  0  0  0  0  0  0  0
   -1.3746    1.9943    0.0000 O   0  0  0  0  0  0  0  0  0  0  0  0
   -0.4980    0.4997    0.0000 C   0  0  0  0  0  0  0  0  0  0  0  0
   -0.4919   -0.5003    0.0000 C   0  0  0  0  0  0  0  0  0  0  0  0
   -1.3545   -1.0059    0.0000 C   0  0  0  0  0  0  0  0  0  0  0  0
   -1.3479   -2.0057    0.0000 O   0  0  0  0  0  0  0  0  0  0  0  0
    0.3775   -0.9945    0.0000 C   0  0  0  0  0  0  0  0  0  0  0  0
    0.3841   -1.9940    0.0000 O   0  0  0  0  0  0  0  0  0  0  0  0
    1.2401   -0.4883    0.0000 C   0  0  0  0  0  0  0  0  0  0  0  0
    2.1095   -0.9828    0.0000 C   0  0  0  0  0  0  0  0  0  0  0  0
    2.9721   -0.4772    0.0000 C   0  0  0  0  0  0  0  0  0  0  0  0
    3.9559   -0.2971    0.0000 C   0  0  0  0  0  0  0  0  0  0  0  0
    3.3209   -1.4145    0.0000 O   0  0  0  0  0  0  0  0  0  0  0  0
    2.9661    0.5228    0.0000 O   0  0  0  0  0  0  0  0  0  0  0  0
    2.0966    1.0170    0.0000 C   0  0  0  0  0  0  0  0  0  0  0  0
    1.2335    0.5114    0.0000 C   0  0  0  0  0  0  0  0  0  0  0  0
    0.3643    1.0053    0.0000 C   0  0  0  0  0  0  0  0  0  0  0  0
    0.3578    2.0057    0.0000 O   0  0  0  0  0  0  0  0  0  0  0  0
  1  2  1  0  0  0  0
  2  3  1  0  0  0  0
  3  4  2  0  0  0  0
  4  5  1  0  0  0  0
  5  6  1  0  0  0  0
  5  7  2  0  0  0  0
  7  8  1  0  0  0  0
  8  9  2  0  0  0  0
  9 10  1  0  0  0  0
  8 11  1  0  0  0  0
 11 12  1  0  0  0  0
 11 13  1  0  0  0  0
 13 14  1  0  0  0  0
 14 15  1  0  0  0  0
 15 16  1  0  0  0  0
 15 17  1  0  0  0  0
 15 18  1  0  0  0  0
 18 19  1  0  0  0  0
 19 20  1  0  0  0  0
 20 21  1  0  0  0  0
 21 22  2  0  0  0  0
  9  3  1  0  0  0  0
 20 13  1  0  0  0  0
 21  7  1  0  0  0  0
M  END
>  <IDNUMBER> (136252)
136252

>  <EFFECT> (136252)
1

$$$$

  -ISIS-  -- StrEd -- 

 49 55  0  0  0  0  0  0  0  0999 V2000
  -10.2278    2.7529    0.0000 C   0  0  0  0  0  0  0  0  0  0  0  0
  -10.1636    1.7547    0.0000 O   0  0  0  0  0  0  0  0  0  0  0  0
   -9.2677    1.3098    0.0000 C   0  0  0  0  0  0  0  0  0  0  0  0
   -9.2031    0.3132    0.0000 C   0  0  0  0  0  0  0  0  0  0  0  0
   -8.3076   -0.1307    0.0000 N   0  0  0  0  0  0  0  0  0  0  0  0
   -8.1398   -1.1168    0.0000 N   0  0  0  0  0  0  0  0  0  0  0  0
   -7.1502   -1.2619    0.0000 C   0  0  0  0  0  0  0  0  0  0  0  0
   -6.7069   -0.3653    0.0000 N   0  0  0  0  0  0  0  0  0  0  0  0
   -5.7202   -0.1969    0.0000 C   0  0  0  0  0  0  0  0  0  0  0  0
   -5.0823   -0.9668    0.0000 C   0  0  0  0  0  0  0  0  0  0  0  0
   -4.0966   -0.7990    0.0000 C   0  0  0  0  0  0  0  0  0  0  0  0
   -3.7495    0.1387    0.0000 C   0  0  0  0  0  0  0  0  0  0  0  0
   -2.7638    0.3062    0.0000 N   0  0  0  0  0  0  0  0  0  0  0  0
   -2.1248   -0.4631    0.0000 C   0  0  0  0  0  0  0  0  0  0  0  0
   -1.1391   -0.2953    0.0000 C   0  0  0  0  0  0  0  0  0  0  0  0
   -0.7914    0.6424    0.0000 N   0  0  0  0  0  0  0  0  0  0  0  0
    0.1937    0.8109    0.0000 C   0  0  0  0  0  0  0  0  0  0  0  0
    0.8317    0.0409    0.0000 C   0  0  0  0  0  0  0  0  0  0  0  0
    1.8183    0.2084    0.0000 C   0  0  0  0  0  0  0  0  0  0  0  0
    2.1661    1.1462    0.0000 C   0  0  0  0  0  0  0  0  0  0  0  0
    3.1511    1.3146    0.0000 O   0  0  0  0  0  0  0  0  0  0  0  0
    3.7897    0.5446    0.0000 C   0  0  0  0  0  0  0  0  0  0  0  0
    4.7758    0.7121    0.0000 C   0  0  0  0  0  0  0  0  0  0  0  0
    5.2191    1.6086    0.0000 C   0  0  0  0  0  0  0  0  0  0  0  0
    6.2086    1.4635    0.0000 O   0  0  0  0  0  0  0  0  0  0  0  0
    6.3771    0.4785    0.0000 C   0  0  0  0  0  0  0  0  0  0  0  0
    6.7459   -0.4513    0.0000 C   0  0  0  0  0  0  0  0  0  0  0  0
    6.1255   -1.2360    0.0000 N   0  0  0  0  0  0  0  0  0  0  0  0
    6.3956   -2.1987    0.0000 C   0  0  0  0  0  0  0  0  0  0  0  0
    5.5636   -2.7529    0.0000 N   0  0  0  0  0  0  0  0  0  0  0  0
    4.7786   -2.1328    0.0000 C   0  0  0  0  0  0  0  0  0  0  0  0
    5.1257   -1.1951    0.0000 N   0  0  0  0  0  0  0  0  0  0  0  0
    7.3394    0.7479    0.0000 C   0  0  0  0  0  0  0  0  0  0  0  0
    8.0554    0.0502    0.0000 C   0  0  0  0  0  0  0  0  0  0  0  0
    9.0177    0.3193    0.0000 C   0  0  0  0  0  0  0  0  0  0  0  0
    9.2655    1.2874    0.0000 C   0  0  0  0  0  0  0  0  0  0  0  0
   10.2278    1.5581    0.0000 F   0  0  0  0  0  0  0  0  0  0  0  0
    8.5495    1.9868    0.0000 C   0  0  0  0  0  0  0  0  0  0  0  0
    7.5865    1.7167    0.0000 C   0  0  0  0  0  0  0  0  0  0  0  0
    6.8709    2.4150    0.0000 F   0  0  0  0  0  0  0  0  0  0  0  0
    5.4914    0.0128    0.0000 O   0  0  0  0  0  0  0  0  0  0  0  0
    1.5271    1.9161    0.0000 C   0  0  0  0  0  0  0  0  0  0  0  0
    0.5414    1.7477    0.0000 C   0  0  0  0  0  0  0  0  0  0  0  0
   -1.4303    1.4124    0.0000 C   0  0  0  0  0  0  0  0  0  0  0  0
   -2.4160    1.2440    0.0000 C   0  0  0  0  0  0  0  0  0  0  0  0
   -4.3874    0.9087    0.0000 C   0  0  0  0  0  0  0  0  0  0  0  0
   -5.3734    0.7402    0.0000 C   0  0  0  0  0  0  0  0  0  0  0  0
   -7.4219    0.3343    0.0000 C   0  0  0  0  0  0  0  0  0  0  0  0
   -7.2768    1.3232    0.0000 O   0  0  0  0  0  0  0  0  0  0  0  0
  1  2  1  0  0  0  0
  2  3  1  0  0  0  0
  3  4  1  0  0  0  0
  4  5  1  0  0  0  0
  5  6  1  0  0  0  0
  6  7  2  0  0  0  0
  7  8  1  0  0  0  0
  8  9  1  0  0  0  0
  9 10  2  0  0  0  0
 10 11  1  0  0  0  0
 11 12  2  0  0  0  0
 12 13  1  0  0  0  0
 13 14  1  0  0  0  0
 14 15  1  0  0  0  0
 15 16  1  0  0  0  0
 16 17  1  0  0  0  0
 17 18  2  0  0  0  0
 18 19  1  0  0  0  0
 19 20  2  0  0  0  0
 20 21  1  0  0  0  0
 21 22  1  0  0  0  0
 22 23  1  0  0  0  0
 23 24  1  0  0  0  0
 24 25  1  0  0  0  0
 25 26  1  0  0  0  0
 26 27  1  0  0  0  0
 27 28  1  0  0  0  0
 28 29  1  0  0  0  0
 29 30  2  0  0  0  0
 30 31  1  0  0  0  0
 31 32  2  0  0  0  0
 26 33  1  0  0  0  0
 33 34  2  0  0  0  0
 34 35  1  0  0  0  0
 35 36  2  0  0  0  0
 36 37  1  0  0  0  0
 36 38  1  0  0  0  0
 38 39  2  0  0  0  0
 39 40  1  0  0  0  0
 26 41  1  0  0  0  0
 20 42  1  0  0  0  0
 42 43  2  0  0  0  0
 16 44  1  0  0  0  0
 44 45  1  0  0  0  0
 12 46  1  0  0  0  0
 46 47  2  0  0  0  0
  8 48  1  0  0  0  0
 48 49  2  0  0  0  0
 48  5  1  0  0  0  0
 47  9  1  0  0  0  0
 45 13  1  0  0  0  0
 43 17  1  0  0  0  0
 41 23  1  0  0  0  0
 32 28  1  0  0  0  0
 39 33  1  0  0  0  0
M  END
>  <IDNUMBER> (136340)
136340

>  <EFFECT> (136340)
1

$$$$

  -ISIS-  -- StrEd -- 

 24 26  0  0  0  0  0  0  0  0999 V2000
   -0.2766   -2.3923    0.0000 C   0  0  0  0  0  0  0  0  0  0  0  0
    0.3628   -1.6231    0.0000 C   0  0  0  0  0  0  0  0  0  0  0  0
    0.0159   -0.6851    0.0000 C   0  0  0  0  0  0  0  0  0  0  0  0
   -0.9699   -0.5163    0.0000 C   0  0  0  0  0  0  0  0  0  0  0  0
   -1.3168    0.4217    0.0000 C   0  0  0  0  0  0  0  0  0  0  0  0
   -0.6780    1.1909    0.0000 O   0  0  0  0  0  0  0  0  0  0  0  0
   -2.3024    0.5900    0.0000 C   0  0  0  0  0  0  0  0  0  0  0  0
   -3.0183   -0.1083    0.0000 C   0  0  0  0  0  0  0  0  0  0  0  0
   -2.8737   -1.0978    0.0000 O   0  0  0  0  0  0  0  0  0  0  0  0
   -3.9038    0.3568    0.0000 C   0  0  0  0  0  0  0  0  0  0  0  0
   -3.7346    1.3423    0.0000 N   0  0  0  0  0  0  0  0  0  0  0  0
   -2.7451    1.4869    0.0000 C   0  0  0  0  0  0  0  0  0  0  0  0
   -2.2806    2.3722    0.0000 O   0  0  0  0  0  0  0  0  0  0  0  0
    1.3482   -1.7915    0.0000 C   0  0  0  0  0  0  0  0  0  0  0  0
    1.9869   -1.0223    0.0000 C   0  0  0  0  0  0  0  0  0  0  0  0
    2.9729   -1.1909    0.0000 C   0  0  0  0  0  0  0  0  0  0  0  0
    3.6118   -0.4215    0.0000 C   0  0  0  0  0  0  0  0  0  0  0  0
    3.2647    0.5163    0.0000 C   0  0  0  0  0  0  0  0  0  0  0  0
    3.9038    1.2857    0.0000 C   0  0  0  0  0  0  0  0  0  0  0  0
    3.5566    2.2237    0.0000 C   0  0  0  0  0  0  0  0  0  0  0  0
    2.5713    2.3923    0.0000 C   0  0  0  0  0  0  0  0  0  0  0  0
    1.9328    1.6225    0.0000 C   0  0  0  0  0  0  0  0  0  0  0  0
    2.2795    0.6848    0.0000 C   0  0  0  0  0  0  0  0  0  0  0  0
    1.6402   -0.0843    0.0000 C   0  0  0  0  0  0  0  0  0  0  0  0
  1  2  1  0  0  0  0
  2  3  1  0  0  0  0
  3  4  2  0  0  0  0
  4  5  1  0  0  0  0
  5  6  1  0  0  0  0
  5  7  2  0  0  0  0
  7  8  1  0  0  0  0
  8  9  2  0  0  0  0
  8 10  1  0  0  0  0
 10 11  1  0  0  0  0
 11 12  1  0  0  0  0
 12 13  2  0  0  0  0
  2 14  2  0  0  0  0
 14 15  1  0  0  0  0
 15 16  2  0  0  0  0
 16 17  1  0  0  0  0
 17 18  2  0  0  0  0
 18 19  1  0  0  0  0
 19 20  2  0  0  0  0
 20 21  1  0  0  0  0
 21 22  2  0  0  0  0
 22 23  1  0  0  0  0
 23 24  2  0  0  0  0
 12  7  1  0  0  0  0
 24 15  1  0  0  0  0
 23 18  1  0  0  0  0
M  END
>  <IDNUMBER> (136629)
136629

>  <EFFECT> (136629)
1

$$$$

  -ISIS-  -- StrEd -- 

 25 27  0  0  0  0  0  0  0  0999 V2000
    0.2491   -2.4785    0.0000 C   0  0  0  0  0  0  0  0  0  0  0  0
    0.8373   -1.6698    0.0000 C   0  0  0  0  0  0  0  0  0  0  0  0
    0.4311   -0.7562    0.0000 C   0  0  0  0  0  0  0  0  0  0  0  0
   -0.5635   -0.6510    0.0000 C   0  0  0  0  0  0  0  0  0  0  0  0
   -0.9697    0.2630    0.0000 C   0  0  0  0  0  0  0  0  0  0  0  0
   -0.3816    1.0715    0.0000 O   0  0  0  0  0  0  0  0  0  0  0  0
   -1.9638    0.3679    0.0000 C   0  0  0  0  0  0  0  0  0  0  0  0
   -2.6336   -0.3750    0.0000 C   0  0  0  0  0  0  0  0  0  0  0  0
   -2.4262   -1.3532    0.0000 O   0  0  0  0  0  0  0  0  0  0  0  0
   -3.5469    0.0320    0.0000 C   0  0  0  0  0  0  0  0  0  0  0  0
   -3.4420    1.0267    0.0000 N   0  0  0  0  0  0  0  0  0  0  0  0
   -4.1846    1.6962    0.0000 C   0  0  0  0  0  0  0  0  0  0  0  0
   -2.4636    1.2341    0.0000 C   0  0  0  0  0  0  0  0  0  0  0  0
   -2.0562    2.1475    0.0000 O   0  0  0  0  0  0  0  0  0  0  0  0
    1.8320   -1.7747    0.0000 C   0  0  0  0  0  0  0  0  0  0  0  0
    2.4202   -0.9661    0.0000 C   0  0  0  0  0  0  0  0  0  0  0  0
    3.4143   -1.0715    0.0000 C   0  0  0  0  0  0  0  0  0  0  0  0
    4.0026   -0.2626    0.0000 C   0  0  0  0  0  0  0  0  0  0  0  0
    3.5964    0.6514    0.0000 C   0  0  0  0  0  0  0  0  0  0  0  0
    4.1846    1.4599    0.0000 C   0  0  0  0  0  0  0  0  0  0  0  0
    3.7781    2.3739    0.0000 C   0  0  0  0  0  0  0  0  0  0  0  0
    2.7838    2.4785    0.0000 C   0  0  0  0  0  0  0  0  0  0  0  0
    2.1956    1.6698    0.0000 C   0  0  0  0  0  0  0  0  0  0  0  0
    2.6018    0.7565    0.0000 C   0  0  0  0  0  0  0  0  0  0  0  0
    2.0136   -0.0520    0.0000 C   0  0  0  0  0  0  0  0  0  0  0  0
  1  2  1  0  0  0  0
  2  3  1  0  0  0  0
  3  4  2  0  0  0  0
  4  5  1  0  0  0  0
  5  6  1  0  0  0  0
  5  7  2  0  0  0  0
  7  8  1  0  0  0  0
  8  9  2  0  0  0  0
  8 10  1  0  0  0  0
 10 11  1  0  0  0  0
 11 12  1  0  0  0  0
 11 13  1  0  0  0  0
 13 14  2  0  0  0  0
  2 15  2  0  0  0  0
 15 16  1  0  0  0  0
 16 17  2  0  0  0  0
 17 18  1  0  0  0  0
 18 19  2  0  0  0  0
 19 20  1  0  0  0  0
 20 21  2  0  0  0  0
 21 22  1  0  0  0  0
 22 23  2  0  0  0  0
 23 24  1  0  0  0  0
 24 25  2  0  0  0  0
 13  7  1  0  0  0  0
 25 16  1  0  0  0  0
 24 19  1  0  0  0  0
M  END
>  <IDNUMBER> (136630)
136630

>  <EFFECT> (136630)
1

$$$$

  -ISIS-  -- StrEd -- 

 35 35  0  0  0  0  0  0  0  0999 V2000
   -7.7524    0.4722    0.0000 C   0  0  0  0  0  0  0  0  0  0  0  0
   -7.1635   -0.3358    0.0000 C   0  0  0  0  0  0  0  0  0  0  0  0
   -6.1692   -0.2304    0.0000 C   0  0  0  0  0  0  0  0  0  0  0  0
   -5.5803   -1.0386    0.0000 C   0  0  0  0  0  0  0  0  0  0  0  0
   -5.9863   -1.9531    0.0000 C   0  0  0  0  0  0  0  0  0  0  0  0
   -6.9806   -2.0585    0.0000 C   0  0  0  0  0  0  0  0  0  0  0  0
   -4.5858   -0.9322    0.0000 C   0  0  0  0  0  0  0  0  0  0  0  0
   -4.1805   -0.0184    0.0000 C   0  0  0  0  0  0  0  0  0  0  0  0
   -4.7690    0.7900    0.0000 O   0  0  0  0  0  0  0  0  0  0  0  0
   -3.1862    0.0867    0.0000 N   0  0  0  0  0  0  0  0  0  0  0  0
   -2.7802    1.0010    0.0000 C   0  0  0  0  0  0  0  0  0  0  0  0
   -1.7860    1.1069    0.0000 C   0  0  0  0  0  0  0  0  0  0  0  0
   -1.1970    0.2980    0.0000 C   0  0  0  0  0  0  0  0  0  0  0  0
   -0.2028    0.4046    0.0000 C   0  0  0  0  0  0  0  0  0  0  0  0
    0.2028    1.3182    0.0000 O   0  0  0  0  0  0  0  0  0  0  0  0
    0.3857   -0.4039    0.0000 N   0  0  0  0  0  0  0  0  0  0  0  0
    1.3807   -0.2987    0.0000 C   0  0  0  0  0  0  0  0  0  0  0  0
    1.9689   -1.1064    0.0000 C   0  0  0  0  0  0  0  0  0  0  0  0
    1.5636   -2.0212    0.0000 O   0  0  0  0  0  0  0  0  0  0  0  0
    2.9639   -1.0005    0.0000 N   0  0  0  0  0  0  0  0  0  0  0  0
    3.5523   -1.8095    0.0000 C   0  0  0  0  0  0  0  0  0  0  0  0
    3.1468   -2.7233    0.0000 C   0  0  0  0  0  0  0  0  0  0  0  0
    4.5470   -1.7036    0.0000 C   0  0  0  0  0  0  0  0  0  0  0  0
    5.1360   -2.5120    0.0000 O   0  0  0  0  0  0  0  0  0  0  0  0
    4.9526   -0.7900    0.0000 O   0  0  0  0  0  0  0  0  0  0  0  0
    5.9468   -0.6834    0.0000 C   0  0  0  0  0  0  0  0  0  0  0  0
    6.3521    0.2309    0.0000 C   0  0  0  0  0  0  0  0  0  0  0  0
    5.7639    1.0381    0.0000 C   0  0  0  0  0  0  0  0  0  0  0  0
    6.1692    1.9524    0.0000 C   0  0  0  0  0  0  0  0  0  0  0  0
    7.1635    2.0585    0.0000 C   0  0  0  0  0  0  0  0  0  0  0  0
    7.7524    1.2501    0.0000 C   0  0  0  0  0  0  0  0  0  0  0  0
    7.3471    0.3363    0.0000 C   0  0  0  0  0  0  0  0  0  0  0  0
   -3.3692    1.8090    0.0000 C   0  0  0  0  0  0  0  0  0  0  0  0
   -2.9639    2.7233    0.0000 O   0  0  0  0  0  0  0  0  0  0  0  0
   -4.3634    1.7036    0.0000 O   0  0  0  0  0  0  0  0  0  0  0  0
  1  2  1  0  0  0  0
  2  3  1  0  0  0  0
  3  4  1  0  0  0  0
  4  5  1  0  0  0  0
  5  6  1  0  0  0  0
  4  7  1  0  0  0  0
  7  8  1  0  0  0  0
  8  9  2  0  0  0  0
  8 10  1  0  0  0  0
 10 11  1  0  0  0  0
 11 12  1  0  0  0  0
 12 13  1  0  0  0  0
 13 14  1  0  0  0  0
 14 15  2  0  0  0  0
 14 16  1  0  0  0  0
 16 17  1  0  0  0  0
 17 18  1  0  0  0  0
 18 19  2  0  0  0  0
 18 20  1  0  0  0  0
 20 21  1  0  0  0  0
 21 22  1  0  0  0  0
 21 23  1  0  0  0  0
 23 24  2  0  0  0  0
 23 25  1  0  0  0  0
 25 26  1  0  0  0  0
 26 27  1  0  0  0  0
 27 28  1  0  0  0  0
 28 29  1  0  0  0  0
 29 30  1  0  0  0  0
 30 31  1  0  0  0  0
 31 32  1  0  0  0  0
 11 33  1  0  0  0  0
 33 34  2  0  0  0  0
 33 35  1  0  0  0  0
 32 27  1  0  0  0  0
M  END
>  <IDNUMBER> (136663)
136663

>  <EFFECT> (136663)
1

$$$$

  -ISIS-  -- StrEd -- 

 36 36  0  0  0  0  0  0  0  0999 V2000
   -8.2475    0.3242    0.0000 C   0  0  0  0  0  0  0  0  0  0  0  0
   -7.2534    0.4351    0.0000 C   0  0  0  0  0  0  0  0  0  0  0  0
   -6.6614   -0.3706    0.0000 C   0  0  0  0  0  0  0  0  0  0  0  0
   -5.6673   -0.2598    0.0000 C   0  0  0  0  0  0  0  0  0  0  0  0
   -5.0740   -1.0652    0.0000 C   0  0  0  0  0  0  0  0  0  0  0  0
   -5.4766   -1.9817    0.0000 C   0  0  0  0  0  0  0  0  0  0  0  0
   -6.4691   -2.0918    0.0000 C   0  0  0  0  0  0  0  0  0  0  0  0
   -4.0807   -0.9544    0.0000 C   0  0  0  0  0  0  0  0  0  0  0  0
   -3.6794   -0.0394    0.0000 C   0  0  0  0  0  0  0  0  0  0  0  0
   -4.2722    0.7668    0.0000 O   0  0  0  0  0  0  0  0  0  0  0  0
   -2.6848    0.0706    0.0000 N   0  0  0  0  0  0  0  0  0  0  0  0
   -2.2843    0.9871    0.0000 C   0  0  0  0  0  0  0  0  0  0  0  0
   -1.2902    1.0972    0.0000 C   0  0  0  0  0  0  0  0  0  0  0  0
   -0.6977    0.2923    0.0000 C   0  0  0  0  0  0  0  0  0  0  0  0
    0.2964    0.4026    0.0000 C   0  0  0  0  0  0  0  0  0  0  0  0
    0.6977    1.3188    0.0000 O   0  0  0  0  0  0  0  0  0  0  0  0
    0.8884   -0.4026    0.0000 N   0  0  0  0  0  0  0  0  0  0  0  0
    1.8825   -0.2923    0.0000 C   0  0  0  0  0  0  0  0  0  0  0  0
    2.4753   -1.0972    0.0000 C   0  0  0  0  0  0  0  0  0  0  0  0
    2.0740   -2.0137    0.0000 O   0  0  0  0  0  0  0  0  0  0  0  0
    3.4691   -0.9871    0.0000 N   0  0  0  0  0  0  0  0  0  0  0  0
    4.0627   -1.7933    0.0000 C   0  0  0  0  0  0  0  0  0  0  0  0
    3.6606   -2.7083    0.0000 C   0  0  0  0  0  0  0  0  0  0  0  0
    5.0552   -1.6825    0.0000 C   0  0  0  0  0  0  0  0  0  0  0  0
    5.6480   -2.4879    0.0000 O   0  0  0  0  0  0  0  0  0  0  0  0
    5.4570   -0.7668    0.0000 O   0  0  0  0  0  0  0  0  0  0  0  0
    6.4511   -0.6559    0.0000 C   0  0  0  0  0  0  0  0  0  0  0  0
    6.8524    0.2598    0.0000 C   0  0  0  0  0  0  0  0  0  0  0  0
    6.2588    1.0652    0.0000 C   0  0  0  0  0  0  0  0  0  0  0  0
    6.6609    1.9817    0.0000 C   0  0  0  0  0  0  0  0  0  0  0  0
    7.6547    2.0918    0.0000 C   0  0  0  0  0  0  0  0  0  0  0  0
    8.2475    1.2869    0.0000 C   0  0  0  0  0  0  0  0  0  0  0  0
    7.8462    0.3706    0.0000 C   0  0  0  0  0  0  0  0  0  0  0  0
   -2.8763    1.7933    0.0000 C   0  0  0  0  0  0  0  0  0  0  0  0
   -2.4753    2.7083    0.0000 O   0  0  0  0  0  0  0  0  0  0  0  0
   -3.8704    1.6820    0.0000 O   0  0  0  0  0  0  0  0  0  0  0  0
  1  2  1  0  0  0  0
  2  3  1  0  0  0  0
  3  4  1  0  0  0  0
  4  5  1  0  0  0  0
  5  6  1  0  0  0  0
  6  7  1  0  0  0  0
  5  8  1  0  0  0  0
  8  9  1  0  0  0  0
  9 10  2  0  0  0  0
  9 11  1  0  0  0  0
 11 12  1  0  0  0  0
 12 13  1  0  0  0  0
 13 14  1  0  0  0  0
 14 15  1  0  0  0  0
 15 16  2  0  0  0  0
 15 17  1  0  0  0  0
 17 18  1  0  0  0  0
 18 19  1  0  0  0  0
 19 20  2  0  0  0  0
 19 21  1  0  0  0  0
 21 22  1  0  0  0  0
 22 23  1  0  0  0  0
 22 24  1  0  0  0  0
 24 25  2  0  0  0  0
 24 26  1  0  0  0  0
 26 27  1  0  0  0  0
 27 28  1  0  0  0  0
 28 29  1  0  0  0  0
 29 30  1  0  0  0  0
 30 31  1  0  0  0  0
 31 32  1  0  0  0  0
 32 33  1  0  0  0  0
 12 34  1  0  0  0  0
 34 35  2  0  0  0  0
 34 36  1  0  0  0  0
 33 28  1  0  0  0  0
M  END
>  <IDNUMBER> (136666)
136666

>  <EFFECT> (136666)
1

$$$$

  -ISIS-  -- StrEd -- 

 35 35  0  0  0  0  0  0  0  0999 V2000
   -8.2374    0.1635    0.0000 C   0  0  0  0  0  0  0  0  0  0  0  0
   -7.2458    0.2917    0.0000 C   0  0  0  0  0  0  0  0  0  0  0  0
   -6.6388   -0.5030    0.0000 C   0  0  0  0  0  0  0  0  0  0  0  0
   -5.6468   -0.3735    0.0000 C   0  0  0  0  0  0  0  0  0  0  0  0
   -5.0398   -1.1687    0.0000 C   0  0  0  0  0  0  0  0  0  0  0  0
   -5.4241   -2.0915    0.0000 C   0  0  0  0  0  0  0  0  0  0  0  0
   -4.0482   -1.0400    0.0000 C   0  0  0  0  0  0  0  0  0  0  0  0
   -3.6636   -0.1171    0.0000 C   0  0  0  0  0  0  0  0  0  0  0  0
   -4.2708    0.6768    0.0000 O   0  0  0  0  0  0  0  0  0  0  0  0
   -2.6723    0.0108    0.0000 N   0  0  0  0  0  0  0  0  0  0  0  0
   -2.2877    0.9342    0.0000 C   0  0  0  0  0  0  0  0  0  0  0  0
   -1.2956    1.0631    0.0000 C   0  0  0  0  0  0  0  0  0  0  0  0
   -0.6881    0.2685    0.0000 C   0  0  0  0  0  0  0  0  0  0  0  0
    0.3035    0.3967    0.0000 C   0  0  0  0  0  0  0  0  0  0  0  0
    0.6881    1.3206    0.0000 O   0  0  0  0  0  0  0  0  0  0  0  0
    0.9105   -0.3972    0.0000 N   0  0  0  0  0  0  0  0  0  0  0  0
    1.9026   -0.2690    0.0000 C   0  0  0  0  0  0  0  0  0  0  0  0
    2.5104   -1.0637    0.0000 C   0  0  0  0  0  0  0  0  0  0  0  0
    2.1253   -1.9870    0.0000 O   0  0  0  0  0  0  0  0  0  0  0  0
    3.5019   -0.9355    0.0000 N   0  0  0  0  0  0  0  0  0  0  0  0
    4.1082   -1.7301    0.0000 C   0  0  0  0  0  0  0  0  0  0  0  0
    3.7243   -2.6522    0.0000 C   0  0  0  0  0  0  0  0  0  0  0  0
    5.0997   -1.6014    0.0000 C   0  0  0  0  0  0  0  0  0  0  0  0
    5.7080   -2.3953    0.0000 O   0  0  0  0  0  0  0  0  0  0  0  0
    5.4848   -0.6780    0.0000 O   0  0  0  0  0  0  0  0  0  0  0  0
    6.4764   -0.5498    0.0000 C   0  0  0  0  0  0  0  0  0  0  0  0
    6.8615    0.3735    0.0000 C   0  0  0  0  0  0  0  0  0  0  0  0
    6.2543    1.1687    0.0000 C   0  0  0  0  0  0  0  0  0  0  0  0
    6.6388    2.0915    0.0000 C   0  0  0  0  0  0  0  0  0  0  0  0
    7.6304    2.2202    0.0000 C   0  0  0  0  0  0  0  0  0  0  0  0
    8.2374    1.4251    0.0000 C   0  0  0  0  0  0  0  0  0  0  0  0
    7.8528    0.5022    0.0000 C   0  0  0  0  0  0  0  0  0  0  0  0
   -2.8949    1.7293    0.0000 C   0  0  0  0  0  0  0  0  0  0  0  0
   -2.5104    2.6522    0.0000 O   0  0  0  0  0  0  0  0  0  0  0  0
   -3.8863    1.6001    0.0000 O   0  0  0  0  0  0  0  0  0  0  0  0
  1  2  1  0  0  0  0
  2  3  1  0  0  0  0
  3  4  1  0  0  0  0
  4  5  1  0  0  0  0
  5  6  1  0  0  0  0
  5  7  1  0  0  0  0
  7  8  1  0  0  0  0
  8  9  2  0  0  0  0
  8 10  1  0  0  0  0
 10 11  1  0  0  0  0
 11 12  1  0  0  0  0
 12 13  1  0  0  0  0
 13 14  1  0  0  0  0
 14 15  2  0  0  0  0
 14 16  1  0  0  0  0
 16 17  1  0  0  0  0
 17 18  1  0  0  0  0
 18 19  2  0  0  0  0
 18 20  1  0  0  0  0
 20 21  1  0  0  0  0
 21 22  1  0  0  0  0
 21 23  1  0  0  0  0
 23 24  2  0  0  0  0
 23 25  1  0  0  0  0
 25 26  1  0  0  0  0
 26 27  1  0  0  0  0
 27 28  1  0  0  0  0
 28 29  1  0  0  0  0
 29 30  1  0  0  0  0
 30 31  1  0  0  0  0
 31 32  1  0  0  0  0
 11 33  1  0  0  0  0
 33 34  2  0  0  0  0
 33 35  1  0  0  0  0
 32 27  1  0  0  0  0
M  END
>  <IDNUMBER> (136669)
136669

>  <EFFECT> (136669)
1

$$$$

  -ISIS-  -- StrEd -- 

 18 18  0  0  0  0  0  0  0  0999 V2000
    3.4499   -1.1749    0.0000 C   0  0  0  0  0  0  0  0  0  0  0  0
    2.5539   -0.7309    0.0000 C   0  0  0  0  0  0  0  0  0  0  0  0
    2.4906    0.2672    0.0000 C   0  0  0  0  0  0  0  0  0  0  0  0
    3.3234    0.8209    0.0000 C   0  0  0  0  0  0  0  0  0  0  0  0
    1.5946    0.7118    0.0000 C   0  0  0  0  0  0  0  0  0  0  0  0
    0.7620    0.1577    0.0000 C   0  0  0  0  0  0  0  0  0  0  0  0
    1.3998   -0.6122    0.0000 C   0  0  0  0  0  0  0  0  0  0  0  0
    1.0519   -1.5501    0.0000 N   0  0  0  0  0  0  0  0  0  0  0  0
    0.2981    1.0435    0.0000 S   0  0  0  0  0  0  0  0  0  0  0  0
   -0.6874    0.8764    0.0000 C   0  0  0  0  0  0  0  0  0  0  0  0
   -1.4024    1.5758    0.0000 O   0  0  0  0  0  0  0  0  0  0  0  0
   -0.8330   -0.1127    0.0000 C   0  0  0  0  0  0  0  0  0  0  0  0
   -1.7192   -0.5767    0.0000 C   0  0  0  0  0  0  0  0  0  0  0  0
   -1.7606   -1.5758    0.0000 O   0  0  0  0  0  0  0  0  0  0  0  0
   -2.5639   -0.0415    0.0000 C   0  0  0  0  0  0  0  0  0  0  0  0
   -3.4499   -0.5049    0.0000 C   0  0  0  0  0  0  0  0  0  0  0  0
    0.0627   -0.5573    0.0000 C   0  0  0  0  0  0  0  0  0  0  0  0
    0.2300   -1.5430    0.0000 O   0  0  0  0  0  0  0  0  0  0  0  0
  1  2  2  0  0  0  0
  2  3  1  0  0  0  0
  3  4  1  0  0  0  0
  3  5  2  0  0  0  0
  5  6  1  0  0  0  0
  6  7  1  0  0  0  0
  7  8  1  0  0  0  0
  6  9  1  0  0  0  0
  9 10  1  0  0  0  0
 10 11  2  0  0  0  0
 10 12  1  0  0  0  0
 12 13  1  0  0  0  0
 13 14  2  0  0  0  0
 13 15  1  0  0  0  0
 15 16  1  0  0  0  0
 12 17  2  0  0  0  0
 17 18  1  0  0  0  0
 17  6  1  0  0  0  0
M  END
>  <IDNUMBER> (136722)
136722

>  <EFFECT> (136722)
1

$$$$

  -ISIS-  -- StrEd -- 

 18 19  0  0  0  0  0  0  0  0999 V2000
   -0.3552   -0.8520    0.0000 C   0  0  0  0  0  0  0  0  0  0  0  0
    0.0662    0.0550    0.0000 C   0  0  0  0  0  0  0  0  0  0  0  0
   -0.8799    0.3793    0.0000 C   0  0  0  0  0  0  0  0  0  0  0  0
   -1.6336   -0.2776    0.0000 S   0  0  0  0  0  0  0  0  0  0  0  0
   -2.5797    0.0467    0.0000 C   0  0  0  0  0  0  0  0  0  0  0  0
   -3.5255    0.3709    0.0000 N   0  0  0  0  0  0  0  0  0  0  0  0
    0.9240   -0.4593    0.0000 C   0  0  0  0  0  0  0  0  0  0  0  0
    1.0123   -1.4549    0.0000 C   0  0  0  0  0  0  0  0  0  0  0  0
    1.9191   -1.8764    0.0000 O   0  0  0  0  0  0  0  0  0  0  0  0
    0.1938   -2.0296    0.0000 O   0  0  0  0  0  0  0  0  0  0  0  0
    1.6777    0.1981    0.0000 N   0  0  0  0  0  0  0  0  0  0  0  0
    2.5978    0.5901    0.0000 C   0  0  0  0  0  0  0  0  0  0  0  0
    3.5255    0.2166    0.0000 O   0  0  0  0  0  0  0  0  0  0  0  0
    2.2059    1.5100    0.0000 C   0  0  0  0  0  0  0  0  0  0  0  0
    1.2860    1.1180    0.0000 C   0  0  0  0  0  0  0  0  0  0  0  0
    0.2899    1.0297    0.0000 S   0  0  0  0  0  0  0  0  0  0  0  0
   -0.7030    1.1504    0.0000 O   0  0  0  0  0  0  0  0  0  0  0  0
    0.3059    2.0296    0.0000 O   0  0  0  0  0  0  0  0  0  0  0  0
  1  2  1  0  0  0  0
  2  3  1  0  0  0  0
  3  4  1  0  0  0  0
  4  5  1  0  0  0  0
  5  6  3  0  0  0  0
  2  7  1  0  0  0  0
  7  8  1  0  0  0  0
  8  9  2  0  0  0  0
  8 10  1  0  0  0  0
  7 11  1  0  0  0  0
 11 12  1  0  0  0  0
 12 13  2  0  0  0  0
 12 14  1  0  0  0  0
 14 15  1  0  0  0  0
 15 16  1  0  0  0  0
 16 17  2  0  0  0  0
 16 18  2  0  0  0  0
 16  2  1  0  0  0  0
 15 11  1  0  0  0  0
M  END
>  <IDNUMBER> (136951)
136951

>  <EFFECT> (136951)
1

$$$$

  -ISIS-  -- StrEd -- 

 25 27  0  0  0  0  0  0  0  0999 V2000
   -1.8198   -3.5465    0.0000 C   0  0  0  0  0  0  0  0  0  0  0  0
   -1.4873   -2.6032    0.0000 C   0  0  0  0  0  0  0  0  0  0  0  0
   -2.1386   -1.8438    0.0000 C   0  0  0  0  0  0  0  0  0  0  0  0
   -1.8061   -0.9010    0.0000 O   0  0  0  0  0  0  0  0  0  0  0  0
   -2.4568   -0.1419    0.0000 C   0  0  0  0  0  0  0  0  0  0  0  0
   -3.4398   -0.3257    0.0000 C   0  0  0  0  0  0  0  0  0  0  0  0
   -4.0909    0.4334    0.0000 C   0  0  0  0  0  0  0  0  0  0  0  0
   -3.7590    1.3766    0.0000 C   0  0  0  0  0  0  0  0  0  0  0  0
   -2.7757    1.5608    0.0000 C   0  0  0  0  0  0  0  0  0  0  0  0
   -2.1250    0.8013    0.0000 C   0  0  0  0  0  0  0  0  0  0  0  0
   -1.1421    0.9854    0.0000 C   0  0  0  0  0  0  0  0  0  0  0  0
   -0.4913    0.2263    0.0000 C   0  0  0  0  0  0  0  0  0  0  0  0
    0.4913    0.4104    0.0000 S   0  0  0  0  0  0  0  0  0  0  0  0
    1.1426   -0.3487    0.0000 C   0  0  0  0  0  0  0  0  0  0  0  0
    2.1253   -0.1649    0.0000 C   0  0  0  0  0  0  0  0  0  0  0  0
    2.7760   -0.9243    0.0000 C   0  0  0  0  0  0  0  0  0  0  0  0
    3.7588   -0.7399    0.0000 C   0  0  0  0  0  0  0  0  0  0  0  0
    4.0909    0.2034    0.0000 C   0  0  0  0  0  0  0  0  0  0  0  0
    3.4401    0.9625    0.0000 C   0  0  0  0  0  0  0  0  0  0  0  0
    2.4575    0.7784    0.0000 C   0  0  0  0  0  0  0  0  0  0  0  0
   -0.8101    1.9286    0.0000 N   0  0  0  0  0  0  0  0  0  0  0  0
   -1.3780    2.7519    0.0000 C   0  0  0  0  0  0  0  0  0  0  0  0
   -0.7707    3.5465    0.0000 C   0  0  0  0  0  0  0  0  0  0  0  0
    0.1725    3.2139    0.0000 N   0  0  0  0  0  0  0  0  0  0  0  0
    0.1483    2.2146    0.0000 C   0  0  0  0  0  0  0  0  0  0  0  0
  1  2  1  0  0  0  0
  2  3  1  0  0  0  0
  3  4  1  0  0  0  0
  4  5  1  0  0  0  0
  5  6  2  0  0  0  0
  6  7  1  0  0  0  0
  7  8  2  0  0  0  0
  8  9  1  0  0  0  0
  9 10  2  0  0  0  0
 10 11  1  0  0  0  0
 11 12  2  0  0  0  0
 12 13  1  0  0  0  0
 13 14  1  0  0  0  0
 14 15  1  0  0  0  0
 15 16  2  0  0  0  0
 16 17  1  0  0  0  0
 17 18  2  0  0  0  0
 18 19  1  0  0  0  0
 19 20  2  0  0  0  0
 11 21  1  0  0  0  0
 21 22  1  0  0  0  0
 22 23  2  0  0  0  0
 23 24  1  0  0  0  0
 24 25  2  0  0  0  0
 10  5  1  0  0  0  0
 20 15  1  0  0  0  0
 25 21  1  0  0  0  0
M  END
>  <IDNUMBER> (137020)
137020

>  <EFFECT> (137020)
1

$$$$

  -ISIS-  -- StrEd -- 

 24 26  0  0  0  0  0  0  0  0999 V2000
   -1.2806   -3.0921    0.0000 C   0  0  0  0  0  0  0  0  0  0  0  0
   -1.9828   -2.3802    0.0000 C   0  0  0  0  0  0  0  0  0  0  0  0
   -1.7169   -1.4163    0.0000 O   0  0  0  0  0  0  0  0  0  0  0  0
   -2.4196   -0.7041    0.0000 C   0  0  0  0  0  0  0  0  0  0  0  0
   -3.3874   -0.9561    0.0000 C   0  0  0  0  0  0  0  0  0  0  0  0
   -4.0890   -0.2442    0.0000 C   0  0  0  0  0  0  0  0  0  0  0  0
   -3.8234    0.7201    0.0000 C   0  0  0  0  0  0  0  0  0  0  0  0
   -2.8561    0.9719    0.0000 C   0  0  0  0  0  0  0  0  0  0  0  0
   -2.1538    0.2602    0.0000 C   0  0  0  0  0  0  0  0  0  0  0  0
   -1.1865    0.5120    0.0000 C   0  0  0  0  0  0  0  0  0  0  0  0
   -0.4840   -0.2005    0.0000 C   0  0  0  0  0  0  0  0  0  0  0  0
    0.4840    0.0521    0.0000 S   0  0  0  0  0  0  0  0  0  0  0  0
    1.1859   -0.6601    0.0000 C   0  0  0  0  0  0  0  0  0  0  0  0
    2.1535   -0.4078    0.0000 C   0  0  0  0  0  0  0  0  0  0  0  0
    2.8555   -1.1200    0.0000 C   0  0  0  0  0  0  0  0  0  0  0  0
    3.8234   -0.8683    0.0000 C   0  0  0  0  0  0  0  0  0  0  0  0
    4.0890    0.0960    0.0000 C   0  0  0  0  0  0  0  0  0  0  0  0
    3.3869    0.8081    0.0000 C   0  0  0  0  0  0  0  0  0  0  0  0
    2.4192    0.5561    0.0000 C   0  0  0  0  0  0  0  0  0  0  0  0
   -0.9205    1.4759    0.0000 N   0  0  0  0  0  0  0  0  0  0  0  0
   -1.5444    2.2573    0.0000 C   0  0  0  0  0  0  0  0  0  0  0  0
   -0.9935    3.0921    0.0000 C   0  0  0  0  0  0  0  0  0  0  0  0
   -0.0299    2.8268    0.0000 N   0  0  0  0  0  0  0  0  0  0  0  0
    0.0157    1.8278    0.0000 C   0  0  0  0  0  0  0  0  0  0  0  0
  1  2  1  0  0  0  0
  2  3  1  0  0  0  0
  3  4  1  0  0  0  0
  4  5  2  0  0  0  0
  5  6  1  0  0  0  0
  6  7  2  0  0  0  0
  7  8  1  0  0  0  0
  8  9  2  0  0  0  0
  9 10  1  0  0  0  0
 10 11  2  0  0  0  0
 11 12  1  0  0  0  0
 12 13  1  0  0  0  0
 13 14  1  0  0  0  0
 14 15  2  0  0  0  0
 15 16  1  0  0  0  0
 16 17  2  0  0  0  0
 17 18  1  0  0  0  0
 18 19  2  0  0  0  0
 10 20  1  0  0  0  0
 20 21  1  0  0  0  0
 21 22  2  0  0  0  0
 22 23  1  0  0  0  0
 23 24  2  0  0  0  0
  9  4  1  0  0  0  0
 19 14  1  0  0  0  0
 24 20  1  0  0  0  0
M  END
>  <IDNUMBER> (137021)
137021

>  <EFFECT> (137021)
1

$$$$

  -ISIS-  -- StrEd -- 

 26 28  0  0  0  0  0  0  0  0999 V2000
   -1.4958   -3.9018    0.0000 C   0  0  0  0  0  0  0  0  0  0  0  0
   -2.0910   -3.0980    0.0000 C   0  0  0  0  0  0  0  0  0  0  0  0
   -1.6923   -2.1813    0.0000 C   0  0  0  0  0  0  0  0  0  0  0  0
   -2.2873   -1.3774    0.0000 C   0  0  0  0  0  0  0  0  0  0  0  0
   -1.8889   -0.4604    0.0000 O   0  0  0  0  0  0  0  0  0  0  0  0
   -2.4838    0.3435    0.0000 C   0  0  0  0  0  0  0  0  0  0  0  0
   -3.4772    0.2301    0.0000 C   0  0  0  0  0  0  0  0  0  0  0  0
   -4.0725    1.0337    0.0000 C   0  0  0  0  0  0  0  0  0  0  0  0
   -3.6738    1.9510    0.0000 C   0  0  0  0  0  0  0  0  0  0  0  0
   -2.6803    2.0645    0.0000 C   0  0  0  0  0  0  0  0  0  0  0  0
   -2.0853    1.2606    0.0000 C   0  0  0  0  0  0  0  0  0  0  0  0
   -1.0921    1.3740    0.0000 C   0  0  0  0  0  0  0  0  0  0  0  0
   -0.4968    0.5704    0.0000 C   0  0  0  0  0  0  0  0  0  0  0  0
    0.4968    0.6838    0.0000 S   0  0  0  0  0  0  0  0  0  0  0  0
    1.0918   -0.1198    0.0000 C   0  0  0  0  0  0  0  0  0  0  0  0
    2.0855   -0.0064    0.0000 C   0  0  0  0  0  0  0  0  0  0  0  0
    2.6803   -0.8102    0.0000 C   0  0  0  0  0  0  0  0  0  0  0  0
    3.6738   -0.6968    0.0000 C   0  0  0  0  0  0  0  0  0  0  0  0
    4.0725    0.2206    0.0000 C   0  0  0  0  0  0  0  0  0  0  0  0
    3.4772    1.0241    0.0000 C   0  0  0  0  0  0  0  0  0  0  0  0
    2.4838    0.9107    0.0000 C   0  0  0  0  0  0  0  0  0  0  0  0
   -0.6933    2.2913    0.0000 N   0  0  0  0  0  0  0  0  0  0  0  0
   -1.2009    3.1530    0.0000 C   0  0  0  0  0  0  0  0  0  0  0  0
   -0.5383    3.9018    0.0000 C   0  0  0  0  0  0  0  0  0  0  0  0
    0.3785    3.5035    0.0000 N   0  0  0  0  0  0  0  0  0  0  0  0
    0.2830    2.5076    0.0000 C   0  0  0  0  0  0  0  0  0  0  0  0
  1  2  1  0  0  0  0
  2  3  1  0  0  0  0
  3  4  1  0  0  0  0
  4  5  1  0  0  0  0
  5  6  1  0  0  0  0
  6  7  2  0  0  0  0
  7  8  1  0  0  0  0
  8  9  2  0  0  0  0
  9 10  1  0  0  0  0
 10 11  2  0  0  0  0
 11 12  1  0  0  0  0
 12 13  2  0  0  0  0
 13 14  1  0  0  0  0
 14 15  1  0  0  0  0
 15 16  1  0  0  0  0
 16 17  2  0  0  0  0
 17 18  1  0  0  0  0
 18 19  2  0  0  0  0
 19 20  1  0  0  0  0
 20 21  2  0  0  0  0
 12 22  1  0  0  0  0
 22 23  1  0  0  0  0
 23 24  2  0  0  0  0
 24 25  1  0  0  0  0
 25 26  2  0  0  0  0
 11  6  1  0  0  0  0
 21 16  1  0  0  0  0
 26 22  1  0  0  0  0
M  END
>  <IDNUMBER> (137022)
137022

>  <EFFECT> (137022)
1

$$$$

  -ISIS-  -- StrEd -- 

 22 23  0  0  0  0  0  0  0  0999 V2000
   -4.4086   -0.1588    0.0000 C   0  0  0  0  0  0  0  0  0  0  0  0
   -3.4319   -0.3706    0.0000 C   0  0  0  0  0  0  0  0  0  0  0  0
   -2.7594    0.3699    0.0000 C   0  0  0  0  0  0  0  0  0  0  0  0
   -1.7827    0.1584    0.0000 C   0  0  0  0  0  0  0  0  0  0  0  0
   -1.1107    0.8992    0.0000 C   0  0  0  0  0  0  0  0  0  0  0  0
   -0.1334    0.6871    0.0000 O   0  0  0  0  0  0  0  0  0  0  0  0
    0.5388    1.4281    0.0000 C   0  0  0  0  0  0  0  0  0  0  0  0
    0.2330    2.3801    0.0000 C   0  0  0  0  0  0  0  0  0  0  0  0
    0.9051    3.1211    0.0000 C   0  0  0  0  0  0  0  0  0  0  0  0
    1.8829    2.9090    0.0000 C   0  0  0  0  0  0  0  0  0  0  0  0
    2.1879    1.9571    0.0000 C   0  0  0  0  0  0  0  0  0  0  0  0
    1.5157    1.2166    0.0000 C   0  0  0  0  0  0  0  0  0  0  0  0
    1.8213    0.2645    0.0000 C   0  0  0  0  0  0  0  0  0  0  0  0
    1.1495   -0.4765    0.0000 C   0  0  0  0  0  0  0  0  0  0  0  0
    1.4552   -1.4285    0.0000 S   0  0  0  0  0  0  0  0  0  0  0  0
    0.7831   -2.1689    0.0000 C   0  0  0  0  0  0  0  0  0  0  0  0
    1.0882   -3.1211    0.0000 C   0  0  0  0  0  0  0  0  0  0  0  0
    2.7985    0.0530    0.0000 N   0  0  0  0  0  0  0  0  0  0  0  0
    3.5446    0.7189    0.0000 C   0  0  0  0  0  0  0  0  0  0  0  0
    4.4086    0.2160    0.0000 C   0  0  0  0  0  0  0  0  0  0  0  0
    4.1968   -0.7617    0.0000 N   0  0  0  0  0  0  0  0  0  0  0  0
    3.2020   -0.8624    0.0000 C   0  0  0  0  0  0  0  0  0  0  0  0
  1  2  1  0  0  0  0
  2  3  1  0  0  0  0
  3  4  1  0  0  0  0
  4  5  1  0  0  0  0
  5  6  1  0  0  0  0
  6  7  1  0  0  0  0
  7  8  2  0  0  0  0
  8  9  1  0  0  0  0
  9 10  2  0  0  0  0
 10 11  1  0  0  0  0
 11 12  2  0  0  0  0
 12 13  1  0  0  0  0
 13 14  2  0  0  0  0
 14 15  1  0  0  0  0
 15 16  1  0  0  0  0
 16 17  1  0  0  0  0
 13 18  1  0  0  0  0
 18 19  1  0  0  0  0
 19 20  2  0  0  0  0
 20 21  1  0  0  0  0
 21 22  2  0  0  0  0
 12  7  1  0  0  0  0
 22 18  1  0  0  0  0
M  END
>  <IDNUMBER> (137024)
137024

>  <EFFECT> (137024)
1

$$$$

  -ISIS-  -- StrEd -- 

 21 22  0  0  0  0  0  0  0  0999 V2000
   -3.1519   -1.6010    0.0000 C   0  0  0  0  0  0  0  0  0  0  0  0
   -2.2355   -1.2006    0.0000 C   0  0  0  0  0  0  0  0  0  0  0  0
   -2.1241   -0.2069    0.0000 C   0  0  0  0  0  0  0  0  0  0  0  0
   -1.2077    0.1934    0.0000 O   0  0  0  0  0  0  0  0  0  0  0  0
   -1.0959    1.1872    0.0000 C   0  0  0  0  0  0  0  0  0  0  0  0
   -1.9009    1.7805    0.0000 C   0  0  0  0  0  0  0  0  0  0  0  0
   -1.7892    2.7746    0.0000 C   0  0  0  0  0  0  0  0  0  0  0  0
   -0.8730    3.1746    0.0000 C   0  0  0  0  0  0  0  0  0  0  0  0
   -0.0681    2.5811    0.0000 C   0  0  0  0  0  0  0  0  0  0  0  0
   -0.1798    1.5874    0.0000 C   0  0  0  0  0  0  0  0  0  0  0  0
    0.6252    0.9939    0.0000 C   0  0  0  0  0  0  0  0  0  0  0  0
    0.5137    0.0002    0.0000 C   0  0  0  0  0  0  0  0  0  0  0  0
    1.3182   -0.5933    0.0000 S   0  0  0  0  0  0  0  0  0  0  0  0
    1.2069   -1.5872    0.0000 C   0  0  0  0  0  0  0  0  0  0  0  0
    2.0119   -2.1804    0.0000 C   0  0  0  0  0  0  0  0  0  0  0  0
    1.9004   -3.1746    0.0000 C   0  0  0  0  0  0  0  0  0  0  0  0
    1.5415    1.3944    0.0000 N   0  0  0  0  0  0  0  0  0  0  0  0
    1.7566    2.3708    0.0000 C   0  0  0  0  0  0  0  0  0  0  0  0
    2.7517    2.4687    0.0000 C   0  0  0  0  0  0  0  0  0  0  0  0
    3.1519    1.5522    0.0000 N   0  0  0  0  0  0  0  0  0  0  0  0
    2.4041    0.8882    0.0000 C   0  0  0  0  0  0  0  0  0  0  0  0
  1  2  1  0  0  0  0
  2  3  1  0  0  0  0
  3  4  1  0  0  0  0
  4  5  1  0  0  0  0
  5  6  2  0  0  0  0
  6  7  1  0  0  0  0
  7  8  2  0  0  0  0
  8  9  1  0  0  0  0
  9 10  2  0  0  0  0
 10 11  1  0  0  0  0
 11 12  2  0  0  0  0
 12 13  1  0  0  0  0
 13 14  1  0  0  0  0
 14 15  1  0  0  0  0
 15 16  1  0  0  0  0
 11 17  1  0  0  0  0
 17 18  1  0  0  0  0
 18 19  2  0  0  0  0
 19 20  1  0  0  0  0
 20 21  2  0  0  0  0
 10  5  1  0  0  0  0
 21 17  1  0  0  0  0
M  END
>  <IDNUMBER> (137025)
137025

>  <EFFECT> (137025)
1

$$$$

  -ISIS-  -- StrEd -- 

 22 23  0  0  0  0  0  0  0  0999 V2000
   -3.9678    0.0803    0.0000 C   0  0  0  0  0  0  0  0  0  0  0  0
   -3.0171    0.3897    0.0000 C   0  0  0  0  0  0  0  0  0  0  0  0
   -2.2734   -0.2791    0.0000 C   0  0  0  0  0  0  0  0  0  0  0  0
   -1.3226    0.0304    0.0000 C   0  0  0  0  0  0  0  0  0  0  0  0
   -0.5792   -0.6384    0.0000 S   0  0  0  0  0  0  0  0  0  0  0  0
    0.3714   -0.3282    0.0000 C   0  0  0  0  0  0  0  0  0  0  0  0
    1.1154   -0.9970    0.0000 C   0  0  0  0  0  0  0  0  0  0  0  0
    2.0662   -0.6875    0.0000 C   0  0  0  0  0  0  0  0  0  0  0  0
    2.8097   -1.3562    0.0000 C   0  0  0  0  0  0  0  0  0  0  0  0
    3.7607   -1.0464    0.0000 C   0  0  0  0  0  0  0  0  0  0  0  0
    3.9678   -0.0681    0.0000 C   0  0  0  0  0  0  0  0  0  0  0  0
    3.2245    0.6003    0.0000 C   0  0  0  0  0  0  0  0  0  0  0  0
    2.2734    0.2906    0.0000 C   0  0  0  0  0  0  0  0  0  0  0  0
    1.5300    0.9593    0.0000 O   0  0  0  0  0  0  0  0  0  0  0  0
    1.7374    1.9378    0.0000 C   0  0  0  0  0  0  0  0  0  0  0  0
    0.9939    2.6060    0.0000 C   0  0  0  0  0  0  0  0  0  0  0  0
    1.2008    3.5847    0.0000 C   0  0  0  0  0  0  0  0  0  0  0  0
    0.9084   -1.9753    0.0000 N   0  0  0  0  0  0  0  0  0  0  0  0
    1.5774   -2.7183    0.0000 C   0  0  0  0  0  0  0  0  0  0  0  0
    1.0785   -3.5847    0.0000 C   0  0  0  0  0  0  0  0  0  0  0  0
    0.0998   -3.3772    0.0000 N   0  0  0  0  0  0  0  0  0  0  0  0
   -0.0050   -2.3828    0.0000 C   0  0  0  0  0  0  0  0  0  0  0  0
  1  2  1  0  0  0  0
  2  3  1  0  0  0  0
  3  4  1  0  0  0  0
  4  5  1  0  0  0  0
  5  6  1  0  0  0  0
  6  7  2  0  0  0  0
  7  8  1  0  0  0  0
  8  9  2  0  0  0  0
  9 10  1  0  0  0  0
 10 11  2  0  0  0  0
 11 12  1  0  0  0  0
 12 13  2  0  0  0  0
 13 14  1  0  0  0  0
 14 15  1  0  0  0  0
 15 16  1  0  0  0  0
 16 17  1  0  0  0  0
  7 18  1  0  0  0  0
 18 19  1  0  0  0  0
 19 20  2  0  0  0  0
 20 21  1  0  0  0  0
 21 22  2  0  0  0  0
 13  8  1  0  0  0  0
 22 18  1  0  0  0  0
M  END
>  <IDNUMBER> (137026)
137026

>  <EFFECT> (137026)
1

$$$$

  -ISIS-  -- StrEd -- 

 22 23  0  0  0  0  0  0  0  0999 V2000
   -4.3559    0.4787    0.0000 C   0  0  0  0  0  0  0  0  0  0  0  0
   -3.5318   -0.0868    0.0000 C   0  0  0  0  0  0  0  0  0  0  0  0
   -2.6296    0.3440    0.0000 C   0  0  0  0  0  0  0  0  0  0  0  0
   -1.8051   -0.2226    0.0000 C   0  0  0  0  0  0  0  0  0  0  0  0
   -0.9028    0.2081    0.0000 C   0  0  0  0  0  0  0  0  0  0  0  0
   -0.0781   -0.3579    0.0000 S   0  0  0  0  0  0  0  0  0  0  0  0
    0.8239    0.0730    0.0000 C   0  0  0  0  0  0  0  0  0  0  0  0
    1.6484   -0.4934    0.0000 C   0  0  0  0  0  0  0  0  0  0  0  0
    2.5509   -0.0630    0.0000 C   0  0  0  0  0  0  0  0  0  0  0  0
    3.3754   -0.6289    0.0000 C   0  0  0  0  0  0  0  0  0  0  0  0
    4.2776   -0.1982    0.0000 C   0  0  0  0  0  0  0  0  0  0  0  0
    4.3559    0.7985    0.0000 C   0  0  0  0  0  0  0  0  0  0  0  0
    3.5318    1.3648    0.0000 C   0  0  0  0  0  0  0  0  0  0  0  0
    2.6291    0.9343    0.0000 C   0  0  0  0  0  0  0  0  0  0  0  0
    1.8048    1.5003    0.0000 O   0  0  0  0  0  0  0  0  0  0  0  0
    1.8833    2.4972    0.0000 C   0  0  0  0  0  0  0  0  0  0  0  0
    1.0588    3.0640    0.0000 C   0  0  0  0  0  0  0  0  0  0  0  0
    1.5698   -1.4904    0.0000 N   0  0  0  0  0  0  0  0  0  0  0  0
    2.3304   -2.1397    0.0000 C   0  0  0  0  0  0  0  0  0  0  0  0
    1.9483   -3.0640    0.0000 C   0  0  0  0  0  0  0  0  0  0  0  0
    0.9516   -2.9857    0.0000 N   0  0  0  0  0  0  0  0  0  0  0  0
    0.7175   -2.0131    0.0000 C   0  0  0  0  0  0  0  0  0  0  0  0
  1  2  1  0  0  0  0
  2  3  1  0  0  0  0
  3  4  1  0  0  0  0
  4  5  1  0  0  0  0
  5  6  1  0  0  0  0
  6  7  1  0  0  0  0
  7  8  2  0  0  0  0
  8  9  1  0  0  0  0
  9 10  2  0  0  0  0
 10 11  1  0  0  0  0
 11 12  2  0  0  0  0
 12 13  1  0  0  0  0
 13 14  2  0  0  0  0
 14 15  1  0  0  0  0
 15 16  1  0  0  0  0
 16 17  1  0  0  0  0
  8 18  1  0  0  0  0
 18 19  1  0  0  0  0
 19 20  2  0  0  0  0
 20 21  1  0  0  0  0
 21 22  2  0  0  0  0
 14  9  1  0  0  0  0
 22 18  1  0  0  0  0
M  END
>  <IDNUMBER> (137027)
137027

>  <EFFECT> (137027)
1

$$$$

  -ISIS-  -- StrEd -- 

 25 29  0  0  0  0  0  0  0  0999 V2000
    4.0249   -1.6279    0.0000 O   0  0  0  0  0  0  0  0  0  0  0  0
    3.4786   -0.7904    0.0000 C   0  0  0  0  0  0  0  0  0  0  0  0
    3.8352    0.1440    0.0000 N   0  0  0  0  0  0  0  0  0  0  0  0
    3.0563    0.7714    0.0000 S   0  0  0  0  0  0  0  0  0  0  0  0
    2.2187    0.2256    0.0000 C   0  0  0  0  0  0  0  0  0  0  0  0
    2.4798   -0.7403    0.0000 C   0  0  0  0  0  0  0  0  0  0  0  0
    1.7740   -1.4488    0.0000 C   0  0  0  0  0  0  0  0  0  0  0  0
    2.0348   -2.4139    0.0000 O   0  0  0  0  0  0  0  0  0  0  0  0
    0.8075   -1.1921    0.0000 C   0  0  0  0  0  0  0  0  0  0  0  0
    0.1019   -1.9007    0.0000 C   0  0  0  0  0  0  0  0  0  0  0  0
   -0.8643   -1.6438    0.0000 C   0  0  0  0  0  0  0  0  0  0  0  0
   -1.5699   -2.3525    0.0000 F   0  0  0  0  0  0  0  0  0  0  0  0
   -1.1252   -0.6783    0.0000 C   0  0  0  0  0  0  0  0  0  0  0  0
   -2.0914   -0.4217    0.0000 N   0  0  0  0  0  0  0  0  0  0  0  0
   -2.3528    0.5439    0.0000 C   0  0  0  0  0  0  0  0  0  0  0  0
   -3.3191    0.8002    0.0000 C   0  0  0  0  0  0  0  0  0  0  0  0
   -4.0249    0.0918    0.0000 N   0  0  0  0  0  0  0  0  0  0  0  0
   -3.7640   -0.8738    0.0000 C   0  0  0  0  0  0  0  0  0  0  0  0
   -2.7973   -1.1304    0.0000 C   0  0  0  0  0  0  0  0  0  0  0  0
   -0.4198    0.0298    0.0000 C   0  0  0  0  0  0  0  0  0  0  0  0
    0.5469   -0.2268    0.0000 C   0  0  0  0  0  0  0  0  0  0  0  0
    1.2525    0.4822    0.0000 N   0  0  0  0  0  0  0  0  0  0  0  0
    0.9914    1.4474    0.0000 C   0  0  0  0  0  0  0  0  0  0  0  0
    0.2830    2.1529    0.0000 C   0  0  0  0  0  0  0  0  0  0  0  0
    1.2483    2.4139    0.0000 C   0  0  0  0  0  0  0  0  0  0  0  0
  1  2  2  0  0  0  0
  2  3  1  0  0  0  0
  3  4  1  0  0  0  0
  4  5  1  0  0  0  0
  5  6  2  0  0  0  0
  6  7  1  0  0  0  0
  7  8  2  0  0  0  0
  7  9  1  0  0  0  0
  9 10  2  0  0  0  0
 10 11  1  0  0  0  0
 11 12  1  0  0  0  0
 11 13  2  0  0  0  0
 13 14  1  0  0  0  0
 14 15  1  0  0  0  0
 15 16  1  0  0  0  0
 16 17  1  0  0  0  0
 17 18  1  0  0  0  0
 18 19  1  0  0  0  0
 13 20  1  0  0  0  0
 20 21  2  0  0  0  0
 21 22  1  0  0  0  0
 22 23  1  0  0  0  0
 23 24  1  0  0  0  0
 24 25  1  0  0  0  0
  6  2  1  0  0  0  0
 21  9  1  0  0  0  0
 25 23  1  0  0  0  0
 22  5  1  0  0  0  0
 19 14  1  0  0  0  0
M  END
>  <IDNUMBER> (137916)
137916

>  <EFFECT> (137916)
1

$$$$

  -ISIS-  -- StrEd -- 

 22 24  0  0  0  0  0  0  0  0999 V2000
   -3.3147    1.4937    0.0000 C   0  0  0  0  0  0  0  0  0  0  0  0
   -2.9593    0.5590    0.0000 C   0  0  0  0  0  0  0  0  0  0  0  0
   -3.5910   -0.2161    0.0000 C   0  0  0  0  0  0  0  0  0  0  0  0
   -1.9722    0.3995    0.0000 C   0  0  0  0  0  0  0  0  0  0  0  0
   -1.3399    1.1746    0.0000 C   0  0  0  0  0  0  0  0  0  0  0  0
   -0.3532    1.0149    0.0000 C   0  0  0  0  0  0  0  0  0  0  0  0
    0.0022    0.0799    0.0000 C   0  0  0  0  0  0  0  0  0  0  0  0
   -0.6294   -0.6950    0.0000 C   0  0  0  0  0  0  0  0  0  0  0  0
   -1.6169   -0.5353    0.0000 C   0  0  0  0  0  0  0  0  0  0  0  0
   -2.2485   -1.3106    0.0000 O   0  0  0  0  0  0  0  0  0  0  0  0
    0.9897   -0.0796    0.0000 C   0  0  0  0  0  0  0  0  0  0  0  0
    0.3580   -0.8547    0.0000 C   0  0  0  0  0  0  0  0  0  0  0  0
    0.7132   -1.7897    0.0000 O   0  0  0  0  0  0  0  0  0  0  0  0
    1.3451   -1.0143    0.0000 C   0  0  0  0  0  0  0  0  0  0  0  0
    2.3316   -1.1741    0.0000 C   0  0  0  0  0  0  0  0  0  0  0  0
    2.9639   -0.3991    0.0000 C   0  0  0  0  0  0  0  0  0  0  0  0
    2.6085    0.5358    0.0000 C   0  0  0  0  0  0  0  0  0  0  0  0
    2.5944    1.5354    0.0000 C   0  0  0  0  0  0  0  0  0  0  0  0
    3.5910    0.7236    0.0000 C   0  0  0  0  0  0  0  0  0  0  0  0
    1.6217    0.6955    0.0000 C   0  0  0  0  0  0  0  0  0  0  0  0
    1.2661    1.6303    0.0000 C   0  0  0  0  0  0  0  0  0  0  0  0
    0.2789    1.7897    0.0000 C   0  0  0  0  0  0  0  0  0  0  0  0
  1  2  1  0  0  0  0
  2  3  1  0  0  0  0
  2  4  1  0  0  0  0
  4  5  2  0  0  0  0
  5  6  1  0  0  0  0
  6  7  2  0  0  0  0
  7  8  1  0  0  0  0
  8  9  2  0  0  0  0
  9 10  1  0  0  0  0
  7 11  1  0  0  0  0
 11 12  1  0  0  0  0
 12 13  1  0  0  0  0
 11 14  1  0  0  0  0
 14 15  1  0  0  0  0
 15 16  1  0  0  0  0
 16 17  1  0  0  0  0
 17 18  1  0  0  0  0
 17 19  1  0  0  0  0
 17 20  1  0  0  0  0
 20 21  1  0  0  0  0
 21 22  1  0  0  0  0
  9  4  1  0  0  0  0
 20 11  1  0  0  0  0
 22  6  1  0  0  0  0
M  END
>  <IDNUMBER> (137971)
137971

>  <EFFECT> (137971)
1

$$$$

  -ISIS-  -- StrEd -- 

 21 23  0  0  0  0  0  0  0  0999 V2000
   -3.2937    1.2917    0.0000 C   0  0  0  0  0  0  0  0  0  0  0  0
   -2.9540    0.3513    0.0000 C   0  0  0  0  0  0  0  0  0  0  0  0
   -3.5978   -0.4137    0.0000 C   0  0  0  0  0  0  0  0  0  0  0  0
   -1.9694    0.1754    0.0000 C   0  0  0  0  0  0  0  0  0  0  0  0
   -1.3250    0.9402    0.0000 C   0  0  0  0  0  0  0  0  0  0  0  0
   -0.3406    0.7646    0.0000 C   0  0  0  0  0  0  0  0  0  0  0  0
   -0.0004   -0.1757    0.0000 C   0  0  0  0  0  0  0  0  0  0  0  0
   -0.6445   -0.9405    0.0000 C   0  0  0  0  0  0  0  0  0  0  0  0
   -1.6294   -0.7646    0.0000 C   0  0  0  0  0  0  0  0  0  0  0  0
   -2.2736   -1.5299    0.0000 O   0  0  0  0  0  0  0  0  0  0  0  0
    0.9839   -0.3516    0.0000 C   0  0  0  0  0  0  0  0  0  0  0  0
    0.3398   -1.1158    0.0000 C   0  0  0  0  0  0  0  0  0  0  0  0
    1.3242   -1.2914    0.0000 C   0  0  0  0  0  0  0  0  0  0  0  0
    2.3088   -1.4672    0.0000 C   0  0  0  0  0  0  0  0  0  0  0  0
    2.9532   -0.7021    0.0000 C   0  0  0  0  0  0  0  0  0  0  0  0
    2.6130    0.2380    0.0000 C   0  0  0  0  0  0  0  0  0  0  0  0
    2.6146    1.2379    0.0000 C   0  0  0  0  0  0  0  0  0  0  0  0
    3.5978    0.4097    0.0000 C   0  0  0  0  0  0  0  0  0  0  0  0
    1.6286    0.4135    0.0000 C   0  0  0  0  0  0  0  0  0  0  0  0
    1.2884    1.3539    0.0000 C   0  0  0  0  0  0  0  0  0  0  0  0
    0.3038    1.5299    0.0000 C   0  0  0  0  0  0  0  0  0  0  0  0
  1  2  1  0  0  0  0
  2  3  1  0  0  0  0
  2  4  1  0  0  0  0
  4  5  2  0  0  0  0
  5  6  1  0  0  0  0
  6  7  2  0  0  0  0
  7  8  1  0  0  0  0
  8  9  2  0  0  0  0
  9 10  1  0  0  0  0
  7 11  1  0  0  0  0
 11 12  1  0  0  0  0
 11 13  1  0  0  0  0
 13 14  1  0  0  0  0
 14 15  1  0  0  0  0
 15 16  1  0  0  0  0
 16 17  1  0  0  0  0
 16 18  1  0  0  0  0
 16 19  1  0  0  0  0
 19 20  1  0  0  0  0
 20 21  1  0  0  0  0
  9  4  1  0  0  0  0
 19 11  1  0  0  0  0
 21  6  1  0  0  0  0
M  END
>  <IDNUMBER> (137975)
137975

>  <EFFECT> (137975)
1

$$$$

  -ISIS-  -- StrEd -- 

 29 34  0  0  0  0  0  0  0  0999 V2000
    0.2718    2.3620    0.0000 C   0  0  0  0  0  0  0  0  0  0  0  0
    0.0035    1.4132    0.0000 C   0  0  0  0  0  0  0  0  0  0  0  0
    0.6911    0.7065    0.0000 C   0  0  0  0  0  0  0  0  0  0  0  0
    0.4227   -0.2423    0.0000 C   0  0  0  0  0  0  0  0  0  0  0  0
    1.1104   -0.9489    0.0000 C   0  0  0  0  0  0  0  0  0  0  0  0
    0.8424   -1.8974    0.0000 O   0  0  0  0  0  0  0  0  0  0  0  0
    2.0665   -0.7065    0.0000 C   0  0  0  0  0  0  0  0  0  0  0  0
    2.7538   -1.4132    0.0000 C   0  0  0  0  0  0  0  0  0  0  0  0
    2.4858   -2.3620    0.0000 O   0  0  0  0  0  0  0  0  0  0  0  0
    3.7096   -1.1712    0.0000 C   0  0  0  0  0  0  0  0  0  0  0  0
    3.9776   -0.2222    0.0000 C   0  0  0  0  0  0  0  0  0  0  0  0
    3.2904    0.4846    0.0000 C   0  0  0  0  0  0  0  0  0  0  0  0
    3.5585    1.4331    0.0000 O   0  0  0  0  0  0  0  0  0  0  0  0
    2.3342    0.2420    0.0000 C   0  0  0  0  0  0  0  0  0  0  0  0
    1.6466    0.9487    0.0000 C   0  0  0  0  0  0  0  0  0  0  0  0
    1.9148    1.8974    0.0000 O   0  0  0  0  0  0  0  0  0  0  0  0
   -0.5328   -0.4844    0.0000 C   0  0  0  0  0  0  0  0  0  0  0  0
   -0.8010   -1.4331    0.0000 C   0  0  0  0  0  0  0  0  0  0  0  0
   -1.7565   -1.6756    0.0000 C   0  0  0  0  0  0  0  0  0  0  0  0
   -2.4444   -0.9685    0.0000 N   0  0  0  0  0  0  0  0  0  0  0  0
   -3.4296   -1.0070    0.0000 C   0  0  0  0  0  0  0  0  0  0  0  0
   -3.9776   -1.8265    0.0000 O   0  0  0  0  0  0  0  0  0  0  0  0
   -3.7700   -0.0817    0.0000 O   0  0  0  0  0  0  0  0  0  0  0  0
   -2.9958    0.5284    0.0000 C   0  0  0  0  0  0  0  0  0  0  0  0
   -2.4086    1.3204    0.0000 C   0  0  0  0  0  0  0  0  0  0  0  0
   -2.7040    2.2611    0.0000 O   0  0  0  0  0  0  0  0  0  0  0  0
   -0.9520    1.1712    0.0000 C   0  0  0  0  0  0  0  0  0  0  0  0
   -1.2203    0.2220    0.0000 C   0  0  0  0  0  0  0  0  0  0  0  0
   -2.1764   -0.0201    0.0000 C   0  0  0  0  0  0  0  0  0  0  0  0
  1  2  1  0  0  0  0
  2  3  1  0  0  0  0
  3  4  2  0  0  0  0
  4  5  1  0  0  0  0
  5  6  2  0  0  0  0
  5  7  1  0  0  0  0
  7  8  2  0  0  0  0
  8  9  1  0  0  0  0
  8 10  1  0  0  0  0
 10 11  2  0  0  0  0
 11 12  1  0  0  0  0
 12 13  1  0  0  0  0
 12 14  2  0  0  0  0
 14 15  1  0  0  0  0
 15 16  2  0  0  0  0
  4 17  1  0  0  0  0
 17 18  1  0  0  0  0
 18 19  1  0  0  0  0
 19 20  1  0  0  0  0
 20 21  1  0  0  0  0
 21 22  2  0  0  0  0
 21 23  1  0  0  0  0
 23 24  1  0  0  0  0
 24 25  1  0  0  0  0
 25 26  1  0  0  0  0
 25 27  1  0  0  0  0
 27 28  2  0  0  0  0
 28 29  1  0  0  0  0
 27  2  1  0  0  0  0
 15  3  1  0  0  0  0
 28 17  1  0  0  0  0
 14  7  1  0  0  0  0
 29 20  1  0  0  0  0
 29 24  1  0  0  0  0
M  END
>  <IDNUMBER> (138400)
138400

>  <EFFECT> (138400)
1

$$$$

  -ISIS-  -- StrEd -- 

 38 44  0  0  0  0  0  0  0  0999 V2000
    5.9890    0.1969    0.0000 C   0  0  0  0  0  0  0  0  0  0  0  0
    5.5468   -0.7000    0.0000 O   0  0  0  0  0  0  0  0  0  0  0  0
    4.5487   -0.7655    0.0000 C   0  0  0  0  0  0  0  0  0  0  0  0
    3.9932    0.0655    0.0000 C   0  0  0  0  0  0  0  0  0  0  0  0
    2.9955   -0.0000    0.0000 C   0  0  0  0  0  0  0  0  0  0  0  0
    2.4398    0.8317    0.0000 O   0  0  0  0  0  0  0  0  0  0  0  0
    1.4415    0.7658    0.0000 C   0  0  0  0  0  0  0  0  0  0  0  0
    0.9998   -0.1308    0.0000 C   0  0  0  0  0  0  0  0  0  0  0  0
    1.5553   -0.9627    0.0000 C   0  0  0  0  0  0  0  0  0  0  0  0
    1.1134   -1.8596    0.0000 O   0  0  0  0  0  0  0  0  0  0  0  0
    2.5528   -0.8963    0.0000 C   0  0  0  0  0  0  0  0  0  0  0  0
    3.1087   -1.7280    0.0000 C   0  0  0  0  0  0  0  0  0  0  0  0
    4.1070   -1.6625    0.0000 C   0  0  0  0  0  0  0  0  0  0  0  0
    4.6623   -2.4941    0.0000 O   0  0  0  0  0  0  0  0  0  0  0  0
    0.0021   -0.1963    0.0000 C   0  0  0  0  0  0  0  0  0  0  0  0
   -0.4408   -1.0936    0.0000 O   0  0  0  0  0  0  0  0  0  0  0  0
   -0.5544    0.6350    0.0000 C   0  0  0  0  0  0  0  0  0  0  0  0
   -0.1115    1.5317    0.0000 C   0  0  0  0  0  0  0  0  0  0  0  0
   -0.6676    2.3630    0.0000 C   0  0  0  0  0  0  0  0  0  0  0  0
   -1.6657    2.2975    0.0000 C   0  0  0  0  0  0  0  0  0  0  0  0
   -2.1074    1.4005    0.0000 C   0  0  0  0  0  0  0  0  0  0  0  0
   -3.1051    1.3354    0.0000 C   0  0  0  0  0  0  0  0  0  0  0  0
   -3.5478    0.4381    0.0000 C   0  0  0  0  0  0  0  0  0  0  0  0
   -2.9915   -0.3932    0.0000 C   0  0  0  0  0  0  0  0  0  0  0  0
   -1.9938   -0.3273    0.0000 C   0  0  0  0  0  0  0  0  0  0  0  0
   -1.4383   -1.1591    0.0000 O   0  0  0  0  0  0  0  0  0  0  0  0
   -1.5521    0.5691    0.0000 C   0  0  0  0  0  0  0  0  0  0  0  0
   -3.4341   -1.2899    0.0000 C   0  0  0  0  0  0  0  0  0  0  0  0
   -2.8783   -2.1212    0.0000 O   0  0  0  0  0  0  0  0  0  0  0  0
   -4.4319   -1.3554    0.0000 N   0  0  0  0  0  0  0  0  0  0  0  0
   -5.0514   -2.1409    0.0000 C   0  0  0  0  0  0  0  0  0  0  0  0
   -5.9890   -1.7948    0.0000 C   0  0  0  0  0  0  0  0  0  0  0  0
   -5.9505   -0.7960    0.0000 O   0  0  0  0  0  0  0  0  0  0  0  0
   -4.9874   -0.5240    0.0000 C   0  0  0  0  0  0  0  0  0  0  0  0
   -5.6273    0.2444    0.0000 C   0  0  0  0  0  0  0  0  0  0  0  0
   -4.5455    0.3726    0.0000 C   0  0  0  0  0  0  0  0  0  0  0  0
    0.8862    1.5978    0.0000 C   0  0  0  0  0  0  0  0  0  0  0  0
    1.3283    2.4941    0.0000 O   0  0  0  0  0  0  0  0  0  0  0  0
  1  2  1  0  0  0  0
  2  3  1  0  0  0  0
  3  4  2  0  0  0  0
  4  5  1  0  0  0  0
  5  6  1  0  0  0  0
  6  7  1  0  0  0  0
  7  8  2  0  0  0  0
  8  9  1  0  0  0  0
  9 10  2  0  0  0  0
  9 11  1  0  0  0  0
 11 12  1  0  0  0  0
 12 13  2  0  0  0  0
 13 14  1  0  0  0  0
  8 15  1  0  0  0  0
 15 16  2  0  0  0  0
 15 17  1  0  0  0  0
 17 18  2  0  0  0  0
 18 19  1  0  0  0  0
 19 20  2  0  0  0  0
 20 21  1  0  0  0  0
 21 22  2  0  0  0  0
 22 23  1  0  0  0  0
 23 24  2  0  0  0  0
 24 25  1  0  0  0  0
 25 26  1  0  0  0  0
 25 27  2  0  0  0  0
 24 28  1  0  0  0  0
 28 29  2  0  0  0  0
 28 30  1  0  0  0  0
 30 31  1  0  0  0  0
 31 32  1  0  0  0  0
 32 33  1  0  0  0  0
 33 34  1  0  0  0  0
 34 35  1  0  0  0  0
 34 36  1  0  0  0  0
 18 37  1  0  0  0  0
 37 38  2  0  0  0  0
 13  3  1  0  0  0  0
 27 17  1  0  0  0  0
 34 30  1  0  0  0  0
 11  5  2  0  0  0  0
 27 21  1  0  0  0  0
 37  7  1  0  0  0  0
 36 23  1  0  0  0  0
M  END
>  <IDNUMBER> (138404)
138404

>  <EFFECT> (138404)
1

$$$$

  -ISIS-  -- StrEd -- 

 46 51  0  0  0  0  0  0  0  0999 V2000
   -2.1298   -2.6712    0.0000 C   0  0  0  0  0  0  0  0  0  0  0  0
   -2.1539   -1.6619    0.0000 O   0  0  0  0  0  0  0  0  0  0  0  0
   -3.0400   -1.1785    0.0000 C   0  0  0  0  0  0  0  0  0  0  0  0
   -3.8309   -1.8059    0.0000 O   0  0  0  0  0  0  0  0  0  0  0  0
   -3.0641   -0.1697    0.0000 C   0  0  0  0  0  0  0  0  0  0  0  0
   -2.1789   -0.6531    0.0000 O   0  0  0  0  0  0  0  0  0  0  0  0
   -1.3164   -0.1269    0.0000 C   0  0  0  0  0  0  0  0  0  0  0  0
   -0.4312   -0.6101    0.0000 C   0  0  0  0  0  0  0  0  0  0  0  0
    0.4312   -0.0853    0.0000 C   0  0  0  0  0  0  0  0  0  0  0  0
    0.4062    0.9240    0.0000 C   0  0  0  0  0  0  0  0  0  0  0  0
    1.2678    1.4497    0.0000 C   0  0  0  0  0  0  0  0  0  0  0  0
    1.2432    2.4585    0.0000 C   0  0  0  0  0  0  0  0  0  0  0  0
    2.1048    2.9842    0.0000 C   0  0  0  0  0  0  0  0  0  0  0  0
    2.9909    2.5016    0.0000 C   0  0  0  0  0  0  0  0  0  0  0  0
    3.8520    3.0269    0.0000 O   0  0  0  0  0  0  0  0  0  0  0  0
    3.0154    1.4919    0.0000 C   0  0  0  0  0  0  0  0  0  0  0  0
    2.1539    0.9662    0.0000 C   0  0  0  0  0  0  0  0  0  0  0  0
    2.1789   -0.0422    0.0000 O   0  0  0  0  0  0  0  0  0  0  0  0
    3.0645   -0.5257    0.0000 C   0  0  0  0  0  0  0  0  0  0  0  0
    2.2030   -1.0519    0.0000 C   0  0  0  0  0  0  0  0  0  0  0  0
    1.3173   -0.5682    0.0000 O   0  0  0  0  0  0  0  0  0  0  0  0
    2.2275   -2.0607    0.0000 O   0  0  0  0  0  0  0  0  0  0  0  0
    1.3655   -2.5860    0.0000 C   0  0  0  0  0  0  0  0  0  0  0  0
    3.9258   -0.0000    0.0000 C   0  0  0  0  0  0  0  0  0  0  0  0
    4.8122   -0.4831    0.0000 C   0  0  0  0  0  0  0  0  0  0  0  0
    5.6733    0.0425    0.0000 O   0  0  0  0  0  0  0  0  0  0  0  0
    4.8367   -1.4923    0.0000 C   0  0  0  0  0  0  0  0  0  0  0  0
    3.9747   -2.0179    0.0000 C   0  0  0  0  0  0  0  0  0  0  0  0
    3.9993   -3.0269    0.0000 C   0  0  0  0  0  0  0  0  0  0  0  0
    3.0891   -1.5345    0.0000 C   0  0  0  0  0  0  0  0  0  0  0  0
    2.7124   -1.9169    0.0000 O   0  0  0  0  0  0  0  0  0  0  0  0
    3.9015    1.0091    0.0000 C   0  0  0  0  0  0  0  0  0  0  0  0
    4.7631    1.5350    0.0000 O   0  0  0  0  0  0  0  0  0  0  0  0
   -0.4799    1.4072    0.0000 C   0  0  0  0  0  0  0  0  0  0  0  0
   -0.5044    2.4163    0.0000 O   0  0  0  0  0  0  0  0  0  0  0  0
   -1.3414    0.8813    0.0000 C   0  0  0  0  0  0  0  0  0  0  0  0
   -2.2271    1.3650    0.0000 C   0  0  0  0  0  0  0  0  0  0  0  0
   -2.2516    2.3741    0.0000 O   0  0  0  0  0  0  0  0  0  0  0  0
   -3.0886    0.8391    0.0000 C   0  0  0  0  0  0  0  0  0  0  0  0
   -3.9747    1.3222    0.0000 C   0  0  0  0  0  0  0  0  0  0  0  0
   -3.9993    2.3316    0.0000 O   0  0  0  0  0  0  0  0  0  0  0  0
   -4.8367    0.7966    0.0000 C   0  0  0  0  0  0  0  0  0  0  0  0
   -4.8119   -0.2122    0.0000 C   0  0  0  0  0  0  0  0  0  0  0  0
   -5.6733   -0.7381    0.0000 C   0  0  0  0  0  0  0  0  0  0  0  0
   -3.9258   -0.6959    0.0000 C   0  0  0  0  0  0  0  0  0  0  0  0
   -4.0247   -1.6999    0.0000 O   0  0  0  0  0  0  0  0  0  0  0  0
  1  2  1  0  0  0  0
  2  3  1  0  0  0  0
  3  4  2  0  0  0  0
  3  5  1  0  0  0  0
  5  6  1  0  0  0  0
  6  7  1  0  0  0  0
  7  8  2  0  0  0  0
  8  9  1  0  0  0  0
  9 10  2  0  0  0  0
 10 11  1  0  0  0  0
 11 12  2  0  0  0  0
 12 13  1  0  0  0  0
 13 14  2  0  0  0  0
 14 15  1  0  0  0  0
 14 16  1  0  0  0  0
 16 17  2  0  0  0  0
 17 18  1  0  0  0  0
 18 19  1  0  0  0  0
 19 20  1  0  0  0  0
 20 21  2  0  0  0  0
 20 22  1  0  0  0  0
 22 23  1  0  0  0  0
 19 24  1  0  0  0  0
 24 25  2  0  0  0  0
 25 26  1  0  0  0  0
 25 27  1  0  0  0  0
 27 28  1  0  0  0  0
 28 29  1  0  0  0  0
 28 30  1  0  0  0  0
 30 31  1  0  0  0  0
 24 32  1  0  0  0  0
 32 33  2  0  0  0  0
 10 34  1  0  0  0  0
 34 35  1  0  0  0  0
 34 36  2  0  0  0  0
 36 37  1  0  0  0  0
 37 38  2  0  0  0  0
 37 39  1  0  0  0  0
 39 40  2  0  0  0  0
 40 41  1  0  0  0  0
 40 42  1  0  0  0  0
 42 43  1  0  0  0  0
 43 44  1  0  0  0  0
 43 45  1  0  0  0  0
 45 46  1  0  0  0  0
 39  5  1  0  0  0  0
 45  5  1  0  0  0  0
 36  7  1  0  0  0  0
 17 11  1  0  0  0  0
 30 19  1  0  0  0  0
 32 16  1  0  0  0  0
M  END
>  <IDNUMBER> (138590)
138590

>  <EFFECT> (138590)
1

$$$$

  -ISIS-  -- StrEd -- 

 46 51  0  0  0  0  0  0  0  0999 V2000
   -2.6275   -2.7593    0.0000 C   0  0  0  0  0  0  0  0  0  0  0  0
   -3.0218   -1.8298    0.0000 O   0  0  0  0  0  0  0  0  0  0  0  0
   -2.4139   -1.0236    0.0000 C   0  0  0  0  0  0  0  0  0  0  0  0
   -1.4128   -1.1471    0.0000 O   0  0  0  0  0  0  0  0  0  0  0  0
   -2.8083   -0.0950    0.0000 C   0  0  0  0  0  0  0  0  0  0  0  0
   -1.8064   -0.2178    0.0000 O   0  0  0  0  0  0  0  0  0  0  0  0
   -1.1993    0.5876    0.0000 C   0  0  0  0  0  0  0  0  0  0  0  0
   -0.1971    0.4645    0.0000 C   0  0  0  0  0  0  0  0  0  0  0  0
    0.1971   -0.4648    0.0000 C   0  0  0  0  0  0  0  0  0  0  0  0
   -0.4105   -1.2703    0.0000 C   0  0  0  0  0  0  0  0  0  0  0  0
   -0.0166   -2.1994    0.0000 C   0  0  0  0  0  0  0  0  0  0  0  0
    0.9849   -2.3233    0.0000 C   0  0  0  0  0  0  0  0  0  0  0  0
    1.3792   -3.2520    0.0000 O   0  0  0  0  0  0  0  0  0  0  0  0
    1.5928   -1.5166    0.0000 C   0  0  0  0  0  0  0  0  0  0  0  0
    1.1985   -0.5876    0.0000 C   0  0  0  0  0  0  0  0  0  0  0  0
    1.8064    0.2181    0.0000 O   0  0  0  0  0  0  0  0  0  0  0  0
    2.8083    0.0945    0.0000 C   0  0  0  0  0  0  0  0  0  0  0  0
    2.4139    1.0240    0.0000 C   0  0  0  0  0  0  0  0  0  0  0  0
    1.4128    1.1471    0.0000 O   0  0  0  0  0  0  0  0  0  0  0  0
    3.0218    1.8298    0.0000 O   0  0  0  0  0  0  0  0  0  0  0  0
    2.6275    2.7588    0.0000 C   0  0  0  0  0  0  0  0  0  0  0  0
    3.2026   -0.8343    0.0000 C   0  0  0  0  0  0  0  0  0  0  0  0
    4.2037   -0.9581    0.0000 C   0  0  0  0  0  0  0  0  0  0  0  0
    4.5977   -1.8866    0.0000 O   0  0  0  0  0  0  0  0  0  0  0  0
    4.8115   -0.1519    0.0000 C   0  0  0  0  0  0  0  0  0  0  0  0
    4.4180    0.7776    0.0000 C   0  0  0  0  0  0  0  0  0  0  0  0
    5.0251    1.5835    0.0000 C   0  0  0  0  0  0  0  0  0  0  0  0
    3.4153    0.9004    0.0000 C   0  0  0  0  0  0  0  0  0  0  0  0
    3.3318    1.4301    0.0000 O   0  0  0  0  0  0  0  0  0  0  0  0
    2.5947   -1.6402    0.0000 C   0  0  0  0  0  0  0  0  0  0  0  0
    2.9890   -2.5697    0.0000 O   0  0  0  0  0  0  0  0  0  0  0  0
    0.4105    1.2707    0.0000 C   0  0  0  0  0  0  0  0  0  0  0  0
    0.0166    2.2001    0.0000 C   0  0  0  0  0  0  0  0  0  0  0  0
   -0.9857    2.3229    0.0000 C   0  0  0  0  0  0  0  0  0  0  0  0
   -1.3792    3.2520    0.0000 O   0  0  0  0  0  0  0  0  0  0  0  0
   -1.5928    1.5171    0.0000 C   0  0  0  0  0  0  0  0  0  0  0  0
   -2.5947    1.6402    0.0000 C   0  0  0  0  0  0  0  0  0  0  0  0
   -2.9887    2.5697    0.0000 O   0  0  0  0  0  0  0  0  0  0  0  0
   -3.2023    0.8342    0.0000 C   0  0  0  0  0  0  0  0  0  0  0  0
   -4.2040    0.9576    0.0000 C   0  0  0  0  0  0  0  0  0  0  0  0
   -4.5980    1.8869    0.0000 O   0  0  0  0  0  0  0  0  0  0  0  0
   -4.8115    0.1519    0.0000 C   0  0  0  0  0  0  0  0  0  0  0  0
   -4.4175   -0.7772    0.0000 C   0  0  0  0  0  0  0  0  0  0  0  0
   -5.0251   -1.5831    0.0000 C   0  0  0  0  0  0  0  0  0  0  0  0
   -3.4153   -0.9008    0.0000 C   0  0  0  0  0  0  0  0  0  0  0  0
   -3.2582   -1.8973    0.0000 O   0  0  0  0  0  0  0  0  0  0  0  0
  1  2  1  0  0  0  0
  2  3  1  0  0  0  0
  3  4  2  0  0  0  0
  3  5  1  0  0  0  0
  5  6  1  0  0  0  0
  6  7  1  0  0  0  0
  7  8  2  0  0  0  0
  8  9  1  0  0  0  0
  9 10  2  0  0  0  0
 10 11  1  0  0  0  0
 11 12  2  0  0  0  0
 12 13  1  0  0  0  0
 12 14  1  0  0  0  0
 14 15  2  0  0  0  0
 15 16  1  0  0  0  0
 16 17  1  0  0  0  0
 17 18  1  0  0  0  0
 18 19  2  0  0  0  0
 18 20  1  0  0  0  0
 20 21  1  0  0  0  0
 17 22  1  0  0  0  0
 22 23  2  0  0  0  0
 23 24  1  0  0  0  0
 23 25  1  0  0  0  0
 25 26  1  0  0  0  0
 26 27  1  0  0  0  0
 26 28  1  0  0  0  0
 28 29  1  0  0  0  0
 22 30  1  0  0  0  0
 30 31  2  0  0  0  0
  8 32  1  0  0  0  0
 32 33  2  0  0  0  0
 33 34  1  0  0  0  0
 34 35  1  0  0  0  0
 34 36  2  0  0  0  0
 36 37  1  0  0  0  0
 37 38  2  0  0  0  0
 37 39  1  0  0  0  0
 39 40  2  0  0  0  0
 40 41  1  0  0  0  0
 40 42  1  0  0  0  0
 42 43  1  0  0  0  0
 43 44  1  0  0  0  0
 43 45  1  0  0  0  0
 45 46  1  0  0  0  0
 39  5  1  0  0  0  0
 45  5  1  0  0  0  0
 36  7  1  0  0  0  0
 15  9  1  0  0  0  0
 28 17  1  0  0  0  0
 30 14  1  0  0  0  0
M  END
>  <IDNUMBER> (138591)
138591

>  <EFFECT> (138591)
1

$$$$

  -ISIS-  -- StrEd -- 

 38 42  0  0  0  0  0  0  0  0999 V2000
   -6.4697   -1.7608    0.0000 C   0  0  0  0  0  0  0  0  0  0  0  0
   -5.9459   -0.9088    0.0000 O   0  0  0  0  0  0  0  0  0  0  0  0
   -4.9461   -0.9359    0.0000 C   0  0  0  0  0  0  0  0  0  0  0  0
   -4.4704   -1.8148    0.0000 O   0  0  0  0  0  0  0  0  0  0  0  0
   -4.4226   -0.0835    0.0000 C   0  0  0  0  0  0  0  0  0  0  0  0
   -5.3246    0.3482    0.0000 C   0  0  0  0  0  0  0  0  0  0  0  0
   -4.0882    0.8582    0.0000 N   0  0  0  0  0  0  0  0  0  0  0  0
   -3.0881    0.8314    0.0000 C   0  0  0  0  0  0  0  0  0  0  0  0
   -2.3992    1.5560    0.0000 C   0  0  0  0  0  0  0  0  0  0  0  0
   -2.6821    2.5149    0.0000 O   0  0  0  0  0  0  0  0  0  0  0  0
   -1.4272    1.3218    0.0000 C   0  0  0  0  0  0  0  0  0  0  0  0
   -1.1443    0.3623    0.0000 C   0  0  0  0  0  0  0  0  0  0  0  0
   -1.8331   -0.3619    0.0000 C   0  0  0  0  0  0  0  0  0  0  0  0
   -2.8052   -0.1272    0.0000 C   0  0  0  0  0  0  0  0  0  0  0  0
   -3.6301   -0.6933    0.0000 C   0  0  0  0  0  0  0  0  0  0  0  0
   -3.6572   -1.6930    0.0000 O   0  0  0  0  0  0  0  0  0  0  0  0
   -1.5503   -1.3212    0.0000 C   0  0  0  0  0  0  0  0  0  0  0  0
   -0.5782   -1.5560    0.0000 C   0  0  0  0  0  0  0  0  0  0  0  0
   -0.2954   -2.5149    0.0000 Cl  0  0  0  0  0  0  0  0  0  0  0  0
    0.1108   -0.8314    0.0000 C   0  0  0  0  0  0  0  0  0  0  0  0
   -0.1721    0.1282    0.0000 N   0  0  0  0  0  0  0  0  0  0  0  0
    0.5174    0.8524    0.0000 C   0  0  0  0  0  0  0  0  0  0  0  0
    0.2339    1.8117    0.0000 O   0  0  0  0  0  0  0  0  0  0  0  0
    1.4890    0.6183    0.0000 C   0  0  0  0  0  0  0  0  0  0  0  0
    2.2504    1.2668    0.0000 C   0  0  0  0  0  0  0  0  0  0  0  0
    3.1024    0.7434    0.0000 C   0  0  0  0  0  0  0  0  0  0  0  0
    4.0614    1.0263    0.0000 C   0  0  0  0  0  0  0  0  0  0  0  0
    4.7860    0.3368    0.0000 C   0  0  0  0  0  0  0  0  0  0  0  0
    5.7455    0.6201    0.0000 O   0  0  0  0  0  0  0  0  0  0  0  0
    6.4697   -0.0691    0.0000 C   0  0  0  0  0  0  0  0  0  0  0  0
    4.5512   -0.6348    0.0000 C   0  0  0  0  0  0  0  0  0  0  0  0
    5.2760   -1.3237    0.0000 O   0  0  0  0  0  0  0  0  0  0  0  0
    5.0413   -2.2963    0.0000 C   0  0  0  0  0  0  0  0  0  0  0  0
    3.5923   -0.9183    0.0000 C   0  0  0  0  0  0  0  0  0  0  0  0
    3.3582   -1.8904    0.0000 O   0  0  0  0  0  0  0  0  0  0  0  0
    2.3988   -2.1732    0.0000 C   0  0  0  0  0  0  0  0  0  0  0  0
    2.8677   -0.2289    0.0000 C   0  0  0  0  0  0  0  0  0  0  0  0
    1.8706   -0.3063    0.0000 N   0  0  0  0  0  0  0  0  0  0  0  0
  1  2  1  0  0  0  0
  2  3  1  0  0  0  0
  3  4  2  0  0  0  0
  3  5  1  0  0  0  0
  5  6  1  0  0  0  0
  5  7  1  0  0  0  0
  7  8  1  0  0  0  0
  8  9  2  0  0  0  0
  9 10  1  0  0  0  0
  9 11  1  0  0  0  0
 11 12  2  0  0  0  0
 12 13  1  0  0  0  0
 13 14  2  0  0  0  0
 14 15  1  0  0  0  0
 15 16  2  0  0  0  0
 13 17  1  0  0  0  0
 17 18  1  0  0  0  0
 18 19  1  0  0  0  0
 18 20  1  0  0  0  0
 20 21  1  0  0  0  0
 21 22  1  0  0  0  0
 22 23  2  0  0  0  0
 22 24  1  0  0  0  0
 24 25  2  0  0  0  0
 25 26  1  0  0  0  0
 26 27  2  0  0  0  0
 27 28  1  0  0  0  0
 28 29  1  0  0  0  0
 29 30  1  0  0  0  0
 28 31  2  0  0  0  0
 31 32  1  0  0  0  0
 32 33  1  0  0  0  0
 31 34  1  0  0  0  0
 34 35  1  0  0  0  0
 35 36  1  0  0  0  0
 34 37  2  0  0  0  0
 37 38  1  0  0  0  0
 15  5  1  0  0  0  0
 38 24  1  0  0  0  0
 14  8  1  0  0  0  0
 37 26  1  0  0  0  0
 21 12  1  0  0  0  0
M  END
>  <IDNUMBER> (139950)
139950

>  <EFFECT> (139950)
1

$$$$

  -ISIS-  -- StrEd -- 

 22 24  0  0  0  0  0  0  0  0999 V2000
    1.0220   -1.5151    0.0000 O   0  0  0  0  0  0  0  0  0  0  0  0
    1.2375   -0.5393    0.0000 C   0  0  0  0  0  0  0  0  0  0  0  0
    0.4996    0.1356    0.0000 N   0  0  0  0  0  0  0  0  0  0  0  0
   -0.4535   -0.1664    0.0000 N   0  0  0  0  0  0  0  0  0  0  0  0
   -1.1920    0.5086    0.0000 C   0  0  0  0  0  0  0  0  0  0  0  0
   -2.1454    0.2070    0.0000 C   0  0  0  0  0  0  0  0  0  0  0  0
   -2.4611   -0.7424    0.0000 C   0  0  0  0  0  0  0  0  0  0  0  0
   -3.4615   -0.7340    0.0000 C   0  0  0  0  0  0  0  0  0  0  0  0
   -3.7631    0.2191    0.0000 C   0  0  0  0  0  0  0  0  0  0  0  0
   -4.7113    0.5352    0.0000 N   0  3  0  0  0  0  0  0  0  0  0  0
   -5.4600   -0.1278    0.0000 O   0  0  0  0  0  0  0  0  0  0  0  0
   -4.9118    1.5151    0.0000 O   0  0  0  0  0  0  0  0  0  0  0  0
   -2.9498    0.8007    0.0000 O   0  0  0  0  0  0  0  0  0  0  0  0
    2.1906   -0.2372    0.0000 C   0  0  0  0  0  0  0  0  0  0  0  0
    2.9950   -0.8315    0.0000 C   0  0  0  0  0  0  0  0  0  0  0  0
    3.8087   -0.2496    0.0000 N   0  0  0  0  0  0  0  0  0  0  0  0
    4.7850   -0.4651    0.0000 C   0  0  0  0  0  0  0  0  0  0  0  0
    5.4600    0.2733    0.0000 C   0  0  0  0  0  0  0  0  0  0  0  0
    5.1578    1.2268    0.0000 C   0  0  0  0  0  0  0  0  0  0  0  0
    4.1817    1.4418    0.0000 C   0  0  0  0  0  0  0  0  0  0  0  0
    3.5067    0.7038    0.0000 C   0  0  0  0  0  0  0  0  0  0  0  0
    2.5072    0.7117    0.0000 N   0  0  0  0  0  0  0  0  0  0  0  0
  1  2  2  0  0  0  0
  2  3  1  0  0  0  0
  3  4  1  0  0  0  0
  4  5  2  0  0  0  0
  5  6  1  0  0  0  0
  6  7  2  0  0  0  0
  7  8  1  0  0  0  0
  8  9  2  0  0  0  0
  9 10  1  0  0  0  0
 10 11  2  0  0  0  0
 10 12  1  0  0  0  0
  9 13  1  0  0  0  0
  2 14  1  0  0  0  0
 14 15  2  0  0  0  0
 15 16  1  0  0  0  0
 16 17  1  0  0  0  0
 17 18  2  0  0  0  0
 18 19  1  0  0  0  0
 19 20  2  0  0  0  0
 20 21  1  0  0  0  0
 21 22  2  0  0  0  0
 13  6  1  0  0  0  0
 22 14  1  0  0  0  0
 21 16  1  0  0  0  0
M  CHG  1  10   1
M  END
>  <IDNUMBER> (140113)
140113

>  <EFFECT> (140113)
1

$$$$

  -ISIS-  -- StrEd -- 

 39 43  0  0  0  0  0  0  0  0999 V2000
   -4.8119   -3.3274    0.0000 C   0  0  0  0  0  0  0  0  0  0  0  0
   -3.8131   -3.3801    0.0000 C   0  0  0  0  0  0  0  0  0  0  0  0
   -3.2683   -2.5416    0.0000 C   0  0  0  0  0  0  0  0  0  0  0  0
   -3.7216   -1.6505    0.0000 C   0  0  0  0  0  0  0  0  0  0  0  0
   -3.1771   -0.8120    0.0000 C   0  0  0  0  0  0  0  0  0  0  0  0
   -3.6298    0.0791    0.0000 O   0  0  0  0  0  0  0  0  0  0  0  0
   -4.6286    0.1320    0.0000 C   0  0  0  0  0  0  0  0  0  0  0  0
   -2.1781   -0.8649    0.0000 C   0  0  0  0  0  0  0  0  0  0  0  0
   -1.7246   -1.7561    0.0000 C   0  0  0  0  0  0  0  0  0  0  0  0
   -2.2696   -2.5945    0.0000 C   0  0  0  0  0  0  0  0  0  0  0  0
   -0.7258   -1.8090    0.0000 C   0  0  0  0  0  0  0  0  0  0  0  0
   -0.2726   -2.6999    0.0000 O   0  0  0  0  0  0  0  0  0  0  0  0
   -0.1810   -0.9710    0.0000 O   0  0  0  0  0  0  0  0  0  0  0  0
   -0.6349   -0.0794    0.0000 C   0  0  0  0  0  0  0  0  0  0  0  0
   -1.6330   -0.0265    0.0000 C   0  0  0  0  0  0  0  0  0  0  0  0
   -2.0866    0.8649    0.0000 C   0  0  0  0  0  0  0  0  0  0  0  0
   -1.5413    1.7031    0.0000 C   0  0  0  0  0  0  0  0  0  0  0  0
   -1.9948    2.5945    0.0000 O   0  0  0  0  0  0  0  0  0  0  0  0
   -2.9938    2.6475    0.0000 C   0  0  0  0  0  0  0  0  0  0  0  0
   -0.5431    1.6505    0.0000 C   0  0  0  0  0  0  0  0  0  0  0  0
    0.0024    2.4882    0.0000 C   0  0  0  0  0  0  0  0  0  0  0  0
   -0.4516    3.3801    0.0000 O   0  0  0  0  0  0  0  0  0  0  0  0
    1.0007    2.4356    0.0000 C   0  0  0  0  0  0  0  0  0  0  0  0
    1.4544    1.5446    0.0000 C   0  0  0  0  0  0  0  0  0  0  0  0
    0.9092    0.7061    0.0000 C   0  0  0  0  0  0  0  0  0  0  0  0
    1.3627   -0.1850    0.0000 C   0  0  0  0  0  0  0  0  0  0  0  0
    0.8176   -1.0237    0.0000 O   0  0  0  0  0  0  0  0  0  0  0  0
    1.2709   -1.9148    0.0000 C   0  0  0  0  0  0  0  0  0  0  0  0
    0.7258   -2.7530    0.0000 C   0  0  0  0  0  0  0  0  0  0  0  0
    2.2696   -1.9678    0.0000 C   0  0  0  0  0  0  0  0  0  0  0  0
    2.7231   -2.8589    0.0000 O   0  0  0  0  0  0  0  0  0  0  0  0
    2.8147   -1.1294    0.0000 C   0  0  0  0  0  0  0  0  0  0  0  0
    3.8131   -1.1819    0.0000 N   0  3  0  0  0  0  0  0  0  0  0  0
    3.7602   -2.1807    0.0000 C   0  0  0  0  0  0  0  0  0  0  0  0
    3.8661   -0.1835    0.0000 C   0  0  0  0  0  0  0  0  0  0  0  0
    4.8119   -1.2353    0.0000 O   0  0  0  0  0  0  0  0  0  0  0  0
    2.3611   -0.2383    0.0000 C   0  0  0  0  0  0  0  0  0  0  0  0
    2.9064    0.6006    0.0000 O   0  0  0  0  0  0  0  0  0  0  0  0
   -0.0893    0.7586    0.0000 C   0  0  0  0  0  0  0  0  0  0  0  0
  1  2  2  0  0  0  0
  2  3  1  0  0  0  0
  3  4  2  0  0  0  0
  4  5  1  0  0  0  0
  5  6  1  0  0  0  0
  6  7  1  0  0  0  0
  5  8  2  0  0  0  0
  8  9  1  0  0  0  0
  9 10  2  0  0  0  0
  9 11  1  0  0  0  0
 11 12  2  0  0  0  0
 11 13  1  0  0  0  0
 13 14  1  0  0  0  0
 14 15  2  0  0  0  0
 15 16  1  0  0  0  0
 16 17  2  0  0  0  0
 17 18  1  0  0  0  0
 18 19  1  0  0  0  0
 17 20  1  0  0  0  0
 20 21  2  0  0  0  0
 21 22  1  0  0  0  0
 21 23  1  0  0  0  0
 23 24  2  0  0  0  0
 24 25  1  0  0  0  0
 25 26  1  0  0  0  0
 26 27  1  0  0  0  0
 27 28  1  0  0  0  0
 28 29  1  0  0  0  0
 28 30  1  0  0  0  0
 30 31  1  0  0  0  0
 30 32  1  0  0  0  0
 32 33  1  0  0  0  0
 33 34  1  0  0  0  0
 33 35  1  0  0  0  0
 33 36  1  0  0  0  0
 32 37  1  0  0  0  0
 37 38  1  0  0  0  0
 25 39  2  0  0  0  0
 10  3  1  0  0  0  0
 39 14  1  0  0  0  0
 15  8  1  0  0  0  0
 39 20  1  0  0  0  0
 37 26  1  0  0  0  0
M  CHG  1  33   1
M  END
>  <IDNUMBER> (140493)
140493

>  <EFFECT> (140493)
1

$$$$

  -ISIS-  -- StrEd -- 

 21 22  0  0  0  0  0  0  0  0999 V2000
    4.5776   -0.9243    0.0000 C   0  0  0  0  0  0  0  0  0  0  0  0
    3.5876   -0.7818    0.0000 C   0  0  0  0  0  0  0  0  0  0  0  0
    2.9699   -1.5680    0.0000 C   0  0  0  0  0  0  0  0  0  0  0  0
    1.9797   -1.4259    0.0000 C   0  0  0  0  0  0  0  0  0  0  0  0
    1.6080   -0.4980    0.0000 C   0  0  0  0  0  0  0  0  0  0  0  0
    0.6178   -0.3556    0.0000 C   0  0  0  0  0  0  0  0  0  0  0  0
   -0.0001   -1.1417    0.0000 O   0  0  0  0  0  0  0  0  0  0  0  0
    0.2460    0.5726    0.0000 C   0  0  0  0  0  0  0  0  0  0  0  0
   -0.7436    0.7148    0.0000 C   0  0  0  0  0  0  0  0  0  0  0  0
   -1.1157    1.6434    0.0000 O   0  0  0  0  0  0  0  0  0  0  0  0
   -1.3616   -0.0710    0.0000 S   0  0  0  0  0  0  0  0  0  0  0  0
   -2.3518    0.0710    0.0000 C   0  0  0  0  0  0  0  0  0  0  0  0
   -2.9699   -0.7151    0.0000 C   0  0  0  0  0  0  0  0  0  0  0  0
   -2.5981   -1.6434    0.0000 N   0  0  0  0  0  0  0  0  0  0  0  0
   -3.9599   -0.5731    0.0000 C   0  0  0  0  0  0  0  0  0  0  0  0
   -4.3316    0.3552    0.0000 O   0  0  0  0  0  0  0  0  0  0  0  0
   -4.5776   -1.3593    0.0000 O   0  0  0  0  0  0  0  0  0  0  0  0
    0.8645    1.3588    0.0000 C   0  0  0  0  0  0  0  0  0  0  0  0
    1.8539    1.2168    0.0000 N   0  0  0  0  0  0  0  0  0  0  0  0
    2.2260    0.2885    0.0000 C   0  0  0  0  0  0  0  0  0  0  0  0
    3.2158    0.1461    0.0000 N   0  0  0  0  0  0  0  0  0  0  0  0
  1  2  1  0  0  0  0
  2  3  2  0  0  0  0
  3  4  1  0  0  0  0
  4  5  2  0  0  0  0
  5  6  1  0  0  0  0
  6  7  2  0  0  0  0
  6  8  1  0  0  0  0
  8  9  1  0  0  0  0
  9 10  2  0  0  0  0
  9 11  1  0  0  0  0
 11 12  1  0  0  0  0
 12 13  1  0  0  0  0
 13 14  1  0  0  0  0
 13 15  1  0  0  0  0
 15 16  2  0  0  0  0
 15 17  1  0  0  0  0
  8 18  2  0  0  0  0
 18 19  1  0  0  0  0
 19 20  1  0  0  0  0
 20 21  2  0  0  0  0
 21  2  1  0  0  0  0
 20  5  1  0  0  0  0
M  END
>  <IDNUMBER> (140520)
140520

>  <EFFECT> (140520)
1

$$$$

  -ISIS-  -- StrEd -- 

 23 25  0  0  0  0  0  0  0  0999 V2000
   -3.9398   -0.7498    0.0000 C   0  0  0  0  0  0  0  0  0  0  0  0
   -3.0398   -1.1858    0.0000 O   0  0  0  0  0  0  0  0  0  0  0  0
   -2.2122   -0.6242    0.0000 C   0  0  0  0  0  0  0  0  0  0  0  0
   -2.2845    0.3730    0.0000 C   0  0  0  0  0  0  0  0  0  0  0  0
   -1.4575    0.9348    0.0000 C   0  0  0  0  0  0  0  0  0  0  0  0
   -1.5302    1.9320    0.0000 O   0  0  0  0  0  0  0  0  0  0  0  0
   -0.5572    0.4989    0.0000 C   0  0  0  0  0  0  0  0  0  0  0  0
   -0.4848   -0.4989    0.0000 C   0  0  0  0  0  0  0  0  0  0  0  0
   -1.3124   -1.0601    0.0000 C   0  0  0  0  0  0  0  0  0  0  0  0
   -1.2398   -2.0576    0.0000 O   0  0  0  0  0  0  0  0  0  0  0  0
    0.4149   -0.9345    0.0000 C   0  0  0  0  0  0  0  0  0  0  0  0
    0.4872   -1.9323    0.0000 O   0  0  0  0  0  0  0  0  0  0  0  0
    1.2425   -0.3733    0.0000 C   0  0  0  0  0  0  0  0  0  0  0  0
    2.1428   -0.8090    0.0000 C   0  0  0  0  0  0  0  0  0  0  0  0
    2.9702   -0.2477    0.0000 C   0  0  0  0  0  0  0  0  0  0  0  0
    3.9398   -0.0034    0.0000 C   0  0  0  0  0  0  0  0  0  0  0  0
    3.3792   -1.1603    0.0000 O   0  0  0  0  0  0  0  0  0  0  0  0
    2.7934   -1.9709    0.0000 C   0  0  0  0  0  0  0  0  0  0  0  0
    2.8978    0.7495    0.0000 O   0  0  0  0  0  0  0  0  0  0  0  0
    1.9978    1.1854    0.0000 C   0  0  0  0  0  0  0  0  0  0  0  0
    1.1702    0.6242    0.0000 C   0  0  0  0  0  0  0  0  0  0  0  0
    0.2704    1.0598    0.0000 C   0  0  0  0  0  0  0  0  0  0  0  0
    0.1975    2.0576    0.0000 O   0  0  0  0  0  0  0  0  0  0  0  0
  1  2  1  0  0  0  0
  2  3  1  0  0  0  0
  3  4  2  0  0  0  0
  4  5  1  0  0  0  0
  5  6  1  0  0  0  0
  5  7  2  0  0  0  0
  7  8  1  0  0  0  0
  8  9  2  0  0  0  0
  9 10  1  0  0  0  0
  8 11  1  0  0  0  0
 11 12  2  0  0  0  0
 11 13  1  0  0  0  0
 13 14  1  0  0  0  0
 14 15  1  0  0  0  0
 15 16  1  0  0  0  0
 15 17  1  0  0  0  0
 17 18  1  0  0  0  0
 15 19  1  0  0  0  0
 19 20  1  0  0  0  0
 20 21  1  0  0  0  0
 21 22  1  0  0  0  0
 22 23  2  0  0  0  0
  9  3  1  0  0  0  0
 21 13  1  0  0  0  0
 22  7  1  0  0  0  0
M  END
>  <IDNUMBER> (140535)
140535

>  <EFFECT> (140535)
1

$$$$

  -ISIS-  -- StrEd -- 

 35 39  0  0  0  0  0  0  0  0999 V2000
   -3.9197   -0.8337    0.0000 C   0  0  0  0  0  0  0  0  0  0  0  0
   -2.9621   -1.1618    0.0000 C   0  0  0  0  0  0  0  0  0  0  0  0
   -2.1988   -0.4966    0.0000 O   0  0  0  0  0  0  0  0  0  0  0  0
   -1.2414   -0.8251    0.0000 C   0  0  0  0  0  0  0  0  0  0  0  0
   -0.4788   -0.1596    0.0000 O   0  0  0  0  0  0  0  0  0  0  0  0
   -0.6730    0.8337    0.0000 C   0  0  0  0  0  0  0  0  0  0  0  0
   -1.4365    0.1688    0.0000 C   0  0  0  0  0  0  0  0  0  0  0  0
   -1.4634   -0.3685    0.0000 O   0  0  0  0  0  0  0  0  0  0  0  0
   -2.3937    0.4963    0.0000 C   0  0  0  0  0  0  0  0  0  0  0  0
   -3.1567   -0.1685    0.0000 O   0  0  0  0  0  0  0  0  0  0  0  0
   -2.5885    1.4899    0.0000 C   0  0  0  0  0  0  0  0  0  0  0  0
   -3.1109    2.3569    0.0000 C   0  0  0  0  0  0  0  0  0  0  0  0
   -3.5328    1.1254    0.0000 O   0  0  0  0  0  0  0  0  0  0  0  0
   -1.8255    2.1551    0.0000 C   0  0  0  0  0  0  0  0  0  0  0  0
   -0.8682    1.8273    0.0000 C   0  0  0  0  0  0  0  0  0  0  0  0
   -1.0624    2.8205    0.0000 O   0  0  0  0  0  0  0  0  0  0  0  0
   -0.1052    2.4921    0.0000 C   0  0  0  0  0  0  0  0  0  0  0  0
    0.8524    2.1643    0.0000 C   0  0  0  0  0  0  0  0  0  0  0  0
    1.0467    1.1706    0.0000 C   0  0  0  0  0  0  0  0  0  0  0  0
    0.2842    0.5056    0.0000 C   0  0  0  0  0  0  0  0  0  0  0  0
    0.4791   -0.4874    0.0000 C   0  0  0  0  0  0  0  0  0  0  0  0
   -0.2839   -1.1529    0.0000 O   0  0  0  0  0  0  0  0  0  0  0  0
    1.4365   -0.8158    0.0000 C   0  0  0  0  0  0  0  0  0  0  0  0
    1.6315   -1.8088    0.0000 C   0  0  0  0  0  0  0  0  0  0  0  0
    2.5889   -2.1369    0.0000 C   0  0  0  0  0  0  0  0  0  0  0  0
    3.3515   -1.4719    0.0000 C   0  0  0  0  0  0  0  0  0  0  0  0
    3.1567   -0.4782    0.0000 C   0  0  0  0  0  0  0  0  0  0  0  0
    3.9197    0.1867    0.0000 O   0  0  0  0  0  0  0  0  0  0  0  0
    2.1991   -0.1504    0.0000 C   0  0  0  0  0  0  0  0  0  0  0  0
    2.0046    0.8426    0.0000 C   0  0  0  0  0  0  0  0  0  0  0  0
    2.7673    1.5081    0.0000 O   0  0  0  0  0  0  0  0  0  0  0  0
   -1.0467   -1.8180    0.0000 C   0  0  0  0  0  0  0  0  0  0  0  0
   -1.8097   -2.4833    0.0000 C   0  0  0  0  0  0  0  0  0  0  0  0
   -2.7673   -2.1554    0.0000 C   0  0  0  0  0  0  0  0  0  0  0  0
   -3.5303   -2.8205    0.0000 O   0  0  0  0  0  0  0  0  0  0  0  0
  1  2  1  0  0  0  0
  2  3  1  0  0  0  0
  3  4  1  0  0  0  0
  4  5  1  0  0  0  0
  5  6  1  0  0  0  0
  6  7  1  0  0  0  0
  7  8  2  0  0  0  0
  7  9  1  0  0  0  0
  9 10  1  0  0  0  0
  9 11  1  0  0  0  0
 11 12  1  0  0  0  0
 11 13  1  0  0  0  0
 11 14  1  0  0  0  0
 14 15  1  0  0  0  0
 15 16  1  0  0  0  0
 15 17  1  0  0  0  0
 17 18  2  0  0  0  0
 18 19  1  0  0  0  0
 19 20  2  0  0  0  0
 20 21  1  0  0  0  0
 21 22  2  0  0  0  0
 21 23  1  0  0  0  0
 23 24  2  0  0  0  0
 24 25  1  0  0  0  0
 25 26  2  0  0  0  0
 26 27  1  0  0  0  0
 27 28  1  0  0  0  0
 27 29  2  0  0  0  0
 29 30  1  0  0  0  0
 30 31  2  0  0  0  0
  4 32  1  0  0  0  0
 32 33  1  0  0  0  0
 33 34  1  0  0  0  0
 34 35  1  0  0  0  0
 34  2  1  0  0  0  0
 15  6  1  0  0  0  0
 30 19  1  0  0  0  0
 20  6  1  0  0  0  0
 29 23  1  0  0  0  0
M  END
>  <IDNUMBER> (140678)
140678

>  <EFFECT> (140678)
1

$$$$

  -ISIS-  -- StrEd -- 

 27 30  0  0  0  0  0  0  0  0999 V2000
   -1.0609   -2.9782    0.0000 C   0  0  0  0  0  0  0  0  0  0  0  0
   -1.6317   -2.1576    0.0000 C   0  0  0  0  0  0  0  0  0  0  0  0
   -2.3409   -2.8621    0.0000 C   0  0  0  0  0  0  0  0  0  0  0  0
   -2.4494   -1.5813    0.0000 C   0  0  0  0  0  0  0  0  0  0  0  0
   -2.3590   -0.5856    0.0000 N   0  0  0  0  0  0  0  0  0  0  0  0
   -1.4516   -0.1658    0.0000 C   0  0  0  0  0  0  0  0  0  0  0  0
   -1.3614    0.8307    0.0000 C   0  0  0  0  0  0  0  0  0  0  0  0
   -2.1786    1.4062    0.0000 C   0  0  0  0  0  0  0  0  0  0  0  0
   -2.0888    2.4020    0.0000 C   0  0  0  0  0  0  0  0  0  0  0  0
   -2.9062    2.9782    0.0000 C   0  0  0  0  0  0  0  0  0  0  0  0
   -3.8136    2.5584    0.0000 C   0  0  0  0  0  0  0  0  0  0  0  0
   -3.9038    1.5624    0.0000 C   0  0  0  0  0  0  0  0  0  0  0  0
   -3.0864    0.9864    0.0000 C   0  0  0  0  0  0  0  0  0  0  0  0
   -0.4537    1.2501    0.0000 N   0  3  0  0  0  0  0  0  0  0  0  0
   -0.3634    2.2464    0.0000 O   0  0  0  0  0  0  0  0  0  0  0  0
    0.3640    0.6743    0.0000 C   0  0  0  0  0  0  0  0  0  0  0  0
    1.2714    1.0943    0.0000 C   0  0  0  0  0  0  0  0  0  0  0  0
    2.0885    0.5180    0.0000 C   0  0  0  0  0  0  0  0  0  0  0  0
    2.9963    0.9378    0.0000 C   0  0  0  0  0  0  0  0  0  0  0  0
    3.9038    1.3579    0.0000 F   0  0  0  0  0  0  0  0  0  0  0  0
    3.4161    0.0304    0.0000 F   0  0  0  0  0  0  0  0  0  0  0  0
    2.5761    1.8459    0.0000 F   0  0  0  0  0  0  0  0  0  0  0  0
    1.9985   -0.4777    0.0000 C   0  0  0  0  0  0  0  0  0  0  0  0
    1.0907   -0.8977    0.0000 C   0  0  0  0  0  0  0  0  0  0  0  0
    0.2736   -0.3216    0.0000 C   0  0  0  0  0  0  0  0  0  0  0  0
   -0.6342   -0.7414    0.0000 N   0  0  0  0  0  0  0  0  0  0  0  0
   -0.7242   -1.7376    0.0000 C   0  0  0  0  0  0  0  0  0  0  0  0
  1  2  1  0  0  0  0
  2  3  1  0  0  0  0
  2  4  1  0  0  0  0
  4  5  1  0  0  0  0
  5  6  2  0  0  0  0
  6  7  1  0  0  0  0
  7  8  1  0  0  0  0
  8  9  2  0  0  0  0
  9 10  1  0  0  0  0
 10 11  2  0  0  0  0
 11 12  1  0  0  0  0
 12 13  2  0  0  0  0
  7 14  2  0  0  0  0
 14 15  1  0  0  0  0
 14 16  1  0  0  0  0
 16 17  2  0  0  0  0
 17 18  1  0  0  0  0
 18 19  1  0  0  0  0
 19 20  1  0  0  0  0
 19 21  1  0  0  0  0
 19 22  1  0  0  0  0
 18 23  2  0  0  0  0
 23 24  1  0  0  0  0
 24 25  2  0  0  0  0
 25 26  1  0  0  0  0
 26 27  1  0  0  0  0
 27  2  1  0  0  0  0
 26  6  1  0  0  0  0
 13  8  1  0  0  0  0
 25 16  1  0  0  0  0
M  CHG  1  14   1
M  END
>  <IDNUMBER> (140832)
140832

>  <EFFECT> (140832)
1

$$$$

  -ISIS-  -- StrEd -- 

 22 25  0  0  0  0  0  0  0  0999 V2000
   -3.5728   -0.9966    0.0000 Br  0  0  0  0  0  0  0  0  0  0  0  0
   -2.7130   -0.4860    0.0000 C   0  0  0  0  0  0  0  0  0  0  0  0
   -2.7251    0.5140    0.0000 C   0  0  0  0  0  0  0  0  0  0  0  0
   -1.8656    1.0243    0.0000 C   0  0  0  0  0  0  0  0  0  0  0  0
   -0.9933    0.5354    0.0000 C   0  0  0  0  0  0  0  0  0  0  0  0
   -0.0460    0.8559    0.0000 O   0  0  0  0  0  0  0  0  0  0  0  0
    0.5514    0.0544    0.0000 C   0  0  0  0  0  0  0  0  0  0  0  0
    1.5514    0.0667    0.0000 C   0  0  0  0  0  0  0  0  0  0  0  0
    2.0622   -0.7935    0.0000 C   0  0  0  0  0  0  0  0  0  0  0  0
    1.5728   -1.6655    0.0000 C   0  0  0  0  0  0  0  0  0  0  0  0
    2.0836   -2.5253    0.0000 C   0  0  0  0  0  0  0  0  0  0  0  0
    3.0831   -2.5131    0.0000 C   0  0  0  0  0  0  0  0  0  0  0  0
    3.5728   -1.6406    0.0000 C   0  0  0  0  0  0  0  0  0  0  0  0
    3.0619   -0.7808    0.0000 C   0  0  0  0  0  0  0  0  0  0  0  0
    2.0408    0.9383    0.0000 N   0  0  0  0  0  0  0  0  0  0  0  0
    1.6229    1.8469    0.0000 C   0  0  0  0  0  0  0  0  0  0  0  0
    2.3578    2.5253    0.0000 C   0  0  0  0  0  0  0  0  0  0  0  0
    3.2300    2.0362    0.0000 N   0  0  0  0  0  0  0  0  0  0  0  0
    3.0337    1.0554    0.0000 C   0  0  0  0  0  0  0  0  0  0  0  0
   -0.0262   -0.7621    0.0000 C   0  0  0  0  0  0  0  0  0  0  0  0
   -0.9811   -0.4646    0.0000 C   0  0  0  0  0  0  0  0  0  0  0  0
   -1.8407   -0.9751    0.0000 C   0  0  0  0  0  0  0  0  0  0  0  0
  1  2  1  0  0  0  0
  2  3  2  0  0  0  0
  3  4  1  0  0  0  0
  4  5  2  0  0  0  0
  5  6  1  0  0  0  0
  6  7  1  0  0  0  0
  7  8  1  0  0  0  0
  8  9  1  0  0  0  0
  9 10  2  0  0  0  0
 10 11  1  0  0  0  0
 11 12  2  0  0  0  0
 12 13  1  0  0  0  0
 13 14  2  0  0  0  0
  8 15  1  0  0  0  0
 15 16  1  0  0  0  0
 16 17  2  0  0  0  0
 17 18  1  0  0  0  0
 18 19  2  0  0  0  0
  7 20  2  0  0  0  0
 20 21  1  0  0  0  0
 21 22  2  0  0  0  0
 22  2  1  0  0  0  0
 21  5  1  0  0  0  0
 14  9  1  0  0  0  0
 19 15  1  0  0  0  0
M  END
>  <IDNUMBER> (140940)
140940

>  <EFFECT> (140940)
1

$$$$

  -ISIS-  -- StrEd -- 

 23 26  0  0  0  0  0  0  0  0999 V2000
    2.6655    1.9516    0.0000 C   0  0  0  0  0  0  0  0  0  0  0  0
    1.6854    1.7525    0.0000 C   0  0  0  0  0  0  0  0  0  0  0  0
    1.6594    2.7522    0.0000 C   0  0  0  0  0  0  0  0  0  0  0  0
    0.6965    1.9009    0.0000 C   0  0  0  0  0  0  0  0  0  0  0  0
    0.0737    1.1185    0.0000 N   0  0  0  0  0  0  0  0  0  0  0  0
    0.4395    0.1881    0.0000 C   0  0  0  0  0  0  0  0  0  0  0  0
   -0.1832   -0.5945    0.0000 C   0  0  0  0  0  0  0  0  0  0  0  0
   -1.1722   -0.4461    0.0000 C   0  0  0  0  0  0  0  0  0  0  0  0
   -1.5384    0.4845    0.0000 C   0  0  0  0  0  0  0  0  0  0  0  0
   -2.5273    0.6325    0.0000 C   0  0  0  0  0  0  0  0  0  0  0  0
   -3.1498   -0.1496    0.0000 C   0  0  0  0  0  0  0  0  0  0  0  0
   -2.7838   -1.0805    0.0000 C   0  0  0  0  0  0  0  0  0  0  0  0
   -1.7949   -1.2287    0.0000 C   0  0  0  0  0  0  0  0  0  0  0  0
    0.1830   -1.5249    0.0000 N   0  3  0  0  0  0  0  0  0  0  0  0
   -0.4400   -2.3073    0.0000 O   0  0  0  0  0  0  0  0  0  0  0  0
    1.1719   -1.6729    0.0000 C   0  0  0  0  0  0  0  0  0  0  0  0
    1.5379   -2.6037    0.0000 C   0  0  0  0  0  0  0  0  0  0  0  0
    2.5269   -2.7522    0.0000 C   0  0  0  0  0  0  0  0  0  0  0  0
    3.1498   -1.9695    0.0000 C   0  0  0  0  0  0  0  0  0  0  0  0
    2.7836   -1.0389    0.0000 N   0  0  0  0  0  0  0  0  0  0  0  0
    1.7946   -0.8909    0.0000 C   0  0  0  0  0  0  0  0  0  0  0  0
    1.4284    0.0394    0.0000 N   0  0  0  0  0  0  0  0  0  0  0  0
    2.0514    0.8223    0.0000 C   0  0  0  0  0  0  0  0  0  0  0  0
  1  2  1  0  0  0  0
  2  3  1  0  0  0  0
  2  4  1  0  0  0  0
  4  5  1  0  0  0  0
  5  6  2  0  0  0  0
  6  7  1  0  0  0  0
  7  8  1  0  0  0  0
  8  9  2  0  0  0  0
  9 10  1  0  0  0  0
 10 11  2  0  0  0  0
 11 12  1  0  0  0  0
 12 13  2  0  0  0  0
  7 14  2  0  0  0  0
 14 15  1  0  0  0  0
 14 16  1  0  0  0  0
 16 17  2  0  0  0  0
 17 18  1  0  0  0  0
 18 19  2  0  0  0  0
 19 20  1  0  0  0  0
 20 21  2  0  0  0  0
 21 22  1  0  0  0  0
 22 23  1  0  0  0  0
 23  2  1  0  0  0  0
 22  6  1  0  0  0  0
 13  8  1  0  0  0  0
 21 16  1  0  0  0  0
M  CHG  1  14   1
M  END
>  <IDNUMBER> (140944)
140944

>  <EFFECT> (140944)
1

$$$$

  -ISIS-  -- StrEd -- 

 19 21  0  0  0  0  0  0  0  0999 V2000
   -4.3187    1.3276    0.0000 C   0  0  0  0  0  0  0  0  0  0  0  0
   -3.8349    0.4525    0.0000 O   0  0  0  0  0  0  0  0  0  0  0  0
   -2.8350    0.4338    0.0000 C   0  0  0  0  0  0  0  0  0  0  0  0
   -2.3194    1.2909    0.0000 C   0  0  0  0  0  0  0  0  0  0  0  0
   -1.3194    1.2723    0.0000 C   0  0  0  0  0  0  0  0  0  0  0  0
   -0.8355    0.3971    0.0000 C   0  0  0  0  0  0  0  0  0  0  0  0
    0.1640    0.3787    0.0000 C   0  0  0  0  0  0  0  0  0  0  0  0
    0.7370   -0.4413    0.0000 C   0  0  0  0  0  0  0  0  0  0  0  0
    1.6933   -0.1495    0.0000 C   0  0  0  0  0  0  0  0  0  0  0  0
    2.5501   -0.6652    0.0000 C   0  0  0  0  0  0  0  0  0  0  0  0
    3.4251   -0.1814    0.0000 C   0  0  0  0  0  0  0  0  0  0  0  0
    3.4436    0.8183    0.0000 C   0  0  0  0  0  0  0  0  0  0  0  0
    4.3187    1.3020    0.0000 O   0  0  0  0  0  0  0  0  0  0  0  0
    2.5868    1.3345    0.0000 C   0  0  0  0  0  0  0  0  0  0  0  0
    1.7120    0.8504    0.0000 C   0  0  0  0  0  0  0  0  0  0  0  0
    0.7668    1.1768    0.0000 O   0  0  0  0  0  0  0  0  0  0  0  0
   -1.3515   -0.4594    0.0000 C   0  0  0  0  0  0  0  0  0  0  0  0
   -0.8677   -1.3345    0.0000 O   0  0  0  0  0  0  0  0  0  0  0  0
   -2.3513   -0.4413    0.0000 C   0  0  0  0  0  0  0  0  0  0  0  0
  1  2  1  0  0  0  0
  2  3  1  0  0  0  0
  3  4  2  0  0  0  0
  4  5  1  0  0  0  0
  5  6  2  0  0  0  0
  6  7  1  0  0  0  0
  7  8  2  0  0  0  0
  8  9  1  0  0  0  0
  9 10  2  0  0  0  0
 10 11  1  0  0  0  0
 11 12  2  0  0  0  0
 12 13  1  0  0  0  0
 12 14  1  0  0  0  0
 14 15  2  0  0  0  0
 15 16  1  0  0  0  0
  6 17  1  0  0  0  0
 17 18  1  0  0  0  0
 17 19  2  0  0  0  0
 19  3  1  0  0  0  0
 16  7  1  0  0  0  0
 15  9  1  0  0  0  0
M  END
>  <IDNUMBER> (141207)
141207

>  <EFFECT> (141207)
1

$$$$

  -ISIS-  -- StrEd -- 

 31 33  0  0  0  0  0  0  0  0999 V2000
   -1.9576   -2.7774    0.0000 C   0  0  0  0  0  0  0  0  0  0  0  0
   -1.1913   -2.1352    0.0000 C   0  0  0  0  0  0  0  0  0  0  0  0
   -0.2517   -2.4782    0.0000 C   0  0  0  0  0  0  0  0  0  0  0  0
    0.5148   -1.8365    0.0000 N   0  0  0  0  0  0  0  0  0  0  0  0
    1.4545   -2.1792    0.0000 C   0  0  0  0  0  0  0  0  0  0  0  0
    1.6271   -3.1646    0.0000 O   0  0  0  0  0  0  0  0  0  0  0  0
    2.2210   -1.5371    0.0000 C   0  0  0  0  0  0  0  0  0  0  0  0
    2.1524   -0.5399    0.0000 N   0  0  0  0  0  0  0  0  0  0  0  0
    3.0800   -0.1657    0.0000 C   0  0  0  0  0  0  0  0  0  0  0  0
    3.3229    0.8040    0.0000 C   0  0  0  0  0  0  0  0  0  0  0  0
    4.2842    1.0784    0.0000 C   0  0  0  0  0  0  0  0  0  0  0  0
    4.5271    2.0487    0.0000 C   0  0  0  0  0  0  0  0  0  0  0  0
    3.8087    2.7441    0.0000 C   0  0  0  0  0  0  0  0  0  0  0  0
    2.8467    2.4695    0.0000 C   0  0  0  0  0  0  0  0  0  0  0  0
    2.1279    3.1646    0.0000 O   0  0  0  0  0  0  0  0  0  0  0  0
    2.6041    1.4990    0.0000 C   0  0  0  0  0  0  0  0  0  0  0  0
    1.6424    1.2249    0.0000 O   0  0  0  0  0  0  0  0  0  0  0  0
    3.7221   -0.9329    0.0000 O   0  0  0  0  0  0  0  0  0  0  0  0
    3.1913   -1.7804    0.0000 C   0  0  0  0  0  0  0  0  0  0  0  0
    3.5647   -2.7081    0.0000 C   0  0  0  0  0  0  0  0  0  0  0  0
   -1.3635   -1.1503    0.0000 C   0  0  0  0  0  0  0  0  0  0  0  0
   -0.5973   -0.5085    0.0000 O   0  0  0  0  0  0  0  0  0  0  0  0
   -2.3035   -0.8074    0.0000 N   0  0  0  0  0  0  0  0  0  0  0  0
   -2.4756    0.1773    0.0000 C   0  0  0  0  0  0  0  0  0  0  0  0
   -1.7094    0.8194    0.0000 C   0  0  0  0  0  0  0  0  0  0  0  0
   -1.8819    1.8041    0.0000 C   0  0  0  0  0  0  0  0  0  0  0  0
   -2.8210    2.1477    0.0000 C   0  0  0  0  0  0  0  0  0  0  0  0
   -3.5879    1.5055    0.0000 N   0  0  0  0  0  0  0  0  0  0  0  0
   -4.5271    1.8483    0.0000 O   0  0  0  0  0  0  0  0  0  0  0  0
   -3.4153    0.5205    0.0000 C   0  0  0  0  0  0  0  0  0  0  0  0
   -4.1818   -0.1212    0.0000 O   0  0  0  0  0  0  0  0  0  0  0  0
  1  2  1  0  0  0  0
  2  3  1  0  0  0  0
  3  4  1  0  0  0  0
  4  5  1  0  0  0  0
  5  6  2  0  0  0  0
  5  7  1  0  0  0  0
  7  8  1  0  0  0  0
  8  9  2  0  0  0  0
  9 10  1  0  0  0  0
 10 11  2  0  0  0  0
 11 12  1  0  0  0  0
 12 13  2  0  0  0  0
 13 14  1  0  0  0  0
 14 15  1  0  0  0  0
 14 16  2  0  0  0  0
 16 17  1  0  0  0  0
  9 18  1  0  0  0  0
 18 19  1  0  0  0  0
 19 20  1  0  0  0  0
  2 21  1  0  0  0  0
 21 22  2  0  0  0  0
 21 23  1  0  0  0  0
 23 24  1  0  0  0  0
 24 25  1  0  0  0  0
 25 26  1  0  0  0  0
 26 27  1  0  0  0  0
 27 28  1  0  0  0  0
 28 29  1  0  0  0  0
 28 30  1  0  0  0  0
 30 31  2  0  0  0  0
 19  7  1  0  0  0  0
 30 24  1  0  0  0  0
 16 10  1  0  0  0  0
M  END
>  <IDNUMBER> (141304)
141304

>  <EFFECT> (141304)
1

$$$$

  -ISIS-  -- StrEd -- 

 32 36  0  0  0  0  0  0  0  0999 V2000
   -4.7100    2.0951    0.0000 C   0  0  0  0  0  0  0  0  0  0  0  0
   -3.9758    1.4180    0.0000 C   0  0  0  0  0  0  0  0  0  0  0  0
   -4.1946    0.4436    0.0000 C   0  0  0  0  0  0  0  0  0  0  0  0
   -3.0225    1.7155    0.0000 S   0  0  0  0  0  0  0  0  0  0  0  0
   -2.2879    1.0384    0.0000 C   0  0  0  0  0  0  0  0  0  0  0  0
   -2.5068    0.0648    0.0000 C   0  0  0  0  0  0  0  0  0  0  0  0
   -3.4604   -0.2331    0.0000 S   0  0  0  0  0  0  0  0  0  0  0  0
   -3.6791   -1.2078    0.0000 C   0  0  0  0  0  0  0  0  0  0  0  0
   -4.6327   -1.5056    0.0000 C   0  0  0  0  0  0  0  0  0  0  0  0
   -2.9449   -1.8849    0.0000 C   0  0  0  0  0  0  0  0  0  0  0  0
   -1.7729   -0.6127    0.0000 C   0  0  0  0  0  0  0  0  0  0  0  0
   -1.9916   -1.5871    0.0000 O   0  0  0  0  0  0  0  0  0  0  0  0
   -0.8195   -0.3148    0.0000 C   0  0  0  0  0  0  0  0  0  0  0  0
   -0.6004    0.6593    0.0000 C   0  0  0  0  0  0  0  0  0  0  0  0
    0.3533    0.9566    0.0000 C   0  0  0  0  0  0  0  0  0  0  0  0
    1.0876    0.2802    0.0000 C   0  0  0  0  0  0  0  0  0  0  0  0
    2.0667    0.4759    0.0000 C   0  0  0  0  0  0  0  0  0  0  0  0
    3.0586    0.3600    0.0000 C   0  0  0  0  0  0  0  0  0  0  0  0
    3.7353    1.0942    0.0000 C   0  0  0  0  0  0  0  0  0  0  0  0
    3.4382    2.0480    0.0000 O   0  0  0  0  0  0  0  0  0  0  0  0
    4.7100    0.8755    0.0000 O   0  0  0  0  0  0  0  0  0  0  0  0
    3.2552   -0.6195    0.0000 C   0  0  0  0  0  0  0  0  0  0  0  0
    2.4067   -1.2200    0.0000 C   0  0  0  0  0  0  0  0  0  0  0  0
    1.4461   -1.5093    0.0000 C   0  0  0  0  0  0  0  0  0  0  0  0
    0.8499   -2.3106    0.0000 O   0  0  0  0  0  0  0  0  0  0  0  0
   -0.0967   -1.9907    0.0000 C   0  0  0  0  0  0  0  0  0  0  0  0
   -0.0849   -0.9923    0.0000 C   0  0  0  0  0  0  0  0  0  0  0  0
    0.8681   -0.6944    0.0000 N   0  0  0  0  0  0  0  0  0  0  0  0
    2.7262   -0.2738    0.0000 N   0  0  0  0  0  0  0  0  0  0  0  0
    3.7052   -0.0776    0.0000 C   0  0  0  0  0  0  0  0  0  0  0  0
   -1.3346    1.3357    0.0000 C   0  0  0  0  0  0  0  0  0  0  0  0
   -1.1154    2.3106    0.0000 O   0  0  0  0  0  0  0  0  0  0  0  0
  1  2  1  0  0  0  0
  2  3  1  0  0  0  0
  2  4  1  0  0  0  0
  4  5  1  0  0  0  0
  5  6  2  0  0  0  0
  6  7  1  0  0  0  0
  7  8  1  0  0  0  0
  8  9  1  0  0  0  0
  8 10  1  0  0  0  0
  6 11  1  0  0  0  0
 11 12  2  0  0  0  0
 11 13  1  0  0  0  0
 13 14  2  0  0  0  0
 14 15  1  0  0  0  0
 15 16  1  0  0  0  0
 16 17  1  0  0  0  0
 17 18  1  0  0  0  0
 18 19  1  0  0  0  0
 19 20  2  0  0  0  0
 19 21  1  0  0  0  0
 18 22  1  0  0  0  0
 22 23  1  0  0  0  0
 23 24  1  0  0  0  0
 24 25  1  0  0  0  0
 25 26  1  0  0  0  0
 26 27  1  0  0  0  0
 27 28  1  0  0  0  0
 23 29  1  0  0  0  0
 29 30  1  0  0  0  0
 14 31  1  0  0  0  0
 31 32  2  0  0  0  0
 31  5  1  0  0  0  0
 27 13  1  0  0  0  0
 28 16  1  0  0  0  0
 29 17  1  0  0  0  0
 28 24  1  0  0  0  0
M  END
>  <IDNUMBER> (141635)
141635

>  <EFFECT> (141635)
1

$$$$

  -ISIS-  -- StrEd -- 

 48 52  0  0  0  0  0  0  0  0999 V2000
   -2.5780   -4.0623    0.0000 C   0  0  0  0  0  0  0  0  0  0  0  0
   -2.3134   -3.0983    0.0000 C   0  0  0  0  0  0  0  0  0  0  0  0
   -3.0157   -2.3867    0.0000 C   0  0  0  0  0  0  0  0  0  0  0  0
   -3.9834   -2.6397    0.0000 O   0  0  0  0  0  0  0  0  0  0  0  0
   -2.7516   -1.4222    0.0000 O   0  0  0  0  0  0  0  0  0  0  0  0
   -3.4545   -0.7105    0.0000 C   0  0  0  0  0  0  0  0  0  0  0  0
   -4.4219   -0.9639    0.0000 C   0  0  0  0  0  0  0  0  0  0  0  0
   -4.6867   -1.9280    0.0000 C   0  0  0  0  0  0  0  0  0  0  0  0
   -5.1250   -0.2528    0.0000 C   0  0  0  0  0  0  0  0  0  0  0  0
   -4.8602    0.7117    0.0000 O   0  0  0  0  0  0  0  0  0  0  0  0
   -6.0923   -0.5059    0.0000 O   0  0  0  0  0  0  0  0  0  0  0  0
   -3.1901    0.2534    0.0000 C   0  0  0  0  0  0  0  0  0  0  0  0
   -3.8928    0.9649    0.0000 C   0  0  0  0  0  0  0  0  0  0  0  0
   -2.2224    0.5062    0.0000 C   0  0  0  0  0  0  0  0  0  0  0  0
   -1.9579    1.4713    0.0000 O   0  0  0  0  0  0  0  0  0  0  0  0
   -0.9906    1.7241    0.0000 C   0  0  0  0  0  0  0  0  0  0  0  0
   -1.6158    2.5045    0.0000 C   0  0  0  0  0  0  0  0  0  0  0  0
   -1.0656    3.3405    0.0000 C   0  0  0  0  0  0  0  0  0  0  0  0
   -0.1015    3.0757    0.0000 C   0  0  0  0  0  0  0  0  0  0  0  0
    0.0613    4.0623    0.0000 C   0  0  0  0  0  0  0  0  0  0  0  0
    0.8973    3.0174    0.0000 C   0  0  0  0  0  0  0  0  0  0  0  0
    1.5311    3.7904    0.0000 C   0  0  0  0  0  0  0  0  0  0  0  0
    2.4619    3.4269    0.0000 C   0  0  0  0  0  0  0  0  0  0  0  0
    2.4040    2.4284    0.0000 C   0  0  0  0  0  0  0  0  0  0  0  0
    3.4031    2.4750    0.0000 C   0  0  0  0  0  0  0  0  0  0  0  0
    2.5548    1.4403    0.0000 C   0  0  0  0  0  0  0  0  0  0  0  0
    3.4429    0.9811    0.0000 O   0  0  0  0  0  0  0  0  0  0  0  0
    3.2811   -0.0055    0.0000 C   0  0  0  0  0  0  0  0  0  0  0  0
    3.9840   -0.7176    0.0000 C   0  0  0  0  0  0  0  0  0  0  0  0
    3.7190   -1.6817    0.0000 O   0  0  0  0  0  0  0  0  0  0  0  0
    4.4223   -2.3931    0.0000 C   0  0  0  0  0  0  0  0  0  0  0  0
    4.8388   -3.3022    0.0000 C   0  0  0  0  0  0  0  0  0  0  0  0
    3.5992   -2.9614    0.0000 O   0  0  0  0  0  0  0  0  0  0  0  0
    5.3896   -2.1397    0.0000 C   0  0  0  0  0  0  0  0  0  0  0  0
    6.0923   -2.8508    0.0000 C   0  0  0  0  0  0  0  0  0  0  0  0
    5.6544   -1.1752    0.0000 C   0  0  0  0  0  0  0  0  0  0  0  0
    4.9512   -0.4642    0.0000 C   0  0  0  0  0  0  0  0  0  0  0  0
    5.2152    0.5003    0.0000 C   0  0  0  0  0  0  0  0  0  0  0  0
    2.2917   -0.1567    0.0000 C   0  0  0  0  0  0  0  0  0  0  0  0
    1.8437    0.7370    0.0000 C   0  0  0  0  0  0  0  0  0  0  0  0
    0.8565    0.8998    0.0000 C   0  0  0  0  0  0  0  0  0  0  0  0
    1.4368    2.1759    0.0000 O   0  0  0  0  0  0  0  0  0  0  0  0
   -0.0552    2.0769    0.0000 O   0  0  0  0  0  0  0  0  0  0  0  0
   -0.2875    1.0127    0.0000 C   0  0  0  0  0  0  0  0  0  0  0  0
   -0.5517    0.0482    0.0000 C   0  0  0  0  0  0  0  0  0  0  0  0
    0.1510   -0.6629    0.0000 O   0  0  0  0  0  0  0  0  0  0  0  0
   -1.5195   -0.2049    0.0000 C   0  0  0  0  0  0  0  0  0  0  0  0
   -1.7845   -1.1688    0.0000 C   0  0  0  0  0  0  0  0  0  0  0  0
  1  2  1  0  0  0  0
  2  3  1  0  0  0  0
  3  4  2  0  0  0  0
  3  5  1  0  0  0  0
  5  6  1  0  0  0  0
  6  7  1  0  0  0  0
  7  8  1  0  0  0  0
  7  9  1  0  0  0  0
  9 10  2  0  0  0  0
  9 11  1  0  0  0  0
  6 12  1  0  0  0  0
 12 13  1  0  0  0  0
 12 14  1  0  0  0  0
 14 15  1  0  0  0  0
 15 16  1  0  0  0  0
 16 17  1  0  0  0  0
 17 18  1  0  0  0  0
 18 19  1  0  0  0  0
 19 20  1  0  0  0  0
 19 21  1  0  0  0  0
 21 22  1  0  0  0  0
 22 23  1  0  0  0  0
 23 24  1  0  0  0  0
 24 25  1  0  0  0  0
 24 26  1  0  0  0  0
 26 27  1  0  0  0  0
 27 28  1  0  0  0  0
 28 29  1  0  0  0  0
 29 30  1  0  0  0  0
 30 31  1  0  0  0  0
 31 32  1  0  0  0  0
 31 33  1  0  0  0  0
 31 34  1  0  0  0  0
 34 35  1  0  0  0  0
 34 36  1  0  0  0  0
 36 37  1  0  0  0  0
 37 38  1  0  0  0  0
 28 39  1  0  0  0  0
 39 40  1  0  0  0  0
 40 41  1  0  0  0  0
 24 42  1  0  0  0  0
 19 43  1  0  0  0  0
 16 44  1  0  0  0  0
 44 45  1  0  0  0  0
 45 46  1  0  0  0  0
 45 47  1  0  0  0  0
 47 48  1  0  0  0  0
 47 14  1  0  0  0  0
 43 16  1  0  0  0  0
 42 21  1  0  0  0  0
 40 26  1  0  0  0  0
 37 29  1  0  0  0  0
M  END
>  <IDNUMBER> (141873)
141873

>  <EFFECT> (141873)
1

$$$$

  -ISIS-  -- StrEd -- 

 23 25  0  0  0  0  0  0  0  0999 V2000
    1.7753   -1.5187    0.0000 C   0  0  0  0  0  0  0  0  0  0  0  0
    1.7535   -0.5193    0.0000 O   0  0  0  0  0  0  0  0  0  0  0  0
    0.8767   -0.0384    0.0000 C   0  0  0  0  0  0  0  0  0  0  0  0
    0.0218   -0.5572    0.0000 N   0  0  0  0  0  0  0  0  0  0  0  0
   -0.8549   -0.0764    0.0000 C   0  0  0  0  0  0  0  0  0  0  0  0
   -1.7101   -0.5950    0.0000 C   0  0  0  0  0  0  0  0  0  0  0  0
   -2.5867   -0.1141    0.0000 C   0  0  0  0  0  0  0  0  0  0  0  0
   -2.6084    0.8856    0.0000 C   0  0  0  0  0  0  0  0  0  0  0  0
   -3.4851    1.3668    0.0000 C   0  0  0  0  0  0  0  0  0  0  0  0
   -4.3403    0.8477    0.0000 C   0  0  0  0  0  0  0  0  0  0  0  0
   -4.3179   -0.1520    0.0000 C   0  0  0  0  0  0  0  0  0  0  0  0
   -3.4413   -0.6329    0.0000 C   0  0  0  0  0  0  0  0  0  0  0  0
   -0.8770    0.9235    0.0000 C   0  0  0  0  0  0  0  0  0  0  0  0
   -1.7535    1.4045    0.0000 O   0  0  0  0  0  0  0  0  0  0  0  0
   -0.0218    1.4422    0.0000 N   0  0  0  0  0  0  0  0  0  0  0  0
    0.8546    0.9618    0.0000 C   0  0  0  0  0  0  0  0  0  0  0  0
    1.7098    1.4802    0.0000 C   0  0  0  0  0  0  0  0  0  0  0  0
    2.5867    0.9999    0.0000 C   0  0  0  0  0  0  0  0  0  0  0  0
    2.6084   -0.0001    0.0000 C   0  0  0  0  0  0  0  0  0  0  0  0
    3.4855   -0.4811    0.0000 C   0  0  0  0  0  0  0  0  0  0  0  0
    4.3403    0.0374    0.0000 C   0  0  0  0  0  0  0  0  0  0  0  0
    4.3183    1.0375    0.0000 C   0  0  0  0  0  0  0  0  0  0  0  0
    3.4413    1.5187    0.0000 C   0  0  0  0  0  0  0  0  0  0  0  0
  1  2  1  0  0  0  0
  2  3  1  0  0  0  0
  3  4  2  0  0  0  0
  4  5  1  0  0  0  0
  5  6  2  0  0  0  0
  6  7  1  0  0  0  0
  7  8  2  0  0  0  0
  8  9  1  0  0  0  0
  9 10  2  0  0  0  0
 10 11  1  0  0  0  0
 11 12  2  0  0  0  0
  5 13  1  0  0  0  0
 13 14  2  0  0  0  0
 13 15  1  0  0  0  0
 15 16  1  0  0  0  0
 16 17  2  0  0  0  0
 17 18  1  0  0  0  0
 18 19  2  0  0  0  0
 19 20  1  0  0  0  0
 20 21  2  0  0  0  0
 21 22  1  0  0  0  0
 22 23  2  0  0  0  0
 16  3  1  0  0  0  0
 23 18  1  0  0  0  0
 12  7  1  0  0  0  0
M  END
>  <IDNUMBER> (142287)
142287

>  <EFFECT> (142287)
1

$$$$

  -ISIS-  -- StrEd -- 

 36 40  0  0  0  0  0  0  0  0999 V2000
   -4.4277   -2.6078    0.0000 C   0  0  0  0  0  0  0  0  0  0  0  0
   -3.4499   -2.8171    0.0000 C   0  0  0  0  0  0  0  0  0  0  0  0
   -2.7795   -2.0745    0.0000 C   0  0  0  0  0  0  0  0  0  0  0  0
   -3.0876   -1.1233    0.0000 C   0  0  0  0  0  0  0  0  0  0  0  0
   -2.4177   -0.3812    0.0000 C   0  0  0  0  0  0  0  0  0  0  0  0
   -2.7247    0.5703    0.0000 O   0  0  0  0  0  0  0  0  0  0  0  0
   -3.7029    0.7794    0.0000 C   0  0  0  0  0  0  0  0  0  0  0  0
   -1.4394   -0.5905    0.0000 C   0  0  0  0  0  0  0  0  0  0  0  0
   -1.1318   -1.5419    0.0000 C   0  0  0  0  0  0  0  0  0  0  0  0
   -1.8019   -2.2841    0.0000 C   0  0  0  0  0  0  0  0  0  0  0  0
   -0.1537   -1.7509    0.0000 C   0  0  0  0  0  0  0  0  0  0  0  0
    0.1537   -2.7026    0.0000 O   0  0  0  0  0  0  0  0  0  0  0  0
    0.5162   -1.0092    0.0000 O   0  0  0  0  0  0  0  0  0  0  0  0
    0.2088   -0.0573    0.0000 C   0  0  0  0  0  0  0  0  0  0  0  0
   -0.7693    0.1521    0.0000 C   0  0  0  0  0  0  0  0  0  0  0  0
   -1.0772    1.1035    0.0000 C   0  0  0  0  0  0  0  0  0  0  0  0
   -0.4068    1.8452    0.0000 C   0  0  0  0  0  0  0  0  0  0  0  0
   -0.7149    2.7973    0.0000 O   0  0  0  0  0  0  0  0  0  0  0  0
   -1.6923    3.0060    0.0000 C   0  0  0  0  0  0  0  0  0  0  0  0
    0.5708    1.6366    0.0000 C   0  0  0  0  0  0  0  0  0  0  0  0
    1.2409    2.3786    0.0000 C   0  0  0  0  0  0  0  0  0  0  0  0
    0.9337    3.3299    0.0000 O   0  0  0  0  0  0  0  0  0  0  0  0
    2.2190    2.1693    0.0000 C   0  0  0  0  0  0  0  0  0  0  0  0
    2.5266    1.2179    0.0000 C   0  0  0  0  0  0  0  0  0  0  0  0
    1.8564    0.4757    0.0000 C   0  0  0  0  0  0  0  0  0  0  0  0
    2.1642   -0.4760    0.0000 C   0  0  0  0  0  0  0  0  0  0  0  0
    1.4938   -1.2179    0.0000 O   0  0  0  0  0  0  0  0  0  0  0  0
    1.8019   -2.1693    0.0000 C   0  0  0  0  0  0  0  0  0  0  0  0
    1.1318   -2.9119    0.0000 C   0  0  0  0  0  0  0  0  0  0  0  0
    2.7795   -2.3786    0.0000 C   0  0  0  0  0  0  0  0  0  0  0  0
    3.0876   -3.3299    0.0000 O   0  0  0  0  0  0  0  0  0  0  0  0
    3.4499   -1.6366    0.0000 C   0  0  0  0  0  0  0  0  0  0  0  0
    4.4277   -1.8457    0.0000 N   0  0  0  0  0  0  0  0  0  0  0  0
    3.1421   -0.6853    0.0000 C   0  0  0  0  0  0  0  0  0  0  0  0
    3.8121    0.0573    0.0000 O   0  0  0  0  0  0  0  0  0  0  0  0
    0.8789    0.6850    0.0000 C   0  0  0  0  0  0  0  0  0  0  0  0
  1  2  2  0  0  0  0
  2  3  1  0  0  0  0
  3  4  2  0  0  0  0
  4  5  1  0  0  0  0
  5  6  1  0  0  0  0
  6  7  1  0  0  0  0
  5  8  2  0  0  0  0
  8  9  1  0  0  0  0
  9 10  2  0  0  0  0
  9 11  1  0  0  0  0
 11 12  2  0  0  0  0
 11 13  1  0  0  0  0
 13 14  1  0  0  0  0
 14 15  2  0  0  0  0
 15 16  1  0  0  0  0
 16 17  2  0  0  0  0
 17 18  1  0  0  0  0
 18 19  1  0  0  0  0
 17 20  1  0  0  0  0
 20 21  2  0  0  0  0
 21 22  1  0  0  0  0
 21 23  1  0  0  0  0
 23 24  2  0  0  0  0
 24 25  1  0  0  0  0
 25 26  1  0  0  0  0
 26 27  1  0  0  0  0
 27 28  1  0  0  0  0
 28 29  1  0  0  0  0
 28 30  1  0  0  0  0
 30 31  1  0  0  0  0
 30 32  1  0  0  0  0
 32 33  1  0  0  0  0
 32 34  1  0  0  0  0
 34 35  1  0  0  0  0
 25 36  2  0  0  0  0
 10  3  1  0  0  0  0
 36 14  1  0  0  0  0
 15  8  1  0  0  0  0
 36 20  1  0  0  0  0
 34 26  1  0  0  0  0
M  END
>  <IDNUMBER> (142731)
142731

>  <EFFECT> (142731)
1

$$$$

  -ISIS-  -- StrEd -- 

 31 33  0  0  0  0  0  0  0  0999 V2000
   -5.2990    1.8914    0.0000 C   0  0  0  0  0  0  0  0  0  0  0  0
   -4.7743    1.0396    0.0000 C   0  0  0  0  0  0  0  0  0  0  0  0
   -5.2495    0.1601    0.0000 O   0  0  0  0  0  0  0  0  0  0  0  0
   -3.7749    1.0681    0.0000 C   0  0  0  0  0  0  0  0  0  0  0  0
   -3.1643    0.2764    0.0000 C   0  0  0  0  0  0  0  0  0  0  0  0
   -3.4464   -0.6832    0.0000 C   0  0  0  0  0  0  0  0  0  0  0  0
   -4.4176   -0.9189    0.0000 O   0  0  0  0  0  0  0  0  0  0  0  0
   -2.7558   -1.4071    0.0000 O   0  0  0  0  0  0  0  0  0  0  0  0
   -2.2226    0.6125    0.0000 N   0  0  0  0  0  0  0  0  0  0  0  0
   -1.2630    0.3310    0.0000 C   0  0  0  0  0  0  0  0  0  0  0  0
   -0.9268   -0.6109    0.0000 O   0  0  0  0  0  0  0  0  0  0  0  0
   -0.6980    1.1562    0.0000 C   0  0  0  0  0  0  0  0  0  0  0  0
    0.3014    1.1847    0.0000 N   0  0  0  0  0  0  0  0  0  0  0  0
    0.8258    0.3333    0.0000 C   0  0  0  0  0  0  0  0  0  0  0  0
    0.3509   -0.5465    0.0000 O   0  0  0  0  0  0  0  0  0  0  0  0
    1.8257    0.3620    0.0000 C   0  0  0  0  0  0  0  0  0  0  0  0
    2.3006    1.2418    0.0000 N   0  0  0  0  0  0  0  0  0  0  0  0
    3.3003    1.2704    0.0000 O   0  0  0  0  0  0  0  0  0  0  0  0
    3.7749    2.1504    0.0000 C   0  0  0  0  0  0  0  0  0  0  0  0
    4.7743    2.1789    0.0000 C   0  0  0  0  0  0  0  0  0  0  0  0
    5.2990    1.3276    0.0000 O   0  0  0  0  0  0  0  0  0  0  0  0
    5.2495    3.0587    0.0000 O   0  0  0  0  0  0  0  0  0  0  0  0
    2.3496   -0.4893    0.0000 C   0  0  0  0  0  0  0  0  0  0  0  0
    3.3465   -0.5650    0.0000 C   0  0  0  0  0  0  0  0  0  0  0  0
    3.5830   -1.5374    0.0000 S   0  0  0  0  0  0  0  0  0  0  0  0
    2.7313   -2.0618    0.0000 C   0  0  0  0  0  0  0  0  0  0  0  0
    2.6548   -3.0587    0.0000 N   0  0  0  0  0  0  0  0  0  0  0  0
    1.9691   -1.4140    0.0000 N   0  0  0  0  0  0  0  0  0  0  0  0
   -1.3092    1.9481    0.0000 C   0  0  0  0  0  0  0  0  0  0  0  0
   -2.2511    1.6122    0.0000 N   0  0  0  0  0  0  0  0  0  0  0  0
   -3.2102    1.8941    0.0000 C   0  0  0  0  0  0  0  0  0  0  0  0
  1  2  1  0  0  0  0
  2  3  2  0  0  0  0
  2  4  1  0  0  0  0
  4  5  2  0  0  0  0
  5  6  1  0  0  0  0
  6  7  2  0  0  0  0
  6  8  1  0  0  0  0
  5  9  1  0  0  0  0
  9 10  1  0  0  0  0
 10 11  2  0  0  0  0
 10 12  1  0  0  0  0
 12 13  1  0  0  0  0
 13 14  1  0  0  0  0
 14 15  2  0  0  0  0
 14 16  1  0  0  0  0
 16 17  2  0  0  0  0
 17 18  1  0  0  0  0
 18 19  1  0  0  0  0
 19 20  1  0  0  0  0
 20 21  2  0  0  0  0
 20 22  1  0  0  0  0
 16 23  1  0  0  0  0
 23 24  2  0  0  0  0
 24 25  1  0  0  0  0
 25 26  1  0  0  0  0
 26 27  1  0  0  0  0
 26 28  2  0  0  0  0
 12 29  1  0  0  0  0
 29 30  1  0  0  0  0
 30 31  1  0  0  0  0
 31  4  1  0  0  0  0
 30  9  1  0  0  0  0
 28 23  1  0  0  0  0
M  END
>  <IDNUMBER> (142932)
142932

>  <EFFECT> (142932)
1

$$$$

  -ISIS-  -- StrEd -- 

 23 25  0  0  0  0  0  0  0  0999 V2000
   -2.1465    1.4936    0.0000 O   0  0  0  0  0  0  0  0  0  0  0  0
   -2.3053    0.5056    0.0000 C   0  0  0  0  0  0  0  0  0  0  0  0
   -1.5293   -0.1252    0.0000 N   0  0  0  0  0  0  0  0  0  0  0  0
   -0.5952    0.2318    0.0000 N   0  0  0  0  0  0  0  0  0  0  0  0
    0.1808   -0.3994    0.0000 C   0  0  0  0  0  0  0  0  0  0  0  0
    1.1160   -0.0434    0.0000 C   0  0  0  0  0  0  0  0  0  0  0  0
    1.8914   -0.6742    0.0000 C   0  0  0  0  0  0  0  0  0  0  0  0
    2.8255   -0.3182    0.0000 C   0  0  0  0  0  0  0  0  0  0  0  0
    3.0859    0.6472    0.0000 C   0  0  0  0  0  0  0  0  0  0  0  0
    4.0846    0.6973    0.0000 C   0  0  0  0  0  0  0  0  0  0  0  0
    4.4409   -0.2366    0.0000 C   0  0  0  0  0  0  0  0  0  0  0  0
    5.4067   -0.4976    0.0000 N   0  3  0  0  0  0  0  0  0  0  0  0
    6.1149    0.2077    0.0000 O   0  0  0  0  0  0  0  0  0  0  0  0
    5.6634   -1.4639    0.0000 O   0  0  0  0  0  0  0  0  0  0  0  0
    3.6628   -0.8649    0.0000 O   0  0  0  0  0  0  0  0  0  0  0  0
   -3.2394    0.1496    0.0000 C   0  0  0  0  0  0  0  0  0  0  0  0
   -3.4998   -0.8156    0.0000 C   0  0  0  0  0  0  0  0  0  0  0  0
   -4.4988   -0.8662    0.0000 N   0  0  0  0  0  0  0  0  0  0  0  0
   -5.2777   -1.4936    0.0000 C   0  0  0  0  0  0  0  0  0  0  0  0
   -6.1149   -0.9470    0.0000 C   0  0  0  0  0  0  0  0  0  0  0  0
   -5.8541    0.0183    0.0000 S   0  0  0  0  0  0  0  0  0  0  0  0
   -4.8554    0.0680    0.0000 C   0  0  0  0  0  0  0  0  0  0  0  0
   -4.0767    0.6963    0.0000 N   0  0  0  0  0  0  0  0  0  0  0  0
  1  2  2  0  0  0  0
  2  3  1  0  0  0  0
  3  4  1  0  0  0  0
  4  5  2  0  0  0  0
  5  6  1  0  0  0  0
  6  7  2  0  0  0  0
  7  8  1  0  0  0  0
  8  9  2  0  0  0  0
  9 10  1  0  0  0  0
 10 11  2  0  0  0  0
 11 12  1  0  0  0  0
 12 13  2  0  0  0  0
 12 14  1  0  0  0  0
 11 15  1  0  0  0  0
  2 16  1  0  0  0  0
 16 17  2  0  0  0  0
 17 18  1  0  0  0  0
 18 19  1  0  0  0  0
 19 20  2  0  0  0  0
 20 21  1  0  0  0  0
 21 22  1  0  0  0  0
 22 23  2  0  0  0  0
 15  8  1  0  0  0  0
 23 16  1  0  0  0  0
 22 18  1  0  0  0  0
M  CHG  1  12   1
M  END
>  <IDNUMBER> (142963)
142963

>  <EFFECT> (142963)
1

$$$$

  -ISIS-  -- StrEd -- 

 22 24  0  0  0  0  0  0  0  0999 V2000
    1.0221   -1.5154    0.0000 O   0  0  0  0  0  0  0  0  0  0  0  0
    1.2376   -0.5384    0.0000 C   0  0  0  0  0  0  0  0  0  0  0  0
    0.4996    0.1363    0.0000 N   0  0  0  0  0  0  0  0  0  0  0  0
   -0.4536   -0.1659    0.0000 N   0  0  0  0  0  0  0  0  0  0  0  0
   -1.1921    0.5088    0.0000 C   0  0  0  0  0  0  0  0  0  0  0  0
   -2.1453    0.2077    0.0000 C   0  0  0  0  0  0  0  0  0  0  0  0
   -2.4615   -0.7414    0.0000 C   0  0  0  0  0  0  0  0  0  0  0  0
   -3.4617   -0.7336    0.0000 C   0  0  0  0  0  0  0  0  0  0  0  0
   -3.7634    0.2196    0.0000 C   0  0  0  0  0  0  0  0  0  0  0  0
   -4.7117    0.5358    0.0000 N   0  3  0  0  0  0  0  0  0  0  0  0
   -5.4604   -0.1276    0.0000 O   0  0  0  0  0  0  0  0  0  0  0  0
   -4.9127    1.5154    0.0000 O   0  0  0  0  0  0  0  0  0  0  0  0
   -2.9495    0.8010    0.0000 O   0  0  0  0  0  0  0  0  0  0  0  0
    2.1917   -0.2367    0.0000 C   0  0  0  0  0  0  0  0  0  0  0  0
    2.5074    0.7124    0.0000 C   0  0  0  0  0  0  0  0  0  0  0  0
    3.5073    0.7046    0.0000 N   0  0  0  0  0  0  0  0  0  0  0  0
    3.8090   -0.2486    0.0000 C   0  0  0  0  0  0  0  0  0  0  0  0
    2.9950   -0.8305    0.0000 N   0  0  0  0  0  0  0  0  0  0  0  0
    4.7854   -0.4636    0.0000 C   0  0  0  0  0  0  0  0  0  0  0  0
    5.4604    0.2739    0.0000 N   0  0  0  0  0  0  0  0  0  0  0  0
    5.1584    1.2271    0.0000 C   0  0  0  0  0  0  0  0  0  0  0  0
    4.1820    1.4426    0.0000 C   0  0  0  0  0  0  0  0  0  0  0  0
  1  2  2  0  0  0  0
  2  3  1  0  0  0  0
  3  4  1  0  0  0  0
  4  5  2  0  0  0  0
  5  6  1  0  0  0  0
  6  7  2  0  0  0  0
  7  8  1  0  0  0  0
  8  9  2  0  0  0  0
  9 10  1  0  0  0  0
 10 11  2  0  0  0  0
 10 12  1  0  0  0  0
  9 13  1  0  0  0  0
  2 14  1  0  0  0  0
 14 15  2  0  0  0  0
 15 16  1  0  0  0  0
 16 17  1  0  0  0  0
 17 18  2  0  0  0  0
 17 19  1  0  0  0  0
 19 20  1  0  0  0  0
 20 21  1  0  0  0  0
 21 22  1  0  0  0  0
 13  6  1  0  0  0  0
 18 14  1  0  0  0  0
 22 16  1  0  0  0  0
M  CHG  1  10   1
M  END
>  <IDNUMBER> (142964)
142964

>  <EFFECT> (142964)
1

$$$$

  -ISIS-  -- StrEd -- 

 22 24  0  0  0  0  0  0  0  0999 V2000
    1.1385    0.6508    0.0000 O   0  0  0  0  0  0  0  0  0  0  0  0
    1.3456   -0.3276    0.0000 C   0  0  0  0  0  0  0  0  0  0  0  0
    0.6012   -0.9956    0.0000 N   0  0  0  0  0  0  0  0  0  0  0  0
   -0.3495   -0.6864    0.0000 N   0  0  0  0  0  0  0  0  0  0  0  0
   -1.0936   -1.3540    0.0000 C   0  0  0  0  0  0  0  0  0  0  0  0
   -2.0446   -1.0443    0.0000 C   0  0  0  0  0  0  0  0  0  0  0  0
   -2.8538   -1.6311    0.0000 C   0  0  0  0  0  0  0  0  0  0  0  0
   -3.6623   -1.0424    0.0000 C   0  0  0  0  0  0  0  0  0  0  0  0
   -3.3523   -0.0914    0.0000 C   0  0  0  0  0  0  0  0  0  0  0  0
   -3.9394    0.7182    0.0000 N   0  3  0  0  0  0  0  0  0  0  0  0
   -4.9339    0.6146    0.0000 O   0  0  0  0  0  0  0  0  0  0  0  0
   -3.5317    1.6311    0.0000 O   0  0  0  0  0  0  0  0  0  0  0  0
   -2.3524   -0.0930    0.0000 O   0  0  0  0  0  0  0  0  0  0  0  0
    2.2959   -0.6377    0.0000 C   0  0  0  0  0  0  0  0  0  0  0  0
    2.6042   -1.5895    0.0000 C   0  0  0  0  0  0  0  0  0  0  0  0
    3.6042   -1.5902    0.0000 N   0  0  0  0  0  0  0  0  0  0  0  0
    3.9141   -0.6392    0.0000 C   0  0  0  0  0  0  0  0  0  0  0  0
    4.8284   -0.2337    0.0000 C   0  0  0  0  0  0  0  0  0  0  0  0
    4.9339    0.7606    0.0000 C   0  0  0  0  0  0  0  0  0  0  0  0
    4.1255    1.3496    0.0000 C   0  0  0  0  0  0  0  0  0  0  0  0
    3.2115    0.9436    0.0000 C   0  0  0  0  0  0  0  0  0  0  0  0
    3.1059   -0.0506    0.0000 N   0  0  0  0  0  0  0  0  0  0  0  0
  1  2  2  0  0  0  0
  2  3  1  0  0  0  0
  3  4  1  0  0  0  0
  4  5  2  0  0  0  0
  5  6  1  0  0  0  0
  6  7  2  0  0  0  0
  7  8  1  0  0  0  0
  8  9  2  0  0  0  0
  9 10  1  0  0  0  0
 10 11  2  0  0  0  0
 10 12  1  0  0  0  0
  9 13  1  0  0  0  0
  2 14  1  0  0  0  0
 14 15  2  0  0  0  0
 15 16  1  0  0  0  0
 16 17  2  0  0  0  0
 17 18  1  0  0  0  0
 18 19  2  0  0  0  0
 19 20  1  0  0  0  0
 20 21  2  0  0  0  0
 21 22  1  0  0  0  0
 13  6  1  0  0  0  0
 22 14  1  0  0  0  0
 22 17  1  0  0  0  0
M  CHG  1  10   1
M  END
>  <IDNUMBER> (142965)
142965

>  <EFFECT> (142965)
1

$$$$

  -ISIS-  -- StrEd -- 

 22 24  0  0  0  0  0  0  0  0999 V2000
    1.1385    0.6508    0.0000 O   0  0  0  0  0  0  0  0  0  0  0  0
    1.3451   -0.3279    0.0000 C   0  0  0  0  0  0  0  0  0  0  0  0
    0.6012   -0.9960    0.0000 N   0  0  0  0  0  0  0  0  0  0  0  0
   -0.3492   -0.6863    0.0000 N   0  0  0  0  0  0  0  0  0  0  0  0
   -1.0934   -1.3543    0.0000 C   0  0  0  0  0  0  0  0  0  0  0  0
   -2.0443   -1.0443    0.0000 C   0  0  0  0  0  0  0  0  0  0  0  0
   -2.8537   -1.6314    0.0000 C   0  0  0  0  0  0  0  0  0  0  0  0
   -3.6621   -1.0424    0.0000 C   0  0  0  0  0  0  0  0  0  0  0  0
   -3.3522   -0.0914    0.0000 C   0  0  0  0  0  0  0  0  0  0  0  0
   -3.9393    0.7179    0.0000 N   0  3  0  0  0  0  0  0  0  0  0  0
   -4.9338    0.6144    0.0000 O   0  0  0  0  0  0  0  0  0  0  0  0
   -3.5315    1.6314    0.0000 O   0  0  0  0  0  0  0  0  0  0  0  0
   -2.3525   -0.0930    0.0000 O   0  0  0  0  0  0  0  0  0  0  0  0
    2.2962   -0.6380    0.0000 C   0  0  0  0  0  0  0  0  0  0  0  0
    2.6041   -1.5891    0.0000 N   0  0  0  0  0  0  0  0  0  0  0  0
    3.6041   -1.5902    0.0000 C   0  0  0  0  0  0  0  0  0  0  0  0
    3.9142   -0.6395    0.0000 N   0  0  0  0  0  0  0  0  0  0  0  0
    4.8280   -0.2336    0.0000 C   0  0  0  0  0  0  0  0  0  0  0  0
    4.9338    0.7606    0.0000 C   0  0  0  0  0  0  0  0  0  0  0  0
    4.1254    1.3491    0.0000 C   0  0  0  0  0  0  0  0  0  0  0  0
    3.2114    0.9439    0.0000 C   0  0  0  0  0  0  0  0  0  0  0  0
    3.1058   -0.0509    0.0000 C   0  0  0  0  0  0  0  0  0  0  0  0
  1  2  2  0  0  0  0
  2  3  1  0  0  0  0
  3  4  1  0  0  0  0
  4  5  2  0  0  0  0
  5  6  1  0  0  0  0
  6  7  2  0  0  0  0
  7  8  1  0  0  0  0
  8  9  2  0  0  0  0
  9 10  1  0  0  0  0
 10 11  2  0  0  0  0
 10 12  1  0  0  0  0
  9 13  1  0  0  0  0
  2 14  1  0  0  0  0
 14 15  1  0  0  0  0
 15 16  2  0  0  0  0
 16 17  1  0  0  0  0
 17 18  1  0  0  0  0
[truncated: 43,643,616 more chars]
