# Supplementary material for: Identification of Novel Antibacterials Using Machine Learning Techniques
Source: Front Pharmacol. 2019 Aug 27;10:913. doi: 10.3389/fphar.2019.00913 (PMC6719509; doi:10.3389/fphar.2019.00913)
Supplement: Supplementary file 11 [file Table_6.xlsx]

## Sheet: tt-mw
Supplementary Table 6. The results of t-test and U test
DSC	t-test	mw-test	p(t-test)	p(mw-test)
a_don	85.758	163138949.0	0.0	0.0
S(-OH)	74.521	199764008.5	0.0	0.0
Hy	74.477	186028172.5	0.0	0.0
nROH	73.404	211830724.0	0.0	0.0
O-057	62.264	226282751.0	0.0	0.0
SlogP_VSA0	60.145	214357477.0	0.0	0.0
HB2	50.375	219718256.5	0.0	8.977430749347901e-280
SMR_VSA2	49.659	216789923.5	0.0	4.673721198563103e-307
TPSA	46.91	218655756.5	0.0	2.3222959843814174e-288
TIE	45.447	223051989.0	0.0	7.504822169225339e-253
SPI	41.967	220393343.5	0.0	4.802982920663113e-274
GGI1	41.009	224201884.0	0.0	3.8461430356694806e-246
RB	40.876	224703680.5	0.0	1.2509125902916953e-244
ast_violation	40.008	220859118.5	0.0	0.0
SS	39.903	225957047.0	0.0	1.1197467632836512e-230
a_acc	38.269	229818751.0	0.0	8.59681720277222e-212
GCUT_PEOE_2	36.008	209814228.5	1.634777228708706e-281	0.0
GATS1v	34.444	222064122.0	5.908518873398712e-258	1.2583355346650752e-260
BELe1	33.78	221996562.5	2.987375197430252e-248	3.5939612391888917e-261
IC4	32.625	232407015.0	7.865981997916264e-232	4.14249107972712e-185
M1	32.581	241123770.5	3.277949591348644e-231	1.3275519659277598e-131
GATS1p	31.739	223835268.0	1.3248724749679531e-219	9.008848206323569e-247
S(>CH-)	30.884	259613204.5	4.071859614124933e-208	1.1289092495467732e-61
EEig07x	30.04	230577850.0	4.515329893791972e-197	1.5867750927903117e-197
GCUT_SMR_1	27.865	228299377.0	5.2970804126437785e-170	1.0271239053501411e-213
GVWAI-80	27.204	250970252.0	3.620405999397652e-162	1.1031723590503496e-161
GATS1m	26.467	233809470.5	1.212500322789804e-153	7.173476743364685e-176
S(>N-)	26.384	235320340.5	1.043708363911631e-152	7.617873414269994e-172
VEA2	25.857	244030776.0	9.122377785033772e-147	9.020384560902182e-116
Q'	25.489	239487215.0	1.074452528059631e-142	5.870322562346524e-141
logS	22.648	248035081.0	3.4929852570388084e-113	1.15080095126374e-95
PEOE_VSA_FPOS	19.478	251546148.0	2.756396328490667e-84	1.189013184188338e-79
O-061	18.608	275016819.0	4.177230636381419e-77	6.942921867468588e-81
SaaO	17.887	265280033.5	2.0951426054501615e-71	8.38384645843499e-72
S(>C<)	14.788	269529975.0	2.058559733204525e-49	1.0355284300984297e-53
S(-C=)	9.279	275573098.5	1.7547264348657596e-20	4.0463605670436565e-10
S(-O-)	9.128	275093278.5	7.127546766253505e-20	1.5538615923405432e-11
S(-S-)	8.997	273024333.5	2.3663979913064747e-19	1.706887687883567e-20
S(=N-)	8.77	268110387.0	1.817567158788127e-18	1.879052080456416e-25
S(-CH2-)	6.937	270408446.0	4.025515580846862e-12	2.8115240509881396e-19
