# Supplementary material for: Identification of Novel Antibacterials Using Machine Learning Techniques
Source: Front Pharmacol. 2019 Aug 27;10:913. doi: 10.3389/fphar.2019.00913 (PMC6719509; doi:10.3389/fphar.2019.00913)
Supplement: Supplementary file 13 [file Table_8.xlsx]

## Sheet: Лист1
Supplementary Table 8. Molecular descriptors calculated for the training dataset
act	Hy	S(-OH)	SS	HB2	M1	Q'	a_don	ast_violation	SlogP_VSA0	GCUT_PEOE_2	SMR_VSA2	a_acc	GCUT_SMR_1	logS	RB	O-061	nROH	O-057	SPI	EEig07x	GGI1	GATS1v	GATS1p	GATS1m	SaaO	BELe1	IC4	TIE	VEA2	GVWAI-80	TPSA	PEOE_VSA_FPOS	S(-CH2-)	S(-C=)	S(=N-)	S(-S-)	S(-O-)	S(>C<)	S(>CH-)	S(>N-)
0	-0.83	0	55.9	0.605	126	0.063	0	2	21.9998	0.083845	3.0551	2	-0.207392	-7.35062	4	0	0	0	11.162	2.899	4.5	0.73	0.644	0.473	0	2.024	4.993	37.71	0.149	0	35.53	0.819121	0.627	4.645	0	0	10.8	0	0	0
0	1.632	9.846	72.1	1.96	166	0.059	3	2	21.9998	0.0522988	50.935	3	-0.205388	-6.28082	8	2	0	0	16.719	3.007	6.5	0.745	0.757	0.724	0	1.869	4.719	73.204	0.138	1	117.44	0.815834	5.022	4.127	0	0	12	-1.271	0	0
0	0.193	0	69.6	1.105	166	0.059	2	3	25.1241	0.0277923	3.12431	4	-0.191987	-5.77927	8	0	0	0	16.462	2.942	5.5	0.949	0.97	0.906	0	1.844	4.802	69.931	0.138	1	79.9	0.851362	5.073	3.262	0	0	12	-1.28	0	1.218
0	-0.758	0	91.8	2.42	178	0.048	0	3	21.9998	0.0801436	3.10147	4	-0.216057	-8.31184	5	0	0	0	16.858	3.25	7.5	0.784	1.177	0.96	0	1.967	4.692	90.044	0.133	0	86.74	0.768276	0	-3.404	0	0	10.5	0	0	0
0	-0.799	0	74.2	1.705	144	0.032	0	3	32.9997	0.0422101	0	4	-0.203902	-7.4204	11	0	0	0	17.115	2.856	4.5	0.937	0.928	0.952	0	1.887	4.772	97.093	0.134	0	92.34	0.870419	7.238	0.8	0	0	16.7	0	0	0
0	0.031	9.097	26.5	0.25	52	0.321	1	0	25.3852	0.0980854	0	3	-0.253139	-1.47758	1	0	0	1	2.973	0.5	1.5	0.489	0.485	0.511	4.39	1.855	3.807	9.318	0.303	0	59.15	0.608165	0	1.073	7.015	0	4.386	0	0	0
0	-0.229	0	37.3	0.855	82	0.132	1	1	0	0.0251203	19.8406	1	-0.123473	-3.7875	3	0	0	0	9.026	2.057	3.5	0.694	0.609	0.482	0	1.891	4.396	22.379	0.218	1	42.09	0.713826	0.386	4.153	0	0	4.986	0	0	0
0	-0.696	0	35.3	0	72	0.167	0	0	21.9998	-0.078791	0	3	-0.168484	-1.98977	2	0	0	0	7.014	1.441	2.5	1.062	1.062	1.062	0	1.849	3.855	18.913	0.243	1	44.76	0.884258	0.314	1.969	0	0	15.1	0	0	0
0	-0.235	0	33.2	0.855	70	0.152	1	0	0	0.0615681	16.7855	1	-0.182092	-2.53664	3	0	0	0	5.921	1.847	2.5	0.863	0.874	0.841	0	1.884	4.374	16.181	0.238	1	42.09	0.880856	0.397	2.186	0	0	4.887	0	0	0
0	0.102	19.8	80.8	1.105	190	0.069	1	2	79.0685	0.0890575	3.18558	2	-0.231114	-8.65359	2	0	0	1	15.241	3.407	6	0.595	0.595	0.595	0	2.142	5.543	61.896	0.149	1	86.66	0.836162	0	6.293	0	0	6.483	0	0	0
0	1.882	8.817	33.7	2.565	48	0.25	3	0	36.0215	0.0972533	61.4067	3	-0.209166	-0.39329	1	0	1	1	5.984	0	3	1.04	1.083	0.948	0	1.664	3.703	18.689	0.298	0	78.43	0.590105	0	-1.641	0	0	0	0	0	0
0	-0.836	0	45.5	1.155	104	0.098	0	1	0	0.101488	0	2	-0.198519	-3.96934	1	0	0	0	7.246	2.654	2.5	0.724	0.75	0.665	0	1.943	4.948	34.003	0.197	1	44.1	0.569389	3.995	2.745	0	0	0	0	-0.523	1.569
0	-0.717	0	43.8	1.1	122	0.105	0	0	17.2485	0.00492106	6.24863	3	-0.182288	-3.01644	0	0	0	0	8.123	2.718	4	1.213	1.225	1.179	0	1.907	4.638	22.984	0.187	1	44.73	0.927735	4.053	4.319	8.647	0	5.865	0	0	6.72
0	-0.831	0	65.4	0.55	162	0.054	0	2	0	0.067864	0	3	-0.193386	-7.52366	5	0	0	0	14.914	3.399	6	0.955	0.919	0.487	0	2.053	5.034	51.519	0.138	1	35.91	0.884489	3.297	5.876	4.88	0	0	0	0	4.102
0	-0.807	0	39.8	0	94	0.152	0	0	21.9998	0.0278594	0	2	-0.198249	-3.51843	0	0	0	0	8.387	2.375	4.5	0.852	0.852	0.852	0	1.899	4.556	22.23	0.222	1	35.53	0.675107	0.833	4.093	0	0	10.9	0	0.035	0
0	-0.396	0	50.4	0.855	148	0.107	1	2	0	0.0462445	21.1963	2	-0.18281	-3.3957	2	0	0	0	10.456	3.135	5.5	0.869	0.891	0.822	0	1.943	5.217	39.417	0.175	1	45.33	0.858908	4.898	6.134	0	0	5.407	-0.595	0.554	2.534
0	-0.806	0	56	0	140	0.063	0	3	43.9995	-0.107129	0	5	-0.133652	-5.27508	6	0	0	0	16.464	3.014	5.5	1.143	1.154	1.121	0	2.138	4.435	41.98	0.16	1	40.16	0.920519	1.872	8.409	0	0	22.4	0	0	2.178
0	-0.75	0	42.4	0.55	90	0.133	0	0	14.1242	-0.059674	3.12431	3	-0.182425	-2.05085	2	0	0	0	10.272	1.961	4.5	0.939	0.955	0.903	0	1.867	4.43	34.187	0.208	1	53.33	0.862899	0.177	2.39	0	0	5.169	-0.757	0	1.603
0	-0.79	0	57.8	0.605	142	0.095	0	2	21.9998	-0.00171124	0	4	-0.211289	-3.3436	2	0	0	0	13.896	2.852	6	0.869	0.885	0.841	0	1.943	4.779	47.504	0.169	1	55.84	0.783897	2.212	4.841	0	0	11.3	-0.444	-0.003	1.935
0	-0.202	0	34.5	1.46	64	0.164	1	0	0	-0.129019	16.7855	2	-0.0870267	-1.07942	2	0	0	0	9.159	0.562	3.5	0.69	0.709	0.653	0	1.675	3.969	27.821	0.248	1	49.93	0.82279	0	2.691	0	0	0	0	0	0
0	-0.164	0	29.2	0.855	56	0.156	1	0	0	-0.103686	16.7855	1	-0.123438	-1.16382	3	0	0	0	7.245	0.621	3	0.954	0.967	0.928	0	1.595	3.993	16.847	0.256	1	42.09	0.877902	0.413	2.21	0	0	4.852	0	0	0
0	-0.383	0	52.8	0.25	144	0.117	1	2	21.9998	0.0607544	16.7855	2	-0.207804	-6.4674	0	0	0	0	10.09	3.039	5.5	0.835	0.84	0.825	0	1.982	4.836	32.196	0.181	1	51.32	0.907908	0	6.873	0	0	11.8	-0.496	0	0
0	-0.323	9.471	72.3	1.815	156	0.077	0	2	21.9998	0.0663904	50.935	3	-0.216057	-7.00309	0	2	0	0	16.52	3.404	7.5	0.602	0.596	0.62	0	1.98	4.787	66.248	0.154	1	98.42	0.797827	0	2.809	0	0	11.3	-1.074	0	0
0	-0.28	10.1	44.4	0.855	102	0.15	1	0	47.385	0.0479965	0	3	-0.208314	-3.45713	1	0	1	0	9.657	2.435	5.5	0.82	0.82	0.82	0	1.946	4.39	31.888	0.218	1	55.76	0.850158	0.423	2.39	0	0	11	-0.629	-0.625	0
0	-0.742	0	72.3	1.21	150	0.068	0	3	21.9998	-0.0452003	0	4	-0.192914	-5.57893	6	0	0	0	19	3.176	8.5	0.943	0.943	0.943	0	1.901	4.848	74.896	0.152	1	88.13	0.853552	0	1.013	0	0	22.5	-1.135	-1.731	0
0	-0.748	0	30	1.1	66	0.182	0	0	0	0.0632835	0	2	-0.184639	-1.94281	1	0	0	0	5.48	1.36	2	1.114	1.114	1.114	0	1.877	4.152	12.62	0.249	1	41.61	0.870763	0.366	2.856	4.342	0	0	0	0	1.957
0	-0.164	0	30	1.405	52	0.111	1	0	18.0108	0.0737859	18.0108	2	-0.192465	-1.49354	2	0	0	0	5.337	1	2	0.732	0.751	0.688	0	1.767	3.777	21.603	0.265	1	52.89	0.784669	5.852	-0.12	0	0	0	0	0.332	0
0	-0.164	0	28.5	1.35	60	0.2	2	0	0	0.0725032	16.7855	3	-0.184684	-2.0488	0	0	0	0	3.906	1.243	2	0.94	0.94	0.94	0	1.867	4.143	10.766	0.263	0	52.47	0.809803	0.342	2.645	4.224	0	0	0	0	0
0	2.154	0	32.5	1	74	0.128	2	1	65.7944	0.0823111	3.10147	0	-0.216057	-3.6719	0	0	0	0	6.469	1.558	3.5	0.502	0.7	0.956	0	1.875	3.051	15.522	0.247	1	52.04	0.728499	0	3.93	0	1.693	0	0	0	0
0	-0.166	0	36.7	1.46	72	0.167	1	0	21.1351	0.0692545	21.1351	2	-0.211963	-2.33227	0	0	0	0	7.042	1	3.5	0.845	0.887	0.759	0	1.865	4.304	20.914	0.246	1	49.41	0.725308	0.113	1.225	0	0	0	0	0	1.426
0	-0.271	0	48.3	1.46	104	0.098	1	1	3.12431	0.0813	3.12431	2	-0.216057	-4.5365	1	0	0	0	7.175	2.5	3	0.741	0.754	0.946	0	1.841	4.25	34.245	0.188	1	49.41	0.798255	0	0.932	0	0.997	0	0	-0.58	1.213
0	-0.856	0	31.8	0	86	0.154	0	1	0	0.0614203	0	0	-0.188205	-4.18075	1	0	0	0	4.697	2.45	1.5	1.333	1.016	0.456	0	1.951	3.95	14.492	0.222	1	4.93	0.86065	1.498	5.156	0	0	0	0	0	2.289
0	-0.751	0	93.5	1.21	206	0.054	0	3	10.9999	0.0836868	6.20294	4	-0.221496	-11.2814	2	0	0	0	17.602	3.458	8.5	0.739	0.725	0.958	0	1.896	4.3	69.476	0.142	0	95.97	0.761052	0	3.525	0	2.912	15.2	0	0	0
0	-0.832	0	94.3	1.21	196	0.045	0	2	21.9998	0.0483407	18.242	2	-0.206328	-9.67072	8	0	0	0	23.2	3.376	9	0.691	0.686	0.634	0	1.971	4.691	105.588	0.129	0	52.6	0.738413	0	1.03	0	0	10.9	-0.447	0	0
0	0.027	0	98.2	1.71	234	0.033	2	2	10.9999	0.0829447	6.20294	2	-0.216057	-12.7981	0	0	0	0	14.161	3.629	8.5	0.714	0.76	0.94	0	1.898	4.546	73.391	0.136	0	67.43	0.858461	0	8.339	0	3.278	6.068	0	0	0
0	-0.886	0	48	0	104	0.098	0	1	0	0.0731698	0	2	-0.216057	-5.61759	0	0	0	0	7.646	2.565	3.5	0.48	0.48	0.48	0	1.969	4.5	31.332	0.205	1	34.14	0.888148	0	3.164	0	0	0	0	0	0
0	-0.836	0	49.3	1.21	106	0.105	0	1	0	-0.130831	3.10147	2	-0.08226	-5.09213	0	0	0	0	13.46	2.5	6	0.691	1.66	1.514	0	2.014	3.978	46.854	0.196	1	34.14	0.78536	0	3.144	0	0	0	0	0	0
0	-0.626	0	44.6	1.76	66	0.121	0	0	0	0.0927059	1.55073	3	-0.177538	-2.51915	2	0	0	0	8.187	1.12	4	0.754	1.518	1.111	0	1.906	3.823	35.672	0.236	1	57.93	0.594426	-1.136	-0.1	0	0	0	0	0	0
0	-0.716	0	44.2	1.76	72	0.115	0	0	0	-0.0198607	1.55073	3	-0.140047	-2.7327	3	0	0	0	9.567	1.369	4.5	0.748	1.608	1.636	0	1.945	4.039	39.491	0.228	1	57.93	0.730282	-1.061	1.355	0	0	0	0	0	0
0	-0.831	0	70.3	1.21	160	0.052	0	2	0	0.0778316	6.20294	2	-0.202299	-8.92803	6	0	0	0	9.762	2.978	6	0.649	1.293	1.187	0	1.971	4.369	57.921	0.134	0	34.14	0.426338	1.45	3.145	0	3.057	0	0	0	0
0	-0.818	0	46	1.21	94	0.117	0	1	0	-0.017377	3.10147	2	-0.153164	-4.45774	1	0	0	0	10.665	2.5	5.5	0.69	1.643	1.514	0	1.991	4.197	37.355	0.21	1	34.14	0.767223	0	1.565	0	0	0	0	0	0
0	0.273	0	64.1	2.7	134	0.079	1	2	32.8972	0.0656428	4.4108	3	-0.174184	-5.90735	1	0	0	0	14.763	3.191	5.5	0.529	0.474	0.498	0	1.991	4.978	71.512	0.169	1	97.39	0.494121	2.526	2.63	0	0	0	-1.637	-0.706	0
0	-0.807	0	42.7	1.76	92	0.143	0	0	0	0.0661832	0	3	-0.213261	-2.74225	1	0	0	0	6.218	2.5	2	0.59	0.606	0.559	0	1.84	4.162	30.271	0.213	1	47.03	0.830859	0	1.248	4.103	0	0	0	-0.757	0
0	-0.371	10.1	41	0.25	92	0.143	0	1	0	0.0731392	0	0	-0.20573	-4.03003	0	0	0	0	6.218	2.5	2	0.477	0.477	0.477	0	1.869	4.162	28.685	0.213	1	40.13	0.644305	0	2.323	0	0	0	0	0	0
0	-0.917	0	30	0	88	0.165	0	1	0	0.0614207	0	0	-0.188205	-4.06989	0	0	0	0	6.189	2.5	2	1.333	1.333	1.333	0	1.951	3.744	14.19	0.224	1	4.93	1	0	5.374	0	0	0	0	0.49	2.407
0	-0.404	0	37.3	0.25	98	0.103	1	1	0	0.0753587	16.7855	1	-0.204767	-4.58866	1	0	0	0	5.628	2.5	3	0.958	0.958	0.958	0	1.907	4.708	18.73	0.187	1	28.15	0.814544	1.062	5.8	4.529	0	0	0	0	0
0	0.626	18.8	45.8	1.46	78	0.154	1	0	10.9999	0.102449	76.3202	2	-0.209419	-3.27134	1	2	1	1	8.251	1.38	3	0.623	0.616	0.642	0	1.9	4.222	31.994	0.236	1	92.35	0.629044	0	-1.038	0	0	4.842	0	0	0
0	-0.798	0	66.2	1.21	134	0.065	0	2	10.9999	0.0600921	0	3	-0.21569	-5.0947	5	0	0	0	14.097	3.015	5	0.774	0.774	0.774	0	1.944	5.016	64.049	0.164	1	69.67	0.610837	0.098	0.714	0	0	10.9	0	-0.567	0
0	2.492	0	37.3	2.21	68	0.2	3	0	68.6736	0.117638	35.7765	2	-0.221372	-1.65878	0	0	0	0	6.369	1.113	2.5	0.674	0.682	0.652	0	1.9	4.122	21.867	0.259	0	84.22	0.569934	0	0.137	0	0	0	0	0	0
0	-0.818	0	37.5	0	104	0.158	0	0	14.1242	0.0631144	3.12431	1	-0.209408	-3.46969	0	0	0	0	4.947	2.323	3	0.841	0.863	0.798	0	1.998	4.378	20.094	0.218	1	29.54	0.832757	6.847	5.689	0	0	5.449	0	0	2.462
0	0.605	18.4	38.8	0.5	68	0.2	2	0	61.7703	0.185387	0	3	-0.242728	-2.0471	2	0	0	2	6.495	1.343	3	0.774	0.774	0.774	0	1.888	4.248	21.795	0.26	0	66.76	0.709513	0	-0.698	0	0	4.707	0	0	0
0	0.573	0	56.1	0.5	86	0.154	1	0	43.8971	0.0398959	7.75952	1	-0.210363	-3.58446	0	0	0	0	9.798	1.361	5.5	0.792	0.788	0.714	0	1.909	4.152	38.592	0.229	1	52.32	0.605121	0	-2.177	0	0	4.642	-4.593	0	0
0	-0.002	0	40.2	2.065	66	0.267	0	0	0	0.0620142	17.9557	0	-0.183915	-1.95685	0	0	0	0	5.842	1	3.5	0.845	1.549	1.496	0	1.866	3.875	22.143	0.267	0	51.21	0.475787	0	-1.562	0	0	0	0	0	0
0	-0.352	9.307	38.7	0.855	88	0.165	2	0	0	0.0729048	25.3852	2	-0.220972	-3.83909	2	0	1	1	6.189	2.5	2	0.476	0.476	0.476	0	1.887	3.931	22.448	0.224	1	37.3	0.0943226	0	3.116	0	0	0	0	-0.508	0
0	0.53	18.6	33.3	1.05	68	0.2	2	0	50.7705	0.0885203	0	3	-0.216464	-2.0347	2	0	0	2	6.563	0.978	3.5	0.641	0.658	0.606	0	2.001	4.243	17.215	0.26	1	53.35	0.578172	0	2.222	3.873	0	0	0	0	0
0	-0.797	0	50.7	1.155	110	0.094	0	0	3.00179	0.0794878	7.41259	3	-0.216057	-4.03095	1	0	0	0	9.004	2.588	3	0.605	0.618	0.577	0	1.861	4.479	39.925	0.186	1	49.74	0.861152	0	1.223	4.247	0	0	0	-0.828	1.306
0	2.12	0	47.7	1	98	0.171	2	0	65.7944	0.0787819	3.10147	2	-0.198006	-3.57207	0	0	0	0	9.034	2.575	5	0.677	1.378	1.466	0	1.896	3.644	31.585	0.216	1	86.18	0.620538	0	0.453	0	0	0	0	0	0
0	1.189	0	33.8	1.3	86	0.154	3	0	32.8972	0.095275	16.7855	2	-0.221863	-4.21112	0	0	0	0	4.755	2.5	3	0.855	0.855	0.855	0	1.874	4.385	14.321	0.227	1	54.7	0.846051	0	4.721	4.516	0	0	0	0	0
0	7.15	0	71.7	3.71	144	0.058	6	2	131.589	0.118958	0	2	-0.233354	-4.20838	0	0	0	0	17.124	3.08	7	0.729	0.744	0.691	0	1.901	4.252	64.615	0.176	1	162.28	0.676192	0	2.709	0	0	0	0	0	0
0	6.641	0	86.5	3.71	182	0.045	6	3	142.589	0.109795	0	2	-0.229225	-5.99109	0	0	0	0	20.412	3.444	8.5	0.789	0.794	0.773	0	1.899	4.493	76.553	0.16	0	171.51	0.733856	0	4.056	0	0	5.818	0	0	0
0	6.679	0	83	3.71	178	0.048	6	3	131.589	0.12031	0	2	-0.233561	-6.63476	0	0	0	0	19.903	3.447	8	0.678	0.691	0.646	0	1.962	4.444	72.605	0.155	0	162.28	0.730185	0	5.057	0	0	0	0	0	0
0	4.861	0	47.2	2.355	96	0.096	4	1	98.6916	0.0843264	0	1	-0.203362	-2.67798	0	0	0	0	11.5	2.5	5	0.693	0.704	0.664	0	1.898	4.479	35.271	0.206	1	107.16	0.689975	0	3.313	0	0	0	0	0	0
0	1.986	8.817	52.5	2.21	94	0.088	4	1	32.8972	0.125695	25.3852	3	-0.231694	-3.04515	2	0	1	1	10.351	2.538	4	0.663	0.677	0.635	0	1.886	4.632	39.586	0.207	1	92.42	0.728359	0	-0.171	0	0	0	0	0	0
0	1.986	8.762	52.5	2.21	94	0.088	4	1	32.8972	0.124563	25.3852	3	-0.2336	-3.04515	1	0	1	1	10.704	2.5	4.5	0.663	0.677	0.635	0	1.883	4.374	37.766	0.216	1	92.42	0.728359	0	0.5	0	0	0	0	0	0
0	2.063	9.112	43.8	1.605	84	0.105	3	0	58.2824	0.112112	0	2	-0.229941	-2.7138	1	0	0	1	8.454	2.5	4	0.653	0.668	0.621	0	1.874	4.237	27.577	0.228	1	75.35	0.76379	0	1.734	0	0	0	0	0	0
0	0.374	8.837	44.5	1.655	96	0.125	4	2	0	0.116366	42.1708	4	-0.232253	-4.45964	1	0	1	1	7.322	2.524	3.5	0.69	0.715	0.638	0	1.881	4.522	22.677	0.211	1	65.98	0.815514	0	2.833	4.454	0	0	0	0	0
0	-0.32	0	48.7	1.46	108	0.111	1	0	0	0.105967	0	2	-0.211256	-4.1053	2	0	0	0	10.561	2.776	3	0.758	0.793	0.685	0	2.078	4.712	35.868	0.195	1	49.41	0.691211	0.625	3.152	0	0	0	0	0	1.16
0	-0.301	0	37.6	1.405	112	0.154	1	1	0	0.0561185	13.2324	2	-0.219476	-4.7696	0	0	0	0	7.607	2.684	6.5	0.677	0.712	0.889	0	1.992	3.88	25.511	0.201	1	41.99	0.811137	8.388	2.021	4.727	1.583	0	0.349	2.823	0
0	0.752	16.9	41.7	2.26	56	0.156	4	2	0	0.151815	50.7705	5	-0.237579	-0.37138	4	0	2	2	7.255	0.666	3	0.84	0.858	0.805	0	1.803	3.264	23.318	0.268	0	87.49	0.600842	0	-3.01	3.372	0	0	0	0	0
0	-0.202	0	30.8	0.855	62	0.145	1	0	0	-0.111549	16.7855	1	-0.0970681	-1.32429	3	0	0	0	8.456	0.666	3	0.938	0.95	0.913	0	1.648	4.057	20.888	0.243	1	42.09	0.876467	0.418	3.342	0	0	4.944	0	0	0
0	0.259	0	47.7	1.105	120	0.1	2	1	29.0106	0.0726152	34.7963	2	-0.212324	-3.97598	2	0	0	0	5.81	2.742	3.5	0.833	0.846	0.804	0	1.91	4.88	27.604	0.17	1	54.12	0.579972	2.079	5.77	0	0	5.873	0	0	0
0	-0.326	0	46.7	1.9	120	0.081	1	2	0	0.033307	0	3	-0.190896	-4.59083	1	0	0	0	11.759	2.86	5	1.012	1.012	1.012	0	1.874	4.8	27.638	0.181	1	55.63	0.914793	0.873	6.544	13.9	0	0	0	0	1.789
0	1.435	0	68.8	2.21	210	0.072	4	3	36.0215	0.0566035	62.4863	2	-0.217539	-7.28493	0	0	0	0	13.398	3.377	12.5	0.712	0.738	0.653	0	1.98	4.084	62.442	0.149	0	82.26	0.821431	15	2.273	0	0	0	-0.025	4.766	0
0	-0.235	8.996	30.7	1.405	72	0.167	1	0	25.3852	-0.0622314	0	2	-0.203323	-1.78911	3	0	1	0	7.191	1.44	3	0.901	0.945	0.804	0	1.904	4.325	15.243	0.24	1	38.05	0.81989	1.008	4.053	4.444	0	0	0	0	2.163
0	-0.702	0	22.3	0.55	58	0.278	0	1	0	0.00889665	3.0551	1	-0.115732	-3.15267	0	0	0	0	4.768	0.654	3	0.592	0.687	0.528	0	1.854	3.808	8.434	0.285	0	12.89	0.586793	0	4.586	4.352	1.724	0	0	0	0
0	-0.727	0	28.5	1.155	62	0.222	0	0	0	0.0616889	0	2	-0.18019	-2.21408	1	0	0	0	5.13	0.732	2.5	0.625	0.704	0.959	0	1.858	3.998	13.063	0.268	0	29.96	0.655221	0	2.617	4.181	1.444	0	0	0	0
0	-0.202	8.846	29.3	1.405	64	0.164	1	0	25.3852	0.0838266	0	2	-0.216057	-2.25253	2	0	1	0	4.102	1.471	2	0.627	0.713	0.96	0	1.857	4.005	12.775	0.256	1	33.12	0.788955	0.025	2.8	4.267	1.482	0	0	0	0
0	0.32	0	40.3	1.105	94	0.117	2	0	36.0215	0.0798478	36.0215	1	-0.216057	-3.92589	0	0	0	0	4.884	2.5	2.5	0.726	0.753	0.666	0	1.91	3.44	19.873	0.209	1	41.13	0.885776	0	3.458	0	0	0	0	0	0
0	-0.404	10.1	40.3	0.25	106	0.132	1	1	25.3852	0.0279359	0	2	-0.190482	-4.3078	2	0	0	1	9.739	2.623	5	0.61	0.63	0.569	0	1.894	4.551	27.454	0.2	1	32.59	0.656586	0	5.419	4.733	0	0	-0.179	0	0
0	-0.334	9.532	47.8	1.46	88	0.092	1	0	25.3852	0.0822284	0	3	-0.223346	-3.30901	4	0	0	1	8.284	2.5	3	0.537	0.537	0.537	0	1.879	4.482	41.057	0.216	1	54.37	0.82194	-0.235	-0.027	0	0	0	0	0	0
0	-0.202	8.779	28.5	1.405	66	0.182	1	0	25.3852	0.0252187	0	2	-0.178101	-1.89477	3	0	1	0	5.721	0.986	3	0.627	0.713	0.96	0	1.894	4.22	13.706	0.251	1	33.12	0.673696	0.918	4.521	4.393	1.704	0	0	0	0
0	-0.202	9.254	29.2	0.8	68	0.2	1	0	25.3852	-0.0608834	0	2	-0.203168	-1.65614	2	0	0	1	6.659	0.983	3	0.909	0.954	0.81	0	1.88	4.183	13.629	0.254	1	38.05	0.892364	0.91	3.205	4.348	0	0	0	0	2.12
0	-0.334	9.156	38.8	1.405	96	0.125	1	1	25.3852	0.0744161	0	2	-0.215922	-3.28576	2	0	1	0	7.029	2.5	3	0.837	0.876	0.749	0	1.935	4.539	19.131	0.206	1	38.05	0.848025	0.049	4.934	4.55	0	0	0	0	2.121
0	0.378	9.797	57.4	1.655	104	0.076	2	2	25.3852	0.111653	0	3	-0.208725	-4.8739	2	0	0	1	12.554	2.754	5	0.633	0.57	0.533	0	1.884	4.632	51.28	0.185	1	73.12	0.491407	0.304	0.814	0	0	0	0	0	0
0	-0.168	0	38	1.405	80	0.121	1	1	0	0.0669337	1.55073	2	-0.17496	-4.10288	1	0	0	0	8.051	1.943	3	0.626	0.746	1.056	0	1.766	4.352	24.342	0.216	1	52.89	0.717638	4.513	4.38	0	2.791	0	0	0	0
0	0.408	0	28.8	1.105	86	0.273	1	0	32.8972	0.0175609	8.82159	1	-0.156524	-3.78219	1	0	0	0	6.686	1	6.5	0.47	0.471	0.466	0	2.002	3.991	23.143	0.251	1	43.09	0.818953	7.313	-0.015	0	0	0	0.345	1.598	0
0	-0.256	9.821	38.9	0.8	92	0.143	1	1	25.3852	0.063794	0	2	-0.181567	-5.12799	2	0	0	1	6.63	2.5	3.5	0.598	0.679	0.701	0	1.858	4.644	20.757	0.223	1	33.12	0.604515	0	4.3	4.485	1.542	0	0	0	0
0	0.342	0	79.4	3.415	162	0.063	2	3	0	0.0963896	4.60584	5	-0.206701	-7.35114	1	0	0	0	15.628	3.24	7.5	0.794	1.228	0.592	0	1.923	5.154	67.552	0.168	0	101.05	0.585362	0	0.971	8.284	1.014	0	0	0	0
0	-0.836	0	47.5	1.155	104	0.098	0	1	0	0.0857395	0	2	-0.205472	-3.96526	0	0	0	0	7.246	2.798	2.5	0.724	0.75	0.665	0	1.946	4.664	31.969	0.197	1	44.1	0.631076	0	2.265	0	0	0	0	-0.581	1.484
0	0.079	8.451	20.2	1.405	36	0.333	1	0	25.3852	0.0816853	0	2	-0.190176	0.46872	2	0	1	0	3.722	-0.334	2	0.827	0.853	0.766	0	1.492	3.578	5.82	0.334	0	38.05	0.811193	-0.034	0.93	3.896	0	0	0	0	1.468
0	-0.164	9.359	31.5	0.25	62	0.222	2	0	0	0.110136	26.936	2	-0.20532	-2.50018	1	0	1	1	4.959	0.871	2.5	0.497	0.608	0.96	0	1.896	4.17	16.529	0.272	0	37.3	0.689899	0	1.508	0	1.139	0	0	0	0
0	-0.0006539	0	20.2	1.35	42	0.286	0	0	0	-0.0327157	1.12191	2	-0.0891698	-1.92266	1	0	0	0	4.819	-0.232	3	1.032	0.624	0.537	0	1.755	3.528	6.479	0.319	0	64.58	0.703005	0	2.481	8.062	0	0	0	0	0
0	-0.352	9.622	34.7	0.855	102	0.242	2	1	0	-0.131933	25.3852	2	-0.106067	-4.52991	1	0	1	1	9.366	1	9.5	0.476	0.476	0.476	0	2.03	3.18	33.533	0.231	0	37.3	0.879362	6.473	-0.531	0	0	0	0.469	0	0
0	0.304	0	49.3	2.26	124	0.111	2	0	35.7765	0.0561789	49.0088	3	-0.222455	-3.95523	1	0	0	0	7.749	2.898	6	0.601	0.613	0.575	0	1.986	4.077	40.76	0.166	1	71.09	0.796186	6.893	0.22	3.882	0	0	-0.236	2.145	0
0	-0.759	0	79.6	2.42	164	0.066	0	2	0	-0.109107	8.82159	4	-0.147471	-4.34325	6	0	0	0	22.877	3.217	9	0.844	0.844	0.844	0	1.723	5.026	109.973	0.148	1	95.97	0.827711	0.204	0.097	0	0	17	-1.706	-2.977	0
0	-0.096	8.424	38.3	1.46	64	0.106	2	1	0	-0.0448385	25.3852	4	-0.151881	0.53647	4	0	1	1	8.469	0.841	3.5	0.996	1.051	0.887	0	1.699	3.948	32.258	0.238	0	60.85	0.810759	3.241	-0.949	0	0	0	0	0	3.893
0	-0.277	0	29.7	0.855	66	0.182	1	0	0	0.0787273	16.7855	1	-0.202054	-2.18882	2	0	0	0	5.466	1.465	2	0.643	0.665	0.597	0	1.897	4.304	15.943	0.252	1	32.86	0.885129	0.557	3.048	0	0	0	0	0	0
0	0.147	10.1	79.2	2.065	174	0.044	2	3	20.6251	0.0742518	46.2292	4	-0.213606	-6.36762	9	0	1	0	15.178	2.988	5	0.634	0.673	0.928	0	1.909	5.361	76.755	0.123	0	80.56	0.46281	0.707	3.619	0	1.501	5.553	0	-1.555	1.574
0	-0.317	9.76	58.5	1.815	128	0.067	0	2	0	0.0623383	50.935	1	-0.192334	-5.45751	4	2	0	0	12.574	2.934	4.5	0.41	0.53	0.924	0	1.909	4.99	51.846	0.154	1	67.82	0.552432	1.221	4.026	0	1.694	0	0	-0.035	1.646
0	0.573	0	42.5	1.71	80	0.121	1	0	32.8972	0.0807618	0	2	-0.196309	-1.33922	1	0	0	0	7.939	2.095	3	1.106	1.145	1.022	5.03	1.694	4.099	28.056	0.232	1	79.78	0.78571	1.925	-0.255	0	0	5.026	0	0	3.171
0	-0.284	9.284	61.4	2.365	114	0.067	0	2	0	0.0794946	50.935	2	-0.216057	-4.91124	3	2	0	0	13.279	2.694	5.5	0.52	0.514	0.537	0	1.892	4.54	63.696	0.179	1	95.91	0.519347	0.03	0.984	0	0	5.576	-1.045	0	0
0	0.483	0	47.8	1.71	92	0.108	2	0	27.4049	0.0212108	33.1905	3	-0.17811	-1.56865	4	0	0	0	10.332	2.078	5	1.027	1.673	1.494	0	1.901	4.631	32.769	0.195	1	71.19	0.797108	0.553	3.656	0	0	5.146	0	0	0
0	2.137	0	37.5	1.605	80	0.121	3	0	50.9079	0.0841562	34.7963	1	-0.200167	-2.1568	3	0	0	0	8.048	2.067	3.5	0.787	0.81	0.731	0	1.9	4.672	20.962	0.212	1	70.91	0.793525	0.771	3.025	0	0	0	0	0.038	0
0	-0.797	0	49.2	0	110	0.094	0	1	21.9998	0.041919	0	3	-0.209462	-4.64925	3	0	0	0	9.856	2.673	4	0.94	0.94	0.94	0	1.899	4.572	29.428	0.184	1	44.76	0.920631	0	3.77	0	0	15.8	0	0	0
0	-0.748	0	34.2	0.605	68	0.2	0	0	3.12431	0.0613382	3.12431	2	-0.183909	-1.94209	0	0	0	0	6.511	0.948	2.5	0.731	0.764	0.667	0	1.835	4.152	20.303	0.253	1	37.38	0.840756	0.189	1.324	0	0	0	0	0	1.497
0	-0.851	0	49.3	1.815	130	0.126	0	2	0	-0.124966	0	2	-0.0661947	-5.10721	0	0	0	0	15.343	3.146	9.5	0.675	0.675	0.675	0	1.962	3.532	59.674	0.191	1	43.37	0.903641	2.59	3.356	0	0	6.159	-0.667	0	0
0	0.547	0	24	1.6	66	0.121	2	1	36.0215	-0.0348291	36.0215	4	-0.144065	0.78212	1	0	0	0	0	1.597	1.5	1.517	1.517	1.517	0	1.71	2.948	13.622	0.259	0	30.54	0.946981	12.1	0	0	0	0	0	0	5.136
0	1.636	8.598	35.3	2.455	58	0.178	3	1	32.8972	0.00206872	25.3852	4	-0.203477	0.35016	2	0	1	1	7.891	0.5	3.5	0.943	0.979	0.862	0	1.79	3.559	20.03	0.267	1	89.1	0.650796	0	-0.13	7.613	0	0	0	0	0
0	0.39	0	31.8	1.655	88	0.165	2	0	36.0215	-0.00127248	36.0215	1	-0.199392	-2.41662	0	0	0	0	4.27	2	3.5	0.729	0.756	0.667	0	1.881	4.337	23.18	0.23	1	41.13	0.86813	10.4	2.483	0	0	0	-0.092	0	0
0	-0.807	0	51.2	1.76	122	0.105	0	0	0	0.0637381	0	3	-0.187694	-4.31262	1	0	0	0	7.674	2.79	3	0.721	0.755	0.653	0	1.933	4.538	36.451	0.184	1	49.74	0.740819	1.847	3.6	4.536	0	0	0	0	1.297
0	2.892	0	46.2	1.8	102	0.118	3	0	83.6826	0.104671	17.8882	2	-0.203777	-3.40111	1	0	0	0	8.926	2.718	3.5	0.573	0.576	0.562	0	1.956	4.632	27.866	0.208	1	93.5	0.688884	0	3.708	4.113	0	0	0	0	0
0	-0.815	0	52.7	0.55	126	0.095	0	1	0	0.0621396	0	3	-0.186839	-4.19454	2	0	0	0	8.05	2.813	3	0.72	0.753	0.653	0	1.936	4.651	38.841	0.169	1	49.74	0.755831	2.697	4.043	4.598	0	0	0	0	1.337
0	0.836	0	26.6	1.6	58	0.278	1	0	32.8972	0.100082	0	2	-0.174887	-2.3498	0	0	0	0	4.54	0.64	2	1.091	1.199	0.682	0	1.861	3.774	10.329	0.286	0	51.8	0.567187	0	2.547	8.013	1.136	0	0	0	0
0	-0.776	0	38.3	1.155	100	0.11	0	0	14.1242	-0.0593672	3.12431	3	-0.168655	-3.02787	1	0	0	0	7.326	2.212	3.5	1.146	1.163	1.111	0	2.015	4.412	20.183	0.205	1	34.59	0.949312	3.38	5.308	4.75	0	10.7	0	0	2.278
0	0.18	0	19.3	0.8	32	0.5	1	0	17.8882	-0.00160301	17.8882	2	-0.136037	-0.33927	0	0	0	0	3.153	-0.738	2	0.722	0.732	0.693	0	1.479	3.181	6.267	0.364	0	41.46	0.666831	0.472	0.865	3.634	0	0	0	0	0
0	-0.521	0	54.4	2.42	78	0.154	0	1	0	0.00242314	3.10147	4	-0.108669	-2.40055	2	0	0	0	10.982	1	6.5	0.837	1.685	1.495	0	1.949	3.772	52.85	0.237	1	68.28	0.535788	0	-2.35	0	0	0	0	0	0
0	-0.249	9.174	52.3	1.46	86	0.059	1	0	25.3852	0.0207159	0	3	-0.188332	-2.98266	7	0	0	1	11.746	2.085	4	0.9	0.9	0.9	0	1.871	3.943	53.262	0.203	1	72.83	0.830696	0.343	-0.929	0	0	9.62	0	0	0
0	2.015	0	56.8	2.76	98	0.058	3	1	101.673	-0.0172144	35.899	6	-0.20568	-2.26785	4	0	0	0	14.824	2.126	5	1.114	1.109	1.115	0	1.857	4.19	66.657	0.181	1	111.91	0.833846	0	0.368	0	0	15.5	0	-0.777	0
0	0.512	18.6	47.3	2.92	84	0.143	2	1	53.8948	0.104408	3.12431	4	-0.22193	-1.77252	2	0	2	0	9.641	1.602	3	0.747	0.771	0.703	0	1.866	4.134	38.353	0.222	1	77.84	0.556506	0	-0.444	0	0	0	0	-3.322	0.824
0	-0.716	0	41	0.605	74	0.128	0	1	10.9999	0.0860447	9.12102	1	-0.209937	-3.60059	2	0	0	0	6.164	2.118	3	0.687	0.689	0.983	0	1.809	4.096	23.754	0.245	1	26.3	0.6067	0	0.097	0	1.304	5.018	0	0	0
0	0.496	0	36.8	0.5	78	0.154	1	0	43.8971	0.0306786	0	1	-0.190779	-2.49135	0	0	0	0	8.254	1.402	3	0.961	0.979	0.921	0	1.907	4.032	21.316	0.236	1	55.56	0.83394	0	1.779	0	0	5.076	0	0	1.814
0	0.411	0	38.8	0.5	92	0.143	1	0	43.8971	0.0612357	0	1	-0.212074	-3.04373	0	0	0	0	6.341	2.069	2.5	0.889	0.905	0.855	0	1.906	4.245	22.842	0.222	1	55.56	0.837466	4.205	2.161	0	0	5.185	0	0	2.175
0	-0.065	0	22	0.855	52	0.321	1	0	18.0108	0.0355736	18.0108	2	-0.23126	-0.36222	0	0	0	0	2.973	0	1.5	0.947	0.996	0.838	0	1.645	4.005	11.239	0.303	0	32.34	0.85352	5.272	0.24	0	0	0	0	0.216	2.277
0	-0.155	9.313	69.2	3.025	126	0.095	0	1	12.5184	0.0310514	54.0043	3	-0.210868	-5.36747	0	2	0	0	14.231	2.903	6.5	0.751	1.257	1.424	0	1.925	4.537	62.269	0.177	1	109.5	0.703082	0	-1.483	0	0	4.781	0	0	-0.115
0	-0.271	0	46.6	0.855	106	0.105	1	1	14.1242	0.0512746	3.12431	1	-0.213645	-4.56088	2	0	0	0	9.541	2.5	4.5	0.949	0.887	0.506	0	1.864	4.597	26.613	0.181	1	41.57	0.677396	0.344	3.505	0	0	5.17	0	0	1.533
0	-0.301	0	42.8	0.855	100	0.11	1	1	14.1242	0.0694459	3.12431	1	-0.214953	-3.82659	2	0	0	0	7.463	2.5	3.5	0.954	0.98	0.899	0	1.865	4.597	22.537	0.186	1	41.57	0.773781	0.388	3.245	0	0	5.174	0	0	1.578
0	-0.75	0	36.5	0.605	90	0.133	0	0	14.1242	0.0366181	3.12431	2	-0.194543	-2.41391	1	0	0	0	4.562	2.057	2.5	1.042	1.08	0.962	0	1.82	4.317	20.06	0.209	1	32.78	0.929041	6.556	1.316	0	0	5.221	0	0	4.035
0	-0.836	0	62.3	1.21	132	0.062	0	2	21.9998	0.0807261	0	2	-0.226453	-5.57484	2	0	0	0	13.893	2.784	6	0.791	0.791	0.791	0	1.89	3.971	46.537	0.183	1	52.6	0.904292	0	3.844	0	0	11.6	0	0	0
0	0.048	9.074	72.4	2.42	92	0.108	0	0	10.9999	-0.0568579	58.6104	2	-0.122019	-3.50513	2	2	0	0	13.553	1.722	6.5	0.894	1.197	1.732	0	1.917	4.022	69.824	0.207	1	89.19	0.514871	0	-2.303	0	0	4.631	-6.13	0	0
0	0.374	18.4	50.3	1.71	100	0.142	4	2	0	0.12977	50.7705	4	-0.236558	-4.04736	4	0	2	2	9.621	2.58	3.5	0.546	0.546	0.546	0	2.044	3.736	35.253	0.212	1	74.6	0.51764	1.684	1.204	0	0	0	0	0	0
0	1.201	0	50.8	1.85	100	0.085	2	1	72.7852	0.0295763	17.8882	4	-0.183366	-4.34965	2	0	0	0	12.198	2.472	5	0.905	0.697	0.573	0	1.908	4.696	34.495	0.19	1	118.03	0.796276	0	2.201	3.913	0	10.4	0	0	0
0	0.321	0	54.8	1.05	128	0.1	2	2	29.0106	0.107431	52.7378	3	-0.226951	-6.67265	1	0	0	0	10.069	3.052	5	0.698	0.619	0.454	0	1.935	5.044	34.106	0.193	1	74.54	0.678711	0	3.922	4.449	0	5.538	0	0	0
0	-0.338	0	42.5	1.35	114	0.105	1	1	0	0.0757911	0	2	-0.216057	-4.5316	0	0	0	0	0	2.663	2.5	0.901	0.901	0.901	0	1.931	4.615	19.897	0.191	1	42.74	0.60537	0	4.172	8.649	0	0	0	0.055	1.904
0	0.445	8.992	56.3	2.315	92	0.081	3	1	16.405	0.060408	47.7518	4	-0.20294	-2.93859	5	0	1	1	13.415	2.009	6	0.82	1.534	1.54	0	1.914	4.557	73.024	0.201	1	83.47	0.475401	0.467	-1.112	0	0	0	0	-1.874	0
0	0.899	8.903	91.3	2.565	164	0.034	4	3	91.0209	-0.0257023	61.4067	9	-0.218278	-4.29059	9	0	1	1	23.654	3.355	8	1.096	1.105	1.078	0	1.884	4.73	122.052	0.137	1	141.65	0.832153	-0.643	-0.749	0	0	26.3	0	0	0
0	-0.716	0	38.2	1.21	78	0.154	0	0	6.24863	0.0260651	6.24863	2	-0.187666	-1.60784	0	0	0	0	8.124	1.887	3	0.915	0.968	0.807	0	1.855	3.44	25.678	0.24	1	40.62	0.872774	-0.068	1.212	0	0	0	0	0	3.049
0	-0.76	0	66.6	1.21	132	0.062	0	2	21.9998	0.0820766	0	2	-0.216057	-7.08158	2	0	0	0	13.475	2.797	6	0.791	0.711	0.528	0	1.862	3.616	50.648	0.184	0	52.6	0.732084	0	1.487	0	0	10.5	0	0	0
0	-0.738	0	51.8	1.21	98	0.078	0	2	21.9998	0.0588402	3.0551	3	-0.209742	-4.64582	4	0	0	0	10.817	2.5	4	0.73	0.648	0.493	0	1.866	4.543	39.391	0.199	1	52.6	0.731742	0	1.415	0	0	10.4	0	0	0
0	-0.807	0	55.3	1.21	114	0.084	0	2	10.9999	0.0843319	0	2	-0.219494	-6.11722	3	0	0	0	9.969	2.805	4	0.675	0.634	0.497	0	2.036	4.741	38.775	0.182	1	43.37	0.785346	0	2.599	0	0	5.462	0	0	0
0	-0.75	0	55.2	1.155	102	0.07	0	2	10.9999	0.0848424	0	2	-0.207425	-5.82427	3	0	0	0	11.549	2.864	5	0.747	0.649	0.533	0	1.862	4.64	39.623	0.196	1	50.09	0.681778	0	1.972	0	0	5.095	0	0	0
0	1.039	0	61.5	2.51	126	0.078	2	1	32.8972	0.0740559	0	3	-0.223484	-5.01261	1	0	0	0	14.254	3.041	6	0.942	0.952	0.919	5.7	1.879	4.785	43.08	0.171	1	107.45	0.792199	0	2.863	4.397	0	10.4	0	0	0
0	4.861	0	47.2	2.355	96	0.096	4	1	98.6916	0.0647635	0	1	-0.198309	-2.67798	0	0	0	0	11.579	2.5	5	0.693	0.704	0.664	0	1.897	4.593	35.222	0.208	1	107.16	0.689975	0	3.341	0	0	0	0	0	0
0	7.15	0	71.7	3.71	144	0.058	6	2	131.589	0.128585	0	2	-0.235164	-4.20838	2	0	0	0	16.938	3.104	7	0.729	0.744	0.691	0	1.902	4.502	65.721	0.174	1	162.28	0.676192	0	2.355	0	0	0	0	0	0
0	-0.491	0	81.1	0.855	220	0.047	1	2	14.1242	0.0596693	3.12431	1	-0.183693	-9.77036	6	0	0	0	17.476	3.487	7.5	0.905	0.92	0.874	0	2.011	5.455	70.727	0.115	0	50.8	0.883928	6.563	8.36	0	0	13.1	-1.09	0	2.45
0	-0.502	0	84.1	0.855	228	0.042	1	2	14.1242	0.0596692	3.12431	1	-0.183687	-10.8008	8	0	0	0	18.181	3.487	7.5	0.905	0.92	0.874	0	2.011	5.501	77.032	0.11	0	50.8	0.890826	9.179	8.413	0	0	13.2	-1.093	0	2.49
0	-0.32	0	41.3	0.855	100	0.085	1	0	0	-0.113254	0	3	-0.0842273	-2.32645	1	0	0	0	12.069	2	5.5	1.061	1.11	0.945	0	1.913	4.269	33.313	0.191	1	35.58	0.808846	4.498	4.559	0	0	0	0	0	4.511
0	-0.848	0	57.7	0.605	142	0.055	0	2	0	-0.0942255	0	2	-0.179867	-4.74459	7	0	0	0	15.491	2.887	5	1	1.035	0.93	0	1.932	4.978	47.651	0.139	1	34.47	0.756921	3.948	6.349	0	0	5.496	0	0	4.558
0	-0.699	0	51.3	1.1	130	0.087	0	2	10.9999	0.0132924	0	5	-0.189167	-2.80998	3	0	0	0	8.941	2.903	4	0.971	0.987	0.93	0	1.897	4.808	33.382	0.158	1	63.49	0.876183	7.236	2.14	8.211	0	5.313	0	0	6.669
0	-0.202	0	26.8	0.8	64	0.164	2	0	0	0.0956884	17.4786	2	-0.205798	-3.92395	2	0	0	0	4.246	1.684	2	0.961	0.858	0.961	0	1.867	4.35	10.996	0.246	1	28.68	0.584929	0.889	3.076	4.41	1.661	0	0	0	0
0	-0.164	0	23.8	0.8	60	0.2	2	0	0	0.0621194	17.4786	2	-0.18166	-3.75493	1	0	0	0	3.906	0.834	2	0.958	0.847	0.959	0	1.867	4.152	9.429	0.263	1	28.68	0.814858	1.055	3.183	4.41	1.734	0	0	0	0
0	-0.716	0	35.5	1.705	74	0.128	0	0	0	0.0310469	0	3	-0.203434	-2.45056	2	0	0	0	6.124	2.118	3	0.797	0.821	0.739	0	1.881	4.133	19.06	0.245	1	47.78	0.693751	0.239	1.895	7.667	0	0	0	0	1.516
0	-0.612	0	41.4	1.705	80	0.121	0	0	0	0.0445712	0	3	-0.17252	-3.44522	3	0	0	0	7.72	2.118	3.5	0.787	0.661	0.541	0	1.846	4.437	25.607	0.23	1	47.78	0.609359	0.112	1.15	7.595	0	0	0	0	1.438
0	-0.654	0	44.7	1.705	92	0.108	0	1	0	-0.00504339	0	3	-0.129519	-3.4298	3	0	0	0	11.049	2.547	5	0.771	0.661	0.536	0	1.847	4.461	32.607	0.221	1	47.78	0.657517	0.119	2.516	8.278	0	0	0	0	1.558
0	-0.634	0	43.2	1.705	86	0.114	0	1	0	0.0431405	0	3	-0.166191	-3.77243	3	0	0	0	9.173	2.118	3.5	0.779	0.661	0.539	0	1.853	4.518	30.85	0.224	1	47.78	0.63502	0	1.147	7.727	0	0	0	-0.449	1.479
0	-0.484	0	45.7	2.42	64	0.244	0	1	0	-0.0103931	0	4	-0.08226	-0.61336	0	0	0	0	8.218	1	5.5	0.883	1.721	1.997	0	1.941	2.664	38.613	0.268	1	68.28	0.571453	-2.545	-1.996	0	0	0	0	0	0
0	0.468	18	52.3	1.71	88	0.124	2	1	50.7705	0.117584	3.10147	4	-0.216765	-2.62553	2	0	0	2	9.309	2.5	5	0.679	1.293	1.543	0	1.963	3.199	39.864	0.217	1	74.6	0.697986	0	-1.378	0	0	0	0	0	0
0	-0.354	0	52.2	0.855	114	0.084	1	0	0	0.0691979	0	3	-0.197933	-4.02587	4	0	0	0	9.885	2.727	2.5	0.749	0.758	0.731	0	2	4.734	44.256	0.178	1	55.4	0.870268	2.17	2.434	0	0	5.016	0	0	0
0	2.445	17.1	89.2	4.22	156	0.047	8	3	0	0.109676	67.556	8	-0.240072	-5.89774	6	0	2	2	19.266	3.389	8	0.793	0.82	0.737	0	1.887	4.916	76.255	0.132	1	161.48	0.721229	0	-0.0003929	4.482	0	0	0	0	0
0	0.233	10.4	62.3	0.5	146	0.103	2	2	36.3851	0.0885589	0	3	-0.235852	-5.69232	1	0	0	1	10.12	2.999	4	0.677	0.685	0.662	0	2.015	4.948	49.315	0.178	1	75.63	0.808803	0	1.849	0	0	5.81	0	0	0
0	-0.371	0	70.5	0.855	166	0.08	1	2	10.9999	0.0604946	3.10147	3	-0.209935	-6.93681	2	0	0	0	15.182	3.402	6	0.663	0.681	0.901	0	2.022	5.061	59.43	0.159	1	72.47	0.73483	0	4.341	0	1.477	5.371	0	0	0
0	-0.412	0	78.5	0.855	188	0.067	1	2	10.9999	0.0688065	3.10147	3	-0.218924	-8.22343	2	0	0	0	12.338	3.382	5	0.644	0.67	0.881	0	2.021	5.168	65.901	0.142	0	72.47	0.810816	0	3.31	0	1.458	5.733	0	0	0
0	-0.37	0	60.2	0.25	150	0.094	1	2	10.9999	0.0695059	3.10147	3	-0.205825	-6.15975	1	0	0	0	10.974	3.028	4.5	0.681	0.697	0.892	0	2.02	4.958	43.639	0.173	1	55.4	0.809405	0	5.961	0	1.562	5.289	0	0	0
0	-0.408	0	58.2	0.25	150	0.094	1	2	0	0.0777043	3.10147	2	-0.209966	-7.09851	1	0	0	0	10.974	3.028	4.5	0.541	0.633	0.872	0	2.022	4.998	43.641	0.173	1	46.17	0.756403	0.981	6.899	0	1.642	0	0	0	0
0	-0.346	0	72.5	1.46	160	0.097	1	3	0	0.073267	3.10147	4	-0.211908	-6.29829	0	0	0	0	14.025	3.366	6	0.64	1.185	1.37	0	2.067	4.953	64.339	0.172	1	80.31	0.694756	0	-0.836	0	0	0	0	0	0
0	-0.798	0	56.4	0	150	0.094	0	2	0	0.0728338	6.15657	2	-0.205198	-9.10997	1	0	0	0	10.946	3.215	4.5	0.456	0.527	0.486	5.63	2.019	4.86	38.11	0.162	0	43.1	0.589433	0	8.316	4.199	1.579	5.631	0	0	0
0	-0.421	0	73	0.25	192	0.063	1	2	10.9999	0.0680936	3.10147	3	-0.210798	-9.69028	1	0	0	0	13.717	3.453	6	0.684	0.697	0.891	5.84	2.028	5.245	51.533	0.13	0	64.36	0.766035	0	9.561	4.412	1.572	11.1	0	0	0
0	-0.31	0	56	0.855	126	0.116	1	0	3.12431	0.0910244	3.12431	3	-0.216684	-4.32789	1	0	0	0	10.937	2.931	3.5	0.703	0.732	0.644	0	1.997	4.653	44.509	0.192	1	66.48	0.812618	0.429	1.92	0	0	0	0	0	1.493
0	-0.75	0	53	0.605	120	0.123	0	0	0	0.0687002	0	3	-0.207082	-5.08213	2	0	0	0	9.437	2.811	3	0.683	0.677	0.697	5.4	2.021	4.682	35.431	0.193	1	69.4	0.794853	0	2.903	3.964	0	10.1	0	0	0
0	-0.37	0	64.2	0.855	150	0.094	1	2	3.00179	0.0781427	3.00179	3	-0.216033	-5.62465	0	0	0	0	10.516	3.006	3.5	0.563	0.574	0.542	0	1.998	4.827	50.946	0.171	1	66.48	0.819915	0	2.086	0	0	0	0	0	1.392
0	-0.382	0	65.8	0.855	156	0.09	1	2	3.00179	0.0681473	3.00179	3	-0.20569	-5.78512	0	0	0	0	12.625	3.01	4	0.562	0.572	0.541	0	1.998	5.046	54.5	0.167	1	66.48	0.714593	0	3.081	0	0	0	0	0	1.429
0	-0.358	0	69.3	0.855	160	0.083	1	3	14.0017	0.0716468	3.00179	4	-0.216637	-5.67503	1	0	0	0	13.199	3.065	4.5	0.686	0.692	0.673	0	1.998	5.089	57.381	0.161	1	75.71	0.829766	0	2.372	0	0	5.223	0	0	1.353
0	-0.382	0	65.7	0.855	154	0.087	1	2	0	0.0756491	0	3	-0.21584	-5.56869	1	0	0	0	10.868	3.007	4	0.562	0.572	0.541	0	1.998	4.919	53.846	0.162	1	66.48	0.560863	0.363	2.541	0	0	0	0	0	1.471
0	-0.383	0	87	1.46	196	0.052	1	3	0	0.0632827	0	4	-0.198252	-8.17499	7	0	0	0	19.544	3.453	6	0.766	0.766	0.766	5.73	2.037	5.102	85.695	0.127	0	107.73	0.759815	0.167	3.246	4.218	0	16.2	0	-1.402	0
0	-0.75	0	53.4	1.21	104	0.076	0	2	21.9998	0.0251406	3.0551	3	-0.211408	-4.95198	4	0	0	0	12.56	2.532	5	0.729	0.649	0.493	0	1.872	4.572	44.369	0.193	1	52.6	0.745961	0	1.615	0	0	10.4	0	0	0
0	-0.738	0	53.4	1.21	100	0.085	0	2	10.9999	0.0566945	0	2	-0.189888	-5.27979	4	0	0	0	11.856	2.546	4.5	0.71	0.628	0.54	0	1.867	4.748	45.629	0.205	1	43.37	0.67585	0	0.465	0	0	5.226	0	0	0
0	-0.841	0	72.2	0	188	0.067	0	2	21.9998	0.0752133	0	2	-0.216057	-9.21366	2	0	0	0	13.343	3.453	6	0.735	0.727	0.752	5.75	2.02	4.671	52.466	0.134	0	61.56	0.72188	0	7.603	4.289	0	18.2	0	0	0
0	-0.206	9.331	26	0.8	56	0.25	1	0	25.3852	0.111993	0	2	-0.211817	-1.61147	1	0	0	1	3.233	0.882	1.5	0.645	0.668	0.598	0	1.988	4.17	10.344	0.287	0	33.12	0.858416	0	1.917	4.082	0	0	0	0	0
0	-0.256	9.813	38.3	1.35	92	0.143	1	0	25.3852	0.064368	0	3	-0.205381	-2.9865	1	0	0	1	6.63	2.5	3.5	0.542	0.546	0.533	0	1.869	4.209	19.04	0.223	1	50.94	0.747846	0	3.46	8.661	0	0	0	0	1.465
0	2.05	8.581	48.8	2.76	80	0.058	4	2	50.9079	0.0923766	43.396	4	-0.221411	-1.82352	7	0	1	1	10.425	2.328	3	0.709	0.724	0.678	0	1.848	4.67	49.847	0.188	1	92.42	0.740863	2.36	-0.469	0	0	0	0	-0.811	0
0	-0.865	0	36.2	0.55	90	0.133	0	1	0	0.0629697	0	1	-0.185426	-3.67476	1	0	0	0	5.05	2.5	1.5	0.954	0.954	0.954	0	1.951	4.03	17.04	0.21	1	28.72	0.918774	1.299	4.957	0	0	0	0	0	2.23
0	-0.31	9.43	51.8	1.815	114	0.084	0	1	1.89909	0.117495	50.935	1	-0.224162	-4.76372	3	2	0	0	10.044	2.892	4.5	0.42	0.439	0.395	0	2.03	4.958	40.548	0.195	1	66.77	0.828208	0.721	3.943	0	0	0	0	0	0
0	0.255	9.834	54.2	2.01	130	0.087	1	2	0	0.0679907	50.935	1	-0.186425	-6.23065	0	2	0	0	8.616	2.89	3.5	0.374	0.399	0.333	0	2.093	4.561	34.649	0.176	1	70.74	0.836441	0	6.144	4.707	0	0	0	0	0
0	0.255	9.598	54.2	2.01	130	0.087	1	2	0	0.0707123	50.935	1	-0.198369	-6.23065	0	2	0	0	8.851	2.914	4	0.374	0.399	0.333	0	2.093	4.615	33.284	0.172	1	70.74	0.836441	0	6.394	4.712	0	0	0	0	0
0	0.233	9.689	55.8	2.01	136	0.083	1	2	0	0.0679104	50.935	1	-0.186178	-6.39112	0	2	0	0	10.901	2.929	4.5	0.372	0.398	0.332	0	2.093	4.653	36.551	0.171	1	70.74	0.837729	0	7.517	4.734	0	0	0	0	0
0	-0.738	0	39	0.55	98	0.078	0	1	14.1242	-0.0639981	3.12431	3	-0.0830745	-3.20183	5	0	0	0	11.396	2.232	4.5	1.275	1.065	1.02	0	1.863	4.286	26.307	0.177	1	28.6	0.961031	3.836	4.172	4.569	1.692	5.841	0	0	4.39
0	-0.704	0	41.5	1.155	108	0.088	0	2	14.1242	-0.0559665	3.12431	4	-0.122117	-2.83889	3	0	0	0	8.248	2.323	4	1.224	1.039	1.001	0	1.863	4.404	24.301	0.17	1	37.83	0.951272	5.338	4.149	4.574	1.688	11.2	0	0	4.405
0	-0.795	0	34	0.55	82	0.132	0	0	21.9998	-0.107129	0	3	-0.173074	-2.86149	2	0	0	0	8.949	1.547	3.5	1.076	1.079	1.068	0	2.017	4.147	18.255	0.225	1	31.35	0.942154	0	5.634	4.511	0	10.7	0	0	0
0	1.844	9.217	78.6	3.775	132	0.05	3	1	53.7872	0.0992681	104.722	3	-0.22148	-6.01478	4	2	0	0	18.197	3.118	6.5	0.543	0.499	0.552	0	1.873	4.978	94.638	0.154	1	133.12	0.550625	-0.39	-0.478	0	0	0	0	0	0
0	-0.772	0	46.2	0	120	0.081	0	2	12.899	0.0165352	0	1	-0.186276	-5.20101	4	0	0	0	11.772	2.72	4	1.224	1.03	0.512	0	1.89	4.642	31.094	0.161	1	18.04	0.816405	3.077	6.889	0	0	5.946	0	0	2.458
0	0.477	19.5	34.8	1.71	86	0.273	3	0	25.3852	0.0563995	34.2068	3	-0.242046	-1.13813	3	0	2	1	6.686	1	6.5	0.517	0.517	0.517	0	1.983	3.974	30.764	0.251	1	57.53	0.736867	4.958	-0.675	0	0	0	-1.207	0.938	0
0	4.32	0	22.8	2.9	40	0.238	4	2	65.7944	0.0401073	16.663	4	-0.166208	0.13579	2	0	0	0	4.236	-0.092	2	1.2	1.2	1.2	0	1.518	3.725	7.458	0.307	0	93.61	0.512076	1.227	1.023	7.596	0	0	0	0	0
0	-0.065	8.561	26.8	0.855	46	0.214	2	0	0	-0.0302754	25.3852	3	-0.146371	-0.03044	2	0	1	1	5.36	0.268	2.5	0.839	0.879	0.762	0	1.756	3.88	14.166	0.299	0	40.54	0.714035	2.407	-0.262	0	0	0	0	0	2.003
0	1.936	0	20.8	2.4	40	0.238	3	1	32.8972	-0.0417748	16.663	4	-0.115843	0.46612	2	0	0	0	4.236	-0.092	2	1	1	1	0	1.525	3.682	7.386	0.307	0	67.59	0.67528	1.363	1.648	7.943	0	0	0	0	0
0	0.626	0	40.2	2.26	70	0.103	2	0	36.0215	-0.0403096	36.0215	3	-0.189536	-0.80842	3	0	0	0	9.617	1.46	3	1.163	1.223	1.027	0	1.647	4.09	32.743	0.224	0	76.02	0.804313	0.59	-0.227	3.917	0	0	0	0	1.628
0	-0.823	0	49.8	0.605	128	0.082	0	2	5.02341	0.0815142	3.12431	2	-0.216057	-4.31514	1	0	0	0	5.646	2.901	3	0.961	1.005	0.859	0	1.934	4.872	31.206	0.173	1	36.55	0.937824	1.023	3.365	4.875	0	0	0	0	1.821
0	-0.717	0	43.7	2.31	118	0.095	0	2	6.24863	0.0379157	6.24863	4	-0.174426	-1.74438	0	0	0	0	0	2.529	2.5	1.257	1.279	1.202	0	1.969	3.44	23.863	0.189	1	50.72	0.942515	6.45	3.846	9.798	0	10.9	0	0	4.571
0	-0.265	0	38.5	1.46	84	0.192	1	0	18.0108	0.0857914	18.0108	2	-0.219681	-3.9186	0	0	0	0	5.805	2.215	2.5	0.593	0.609	0.562	0	2.069	3.641	21.459	0.241	1	46.17	0.797929	0	2.199	0	0	0	0	0	0
0	-0.817	0	81.9	1.815	180	0.05	0	2	1.51856	0.0609634	6.1244	3	-0.183936	-9.00124	3	0	0	0	18.237	3.293	7.5	0.683	1.224	0.551	0	1.964	5.315	84.968	0.142	0	54.45	0.623114	-0.209	2.744	0	0	0	0	0	0.648
0	3.323	19.7	76.7	4.52	162	0.063	2	2	65.7944	0.0666371	101.87	2	-0.225708	-6.49666	2	4	0	0	17.565	3.39	6.5	0.373	0.395	0.341	0	2.025	4.278	70.859	0.159	1	169.46	0.661483	0	5.045	9.508	0	0	0	0	0
0	0.497	18.5	52.2	2.42	94	0.088	0	1	10.9999	0.0824527	101.87	0	-0.221819	-4.74805	1	4	0	0	10.805	2.586	4.5	0.404	0.394	0.436	0	1.884	4.162	40.792	0.215	1	100.87	0.700833	0	2.228	0	0	5.56	0	0	0
0	0.365	19.6	68.7	3.025	132	0.062	0	1	6.24863	-0.0236646	108.119	1	-0.135968	-4.89297	2	4	0	0	19.449	2.764	6.5	0.493	0.523	0.45	0	1.946	3.618	90.723	0.176	1	115.19	0.773562	0	2.62	0	0	0	0	0	3.531
0	0.282	19.2	69.3	3.52	150	0.068	0	2	0	0.0884571	101.87	2	-0.216057	-8.79572	0	4	0	0	14.081	3.231	5.5	0.312	0.33	0.293	0	2.041	4.722	54.441	0.159	1	117.42	0.753646	0	5.559	9.38	0	0	0	0	0
0	0.66	8.745	26	1.655	56	0.25	3	0	25.3852	0.0865021	16.7855	3	-0.22934	-1.40742	1	0	1	0	3.531	0.688	2	0.808	0.841	0.734	0	1.867	4.143	9.403	0.281	0	48.91	0.815063	-0.033	2.487	4.125	0	0	0	0	0
0	0.59	9.231	27.8	1.655	62	0.222	3	0	25.3852	0.069797	16.7855	3	-0.218745	-1.73463	1	0	1	0	5.13	0.705	2.5	0.797	0.829	0.726	0	1.867	4.243	12.632	0.268	1	48.91	0.834473	0	2.486	4.206	0	0	0	-0.531	0
0	-0.256	8.851	47.5	1.46	86	0.114	2	0	0	0.121696	25.3852	3	-0.23175	-3.61389	4	0	1	1	9.781	2.173	4	0.726	0.726	0.726	0	2.043	4.208	30.53	0.219	1	63.6	0.796172	0	0.879	0	0	4.614	0	0	0
0	-0.785	0	67.5	0.605	156	0.066	0	2	0	0.0608628	0	3	-0.183144	-4.34273	3	0	0	0	15.19	2.968	4.5	0.85	0.898	0.754	0	1.937	4.838	66.777	0.159	1	60.93	0.716257	2.734	2.421	0	0	0	0	-0.353	4.891
0	0.53	0	30.3	1.105	70	0.218	2	0	0	0.0619978	0	1	-0.182432	-2.18669	0	0	0	0	6.315	0.892	4	0.789	0.82	0.72	0	1.887	3.863	17.506	0.26	1	41.13	0.85616	0	1.84	0	0	0	-0.52	0	0
0	-0.772	0	85.3	2.31	202	0.057	0	3	0	0.0502979	0	4	-0.210241	-10.6576	6	0	0	0	17.065	3.52	7	0.927	0.934	0.914	12.05	2.055	4.579	57.659	0.143	1	104.66	0.881214	0	6.387	9.249	0	21.6	0	0	0
0	-0.875	0	65	0	206	0.077	0	2	17.2485	0.0614961	6.24863	2	-0.190144	-7.91908	0	0	0	0	12.621	3.513	6.5	1.096	1.113	1.054	0	2.056	5.402	44.14	0.135	0	28.07	0.813627	2.016	10.4	5.087	0	7.036	-0.961	0	4.679
0	-0.168	0	47.7	0.855	80	0.121	1	1	0	0.0821166	18.242	1	-0.209918	-3.7515	1	0	0	0	7.78	2.118	3.5	0.616	0.639	0.973	0	1.818	4.524	35.781	0.236	1	29.1	0.541168	0	-1.413	0	1.25	0	0	0	0
0	0.071	0	83.7	1.71	190	0.035	2	3	21.9998	0.0833672	0	4	-0.216057	-9.3919	6	0	0	0	17.488	3.224	6.5	0.841	0.851	0.822	0	2.039	4.649	82.353	0.123	0	76.66	0.912293	5.381	4.861	0	0	11.4	0	0	0
0	-0.692	0	46.5	0.605	86	0.114	0	0	21.9998	-0.0183767	0	3	-0.206222	-3.23914	3	0	0	0	9.57	1.646	4	1.007	1.007	1.007	0	1.892	4.403	31.168	0.217	1	61.83	0.842484	0	0.113	0	0	14.8	0	0	0
0	-0.781	0	40.7	1.155	74	0.128	0	0	0	0.0818437	9.12102	2	-0.21082	-2.49453	1	0	0	0	6.062	2.392	2.5	0.612	0.624	0.553	0	1.884	4.176	25.304	0.24	1	29.96	0.834709	0	0.47	3.854	0	0	0	0	0
0	0.451	8.97	37.8	1.105	88	0.165	3	0	0	0.0874155	42.1708	2	-0.21769	-2.94641	2	0	1	1	6.469	2.266	3	0.579	0.642	0.922	0	1.916	4.533	20.549	0.226	1	53.09	0.7175	3.181	4.194	0	1.903	0	0	0	0
0	0.293	19.4	95.3	3.025	182	0.052	0	2	3.12431	0.0813053	104.994	3	-0.20696	-7.61332	2	4	0	0	21.687	3.382	6.5	0.505	0.503	0.502	0	1.892	5.198	119.648	0.129	0	149.33	0.667103	-0.475	-0.849	0	0	0	0	0	2.02
0	1.247	9.117	34.2	1.905	88	0.218	3	0	32.8972	0.0560021	38.6176	3	-0.236486	-2.99546	2	0	1	1	7.194	1	5.5	0.51	0.511	0.505	0	1.993	3.557	27.226	0.238	1	63.32	0.732498	7.245	-0.794	0	0	0	-0.041	1.715	0
0	-0.305	9.844	31	0.8	74	0.182	1	0	25.3852	-0.0290335	0	2	-0.148676	-2.55925	1	0	0	1	7.887	1.228	3.5	0.642	0.664	0.597	0	2.025	4.227	17.767	0.248	1	33.12	0.796784	0	5.008	4.347	0	0	0	0	0
0	-0.301	0	59.3	2.01	130	0.087	1	2	0	0.0360104	4.60584	3	-0.159357	-5.52051	0	0	0	0	14.428	3.232	6.5	0.724	1.278	0.56	0	2.012	4.619	50.054	0.186	1	59.06	0.676019	0	3.559	4.212	0	0	0	0	0
0	-0.291	0	53.5	2.01	112	0.099	1	1	0	0.0861874	1.55073	3	-0.198999	-4.10918	0	0	0	0	9.322	2.768	5	0.853	1.676	1.389	0	2.01	4.708	36.726	0.2	1	59.06	0.763618	0	1.934	4.145	0	0	0	0	0
0	-0.2	0	40.3	0.855	76	0.141	1	0	10.9999	0.0653211	0	2	-0.210619	-2.56871	2	0	0	0	7.574	1.534	3.5	0.832	0.843	0.809	0	1.91	4.387	21.818	0.233	1	55.4	0.812919	0	1.115	0	0	4.973	0	0	0
0	-0.807	0	34.3	1.1	92	0.143	0	1	0	0.0547845	0	2	-0.190938	-3.06537	0	0	0	0	6.71	2.426	3.5	0.852	0.852	0.852	0	1.999	4.59	15.284	0.228	1	30.71	0.930742	0	5.135	9.061	0	0	0	0	1.877
0	-0.392	9.759	90.8	3.025	200	0.049	0	2	3.12431	0.0766864	54.0593	3	-0.205868	-8.93687	4	2	0	0	20.103	3.544	6.5	0.54	0.563	0.5	0	2.072	5.261	95.53	0.11	0	103.51	0.759675	0.778	4.082	0	0	0	0	0	2.848
0	-0.794	0	81	1.815	188	0.051	0	3	14.1242	0.0673884	3.12431	4	-0.199855	-7.85698	6	0	0	0	15.496	3.266	4.5	0.792	0.793	0.924	0	2.072	5.361	76.245	0.117	0	66.92	0.782665	1.42	3.814	0	1.373	5.778	0	0	2.961
0	-0.836	0	91.5	1.815	210	0.051	0	2	3.12431	0.0838543	12.2453	3	-0.215988	-9.84558	3	0	0	0	16.373	3.485	5.5	0.657	0.681	0.572	0	2.072	5.275	84.67	0.11	0	57.69	0.882513	0.776	4.133	0	0	0	0	0	2.906
0	-0.824	0	93.8	1.815	222	0.043	0	2	14.1242	0.0762559	6.17942	3	-0.216057	-10.5458	4	0	0	0	17.287	3.674	6.5	0.705	0.66	0.456	0	2.072	5.438	85.436	0.099	0	66.92	0.832814	0.879	5.175	0	0	5.919	0	0	2.955
0	-0.365	9.715	96.8	3.025	200	0.049	0	2	3.12431	0.0744237	63.1803	3	-0.205803	-8.75793	4	2	0	0	20.004	3.485	6.5	0.559	0.579	0.524	0	2.072	5.377	107.04	0.11	0	103.51	0.803588	0.395	1.493	0	0	0	0	0	2.543
0	-0.704	0	46.3	1.705	110	0.094	0	1	12.899	0.00932037	0	4	-0.209408	-1.81178	2	0	0	0	9.906	2.743	4.5	0.894	0.901	0.874	0	1.908	4.628	29.142	0.181	1	60.89	0.862292	0.763	3.863	8.198	0	5.115	0	0	1.779
0	-0.235	0	30.1	0.8	72	0.167	0	0	10.9999	-0.00684749	1.55073	2	-0.190851	-3.35517	2	0	0	0	7.092	1.217	3.5	0.957	0.659	0.513	0	2.001	4.263	13.742	0.246	1	60.92	0.798234	0	4.732	4.407	0	5.146	0	0	0
0	-0.119	0	27.5	0.8	56	0.25	1	0	17.8882	0.103418	17.8882	2	-0.217526	-1.89265	0	0	0	0	3.233	0.822	1.5	0.562	0.566	0.55	0	1.897	3.97	10.919	0.287	0	41.46	0.756888	0	1.42	3.675	0	0	0	0	0
0	-0.734	0	37.3	1.155	82	0.132	0	0	0	-0.0920959	0	2	-0.153815	-2.39982	3	0	0	0	9.193	1.539	3.5	1.03	1.059	0.968	0	1.902	4.365	20.775	0.22	1	44.12	0.903516	0.875	3.055	4.416	0	4.675	0	0	2.107
0	0.197	0	17.7	0.8	36	0.333	1	0	0	-0.0402534	0	2	-0.0949077	-1.11184	0	0	0	0	3.722	-0.334	2	0.842	0.754	1.09	0	1.42	3.273	4.932	0.334	0	37.81	0.810526	0	1.874	7.585	1.554	0	0	0	0
0	0.964	0	17.8	1.05	38	0.4	1	0	32.8972	-0.0355316	0	1	-0.06373	-1.20391	0	0	0	0	4.3	-0.346	2.5	0.807	0.789	1.057	0	1.539	3.281	6.018	0.335	0	38.91	0.780968	0	2.928	4.007	1.535	0	0	0	0
0	0.455	10.1	29.7	1.905	70	0.218	2	0	43.396	-0.127971	18.0108	2	-0.0775067	-1.93481	1	0	1	0	8.854	0.41	7.5	0.692	0.716	0.643	0	1.839	3.031	32.23	0.254	1	32.26	0.698356	1.222	0	0	0	0	-1.135	0	0
0	0.262	0	78.8	2.92	150	0.057	2	3	0	0.082956	4.60584	4	-0.216057	-6.41937	2	0	0	0	17.373	3.239	8	0.683	1.13	0.569	0	1.934	5.029	78.118	0.154	1	92.34	0.621497	0	0.43	0	0	0	0	0	0
0	-0.22	9.297	54	1.76	114	0.084	0	1	10.9999	0.0851094	50.935	3	-0.216057	-6.87818	0	2	0	0	10.641	2.5	4.5	0.662	0.655	0.68	5.6	1.878	4.234	33.724	0.189	1	93.97	0.785528	0	3.711	8.046	0	10.8	0	0	0
0	-0.787	0	46.3	1.155	104	0.098	0	2	10.9999	0.0791274	3.0551	2	-0.213387	-5.17787	2	0	0	0	7.612	2.754	3.5	0.669	0.593	0.464	0	1.992	4.64	26.667	0.198	1	39.19	0.752814	0	3.118	4.257	0	5.437	0	0	0
0	-0.127	0	30.3	1.405	64	0.164	1	0	18.0108	0.120915	18.0108	2	-0.203734	-1.09237	1	0	0	0	3.597	2	1.5	1.078	1.111	1.008	5.04	1.672	3.844	15.924	0.26	1	45.48	0.877815	3.262	0.426	0	0	5.037	0	0	1.801
0	0.364	9.403	57.2	2.065	122	0.086	1	2	14.1242	0.00661772	54.0593	1	-0.190209	-4.77729	2	2	0	0	13.563	2.888	5.5	0.674	0.695	0.641	0	1.891	4.892	43.154	0.168	1	87.39	0.684105	0.272	4.237	0	0	5.198	0	0	1.477
0	0.393	9.381	55.5	2.065	116	0.089	1	1	14.1242	0.051565	54.0593	1	-0.202493	-4.30337	2	2	0	0	11.66	2.887	4.5	0.683	0.704	0.648	0	1.87	4.879	39.815	0.173	1	87.39	0.67396	0.273	3.031	0	0	5.179	0	0	1.47
0	-0.002	0	32.2	0.855	64	0.244	1	1	10.9999	0.0831859	3.0551	1	-0.173135	-3.98704	0	0	0	0	6.129	0.754	3.5	0.683	0.571	0.508	0	1.798	3.907	13.6	0.271	0	38.33	0.433773	0	1.855	0	0	4.804	0	0	0
0	-0.291	0	48.3	0.855	112	0.099	1	2	14.1242	0.0186698	3.12431	1	-0.168603	-4.72135	2	0	0	0	11.276	2.849	5	0.945	0.886	0.507	0	1.89	4.85	29.558	0.178	1	41.57	0.68773	0.344	4.714	0	0	5.2	0	0	1.546
0	-0.657	0	60.3	1.815	116	0.111	0	2	12.5184	0.026184	3.06929	3	-0.208295	-5.31153	0	0	0	0	11.969	2.881	6	0.905	1.439	0.958	0	1.921	4.478	46.549	0.189	1	63.68	0.707529	0	-1.032	0	0	4.783	0	0	-0.046
0	-0.823	0	50.3	1.1	136	0.1	0	2	0	0.0662464	0	2	-0.21446	-8.01622	2	0	0	0	0	3.032	4	0.976	0.979	0.966	11.68	1.878	4.281	24.077	0.193	1	52.06	0.938612	0	6.227	9.085	0	11.7	0	0	0
0	1.697	0	57.7	2.1	148	0.091	2	2	65.7944	0.0812715	0	2	-0.216057	-7.45798	0	0	0	0	9.675	3.052	6	0.95	0.942	0.961	11.59	1.878	4.022	30.512	0.186	1	104.1	0.817386	0	7.018	8.982	0	11.6	0	0	0
0	-0.823	0	50.3	1.1	136	0.1	0	2	0	0.0699064	0	2	-0.214981	-8.01622	0	0	0	0	0	3.032	4	0.976	0.979	0.966	11.6	1.877	3.948	23.909	0.194	1	52.06	0.938612	0	6.362	9.028	0	11.6	0	0	0
0	0.573	8.811	45.3	2.26	82	0.132	3	1	0	0.102625	25.3852	4	-0.221241	-2.85058	2	0	1	1	9.381	1.894	4.5	0.735	0.721	1.016	0	1.881	4.387	27.193	0.221	1	79.29	0.64429	0	0.941	4.147	1.25	0	0	0	0
0	3.472	0	55.7	2.105	122	0.069	4	3	65.7944	0.0961605	0	1	-0.222721	-4.41695	0	0	0	0	10.674	2.838	5	0.721	0.736	0.681	0	1.904	4.821	37.804	0.182	1	93.17	0.797784	0	3.785	0	0	0	0	0	0
0	-0.241	9.863	66.5	1.815	124	0.09	0	1	0	0.0675688	50.935	3	-0.205792	-5.05696	2	2	0	0	13.889	2.819	4	0.557	0.551	0.573	0	2.012	4.539	70.201	0.182	1	106.26	0.704508	0	-1.393	0	0	4.618	0	0	0
0	-0.26	9.936	68	1.815	128	0.082	0	1	0	0.0674641	50.935	3	-0.205628	-5.38417	3	2	0	0	14.381	2.839	4	0.55	0.544	0.566	0	2.012	4.651	75.419	0.175	1	106.26	0.721381	0.106	-1.302	0	0	4.909	0	0	0
0	2.173	0	29	1	80	0.227	2	0	65.7944	0.0830661	0	0	-0.208594	-3.55032	0	0	0	0	5.487	1.641	2.5	0.474	0.474	0.474	0	2.029	3.47	14.219	0.251	1	52.04	0.51676	2.241	6.717	0	0	0	0	0	0
0	-0.405	0	67.3	1.405	152	0.06	1	2	0	0.0881345	3.0551	2	-0.204884	-9.36267	3	0	0	0	11.997	3.18	5	0.657	0.591	0.461	5.82	2.034	5.369	48.387	0.173	0	66.03	0.776792	0	4.941	0	0	5.816	0	0	0
0	2.12	0	48.3	2.21	88	0.124	2	0	65.7944	0.0927486	3.10147	2	-0.216057	-2.79119	0	0	0	0	9.309	2.5	5	0.715	1.455	1.547	0	1.969	3.203	35.001	0.217	1	86.18	0.666978	0	-0.096	0	0	0	0	0	0
0	-0.198	9.406	66.6	1.76	132	0.075	0	3	21.9998	0.0217915	50.935	4	-0.196725	-6.14044	3	2	0	0	15.588	2.898	6	0.803	0.751	0.553	0	1.922	4.628	56.786	0.175	1	102.94	0.710264	0	1.867	4.325	0	15.7	0	0	0
0	-0.405	0	64.3	1.955	150	0.057	1	2	0	0.0798479	0	3	-0.216057	-7.68189	2	0	0	0	10.053	3.158	4.5	0.881	0.896	0.846	0	1.945	4.536	40.416	0.163	0	64.11	0.908769	0	4.542	9.352	0	4.881	0	0	0
0	-0.782	0	57.8	1.21	126	0.078	0	2	1.51856	0.0705257	3.06929	2	-0.191118	-6.56763	2	0	0	0	11.788	2.78	5	0.736	1.341	0.558	0	2.045	4.851	48.362	0.178	1	37.38	0.437057	0.445	2.611	0	0	0	0	0	0.793
0	-0.823	0	54.5	0.605	122	0.069	0	2	0	0.0652943	3.0551	2	-0.184386	-7.20711	2	0	0	0	10.446	2.856	4	0.536	0.503	0.479	0	1.924	4.919	40.018	0.175	0	29.43	0.720687	0	3.97	4.474	0	0	0	0	0
0	1.578	0	50.3	1	132	0.075	2	2	65.7944	0.0652896	0	0	-0.186704	-5.22736	0	0	0	0	15.14	3.232	5.5	0.483	0.483	0.483	0	2.004	3.77	39.265	0.179	1	52.04	0.408137	0	10.1	0	0	0	0	0.163	0
0	1.734	0	42.6	1	112	0.099	2	1	65.7944	-0.036064	0	0	-0.06373	-4.61534	0	0	0	0	15.2	2.635	7	0.502	0.502	0.502	0	1.989	3.288	38.421	0.196	1	52.04	0.629017	0	8.919	0	0	0	-0.077	0	0
0	-0.164	8.812	28.7	0.855	60	0.2	1	0	47.385	0.0633205	0	3	-0.211814	-1.43194	2	0	1	0	3.796	0.734	2	0.94	0.94	0.94	0	1.841	4.005	13.337	0.271	1	38.69	0.877235	0.419	1.464	0	0	10.7	0	-0.223	0
0	0.267	9.511	68	2.065	148	0.077	1	2	3.12431	0.0931334	54.0593	2	-0.21067	-6.56869	2	2	0	0	14.959	3.144	5	0.515	0.537	0.478	0	2.026	5.184	57.202	0.146	1	95.23	0.789833	0.577	4.195	0	0	0	0	0	1.721
0	1.825	29.6	52.2	3.365	112	0.079	4	3	105.166	0.0735298	18.0108	5	-0.188985	-1.79511	8	0	3	0	14.486	2.376	6.5	0.772	0.781	0.754	0	1.935	4.65	60.713	0.168	1	81.95	0.767112	1.461	2.606	0	0	5.732	-0.048	-2.083	0
0	1.901	0	59	3.31	126	0.078	3	2	35.899	0.0590529	3.12431	4	-0.216057	-2.58168	3	0	0	0	13.384	2.792	4	1.086	1.129	0.978	0	1.836	4.88	46.768	0.158	1	108.52	0.78809	1.022	1.121	4.268	0	0	0	0	4.066
0	-0.765	0	85	1.815	192	0.055	0	2	3.12431	0.062754	6.17942	3	-0.185826	-10.0299	3	0	0	0	19.023	3.466	6.5	0.641	0.583	0.478	0	2.07	5.239	82.637	0.121	0	57.69	0.686349	0.102	3.659	0	0	0	0	0	2.707
0	-0.817	0	79.1	1.815	186	0.056	0	2	3.12431	0.0627544	6.17942	3	-0.18595	-8.72181	3	0	0	0	16.756	3.405	5	0.64	0.605	0.456	0	2.07	5.404	73.717	0.125	0	57.69	0.729448	0.258	4.668	0	0	0	0	0	2.886
0	-0.781	0	31.2	0	78	0.154	0	0	3.12431	-0.00768762	3.12431	1	-0.178662	-1.84436	0	0	0	0	8.124	1.837	3	1.013	1.069	0.888	0	1.88	4.298	19.768	0.24	0	23.32	0.939125	0.71	4.634	0	0	0	0	0	1.849
0	0.53	0	30.7	1.105	66	0.182	2	0	0	0.0744182	16.7855	1	-0.219683	-1.88423	0	0	0	0	5.588	1.062	2.5	0.789	0.82	0.72	0	1.889	4.317	13.434	0.25	1	44.89	0.850196	0	2.861	0	0	0	0	0	0
0	0.512	19.4	45.5	1.655	82	0.132	2	1	50.7705	0.0886029	0	4	-0.187145	-2.12663	4	0	0	2	8.777	1.663	3	0.835	0.846	0.813	0	2.008	4.374	31.221	0.225	1	79.65	0.749313	0	-0.946	3.602	0	4.448	0	0	0
0	0.59	8.781	32.2	1.105	62	0.222	3	0	0	0.147462	42.1708	2	-0.21462	-1.64418	2	0	1	1	5.014	0.896	2	0.648	0.666	0.612	0	1.907	4.248	14.621	0.269	0	53.09	0.769183	0	1.031	0	0	0	0	0	0
0	0.908	0	66.7	2.565	136	0.057	2	1	34.7963	0.129955	0	3	-0.223532	-4.31772	1	0	0	0	13.78	2.858	5.5	0.728	0.754	0.673	0	1.903	4.87	57.781	0.176	1	93.14	0.814986	0.634	1.919	0	0	0	0	0	0
0	0.132	0	76.8	2.315	168	0.045	2	2	1.89909	0.10004	0	3	-0.216057	-6.03559	2	0	0	0	13.299	3.229	6	0.738	0.77	0.674	0	1.904	4.872	66.622	0.157	1	79.15	0.876117	0.616	3.137	0	0	0	0	0	0
0	0.53	0	29.8	1.105	66	0.182	2	0	0	0.0618484	0	1	-0.213111	-1.7414	0	0	0	0	5.318	0.959	3	0.789	0.82	0.72	0	1.844	4.294	15.938	0.263	1	41.13	0.850196	0.522	1.949	0	0	0	0	0.197	0
0	0.53	0	29.8	1.105	66	0.182	2	0	0	0.0619324	4.4108	1	-0.21554	-1.61596	0	0	0	0	5.302	1.201	2.5	0.789	0.82	0.72	0	1.842	4.294	16.398	0.264	1	41.13	0.850196	0.697	1.956	0	0	0	0	0.02	0
0	0.213	10	57.3	1.46	138	0.072	1	2	0	0.0798228	50.935	1	-0.216057	-5.99377	1	2	0	0	9.072	2.891	4	0.371	0.396	0.331	0	1.91	5.101	42.126	0.176	1	70.21	0.8532	0.667	5.6	4.9	0	0	0	-0.073	0
0	1.088	0	37.8	1.3	94	0.117	3	1	32.8972	0.0816126	16.7855	2	-0.216057	-3.60456	0	0	0	0	5.317	2.5	3.5	0.85	0.85	0.85	0	1.877	4.632	16.948	0.196	1	54.7	0.868106	0	4.765	4.478	0	0	0	0	0
0	0.547	0	33.2	1.655	70	0.152	3	0	18.0108	0.0707129	34.7963	3	-0.225385	-1.78989	1	0	0	0	6.12	1.744	3	0.916	0.951	0.832	0	1.867	4.374	15.192	0.233	1	57.78	0.830948	0.448	2.649	4.314	0	0	0	0	0
0	-0.291	0	29.5	0.8	84	0.143	2	0	0	0.0688198	16.7855	3	-0.197969	-2.262	0	0	0	0	0	2	2.5	1.197	1.197	1.197	0	1.867	4.317	14.722	0.22	1	31.92	0.945232	7.458	3.328	4.609	0	0	0	0	2.487
0	-0.28	10.2	42.3	0.25	96	0.125	1	0	10.9999	0.0713186	25.3852	3	-0.200992	-2.90494	2	0	1	1	6.57	2.235	3	0.826	0.847	0.786	0	1.903	4.378	29.41	0.21	1	49.77	0.866153	4.732	1.044	0	0	5.241	0	0	2.167
0	-0.807	0	44.3	0	120	0.1	0	0	10.9999	0.0443198	0	2	-0.200936	-3.74668	1	0	0	0	5.371	2.607	3	0.975	1.01	0.905	0	1.917	4.505	29.421	0.186	1	32.78	0.942258	9.863	3.605	0	0	5.594	0	0	4.755
0	0.348	9.786	53.8	1.46	114	0.084	1	2	18.0108	0.0793721	70.4965	1	-0.19015	-5.25275	1	2	0	0	9.661	2.866	3.5	0.36	0.486	0.921	0	1.926	4.735	44.037	0.176	1	74.92	0.433076	0.524	3.294	0	1.059	0	0	0	0
0	-0.37	0	56.6	1.405	140	0.076	1	2	0	0.0716579	3.0551	2	-0.215474	-6.57512	1	0	0	0	11.088	3.134	4.5	0.716	0.641	0.455	0	1.933	5.089	35.026	0.155	1	46.92	0.800164	0	5.751	4.65	0	0	0	0	2.106
0	0.214	9.858	54.8	1.71	136	0.1	3	2	18.0108	0.0560112	56.6284	3	-0.22684	-5.71849	3	0	1	1	11.952	3	7.5	0.566	0.578	0.544	0	1.996	4.333	52.298	0.163	1	66.4	0.712798	6.672	0.484	0	0	0	-0.235	1.217	0
0	-0.782	0	54.7	1.155	124	0.074	0	2	3.12431	0.0683543	3.12431	2	-0.173582	-5.58939	1	0	0	0	13.022	2.564	5	1.015	1.035	0.976	5.84	1.882	4.481	34.463	0.18	1	55.57	0.925115	0	4.236	4.322	0	10.5	0	0	2.04
0	0.66	0	24	1.05	58	0.278	1	0	32.8972	0.0311545	0	1	-0.198473	-2.02121	0	0	0	0	4.565	0.661	2	1.146	1.146	1.146	0	1.877	3.984	8.283	0.283	0	43.84	0.843456	0	2.589	4.153	0	0	0	0	1.87
0	-0.848	0	64.5	0.605	148	0.065	0	2	21.9998	0.0697901	0	3	-0.208575	-7.44721	5	0	0	0	12.159	2.921	4.5	0.762	0.762	0.762	0	1.905	5.153	51.213	0.138	0	52.6	0.905535	2.748	4.056	0	0	11.1	0	0	0
0	-0.832	0	94.3	1.21	196	0.045	0	2	21.9998	0.0476664	18.242	2	-0.200984	-10.2976	8	0	0	0	23.133	3.374	9	0.691	0.686	0.634	0	1.977	4.691	104.528	0.123	0	52.6	0.795975	0	1.352	0	0	10.8	-0.448	0	0
0	-0.784	0	98.2	2.42	194	0.038	0	3	0	0.0818851	0	4	-0.216057	-10.2418	8	0	0	0	20.948	3.65	7.5	0.714	0.665	0.521	0	1.963	4.823	106.337	0.119	0	86.74	0.75535	-0.928	0.819	0	0	10.5	0	0	0
0	-0.798	0	59.9	1.705	138	0.072	0	2	10.9999	0.0824369	0	3	-0.216057	-5.92761	1	0	0	0	9.484	3.05	5	0.828	0.781	0.489	0	1.986	4.721	36.261	0.167	1	52.08	0.821385	0	4.4	9.025	0	5.383	0	0	0
0	-0.785	0	76.8	2.31	144	0.048	0	3	10.9999	0.0834539	0	4	-0.216057	-6.35043	4	0	0	0	14.495	3.281	5.5	0.799	0.794	0.807	0	1.894	4.961	67.653	0.157	1	100.18	0.816683	-0.344	1.167	0	0	10.7	0	0	0
0	-0.288	9.358	72.3	1.21	152	0.071	0	2	14.1242	0.0856359	57.1144	2	-0.216666	-7.42192	1	2	0	0	15.598	3.383	6	0.528	0.502	0.465	0	1.882	4.773	62.214	0.144	1	92.43	0.691972	0	2.639	0	0	5.743	0	0	1.141
0	-0.31	0	56.8	0.855	118	0.095	1	0	3.12431	0.0674093	3.12431	3	-0.202723	-4.12851	0	0	0	0	12.658	2.862	4.5	0.732	0.763	0.671	0	1.866	4.85	46.893	0.179	1	66.48	0.708048	0	1.637	0	0	0	0	0	1.178
0	-0.256	9.052	77.3	0.855	148	0.091	2	2	3.12431	0.153249	28.5095	6	-0.240998	-4.27784	2	0	1	1	16.902	3.319	5.5	0.756	0.785	0.701	0	1.865	4.927	75.22	0.176	1	112.06	0.723501	0	-3.068	0	0	0	0	0	1.821
0	-0.724	0	35.7	1.705	106	0.132	0	0	3.12431	-0.0758496	3.12431	3	-0.135692	-4.17163	0	0	0	0	0	2.416	2	1.077	0.913	0.924	0	1.86	4.392	18.962	0.202	1	38.25	0.913719	8.526	6.689	9.068	1.868	5.445	0	0	2.356
0	1.303	0	63.6	1.96	100	0.11	2	0	32.8972	0.0330526	7.75952	2	-0.186763	-3.9759	1	0	0	0	12.385	2.434	5.5	0.709	0.684	1.016	0	1.777	4.415	52.935	0.197	1	72.19	0.581592	3.072	-1.451	0	1.001	0	-4.987	0	0
0	0.949	16.4	33.5	1.71	44	0.333	4	2	0	0.119928	59.592	4	-0.255295	0.55421	2	0	2	2	5.723	0.212	2.5	0.8	0.8	0.8	0	1.328	2.974	19.393	0.293	0	74.6	0.477745	0.296	-1.994	0	0	0	0	-1.247	0
0	1.088	0	72.3	3.115	138	0.072	2	2	53.2912	0.000474896	1.55073	6	-0.201067	-4.96909	4	0	0	0	16.196	3.058	7.5	0.979	1.288	1.315	0	1.918	4.882	58.429	0.166	1	120.61	0.745075	0	1.135	4.199	1.032	10.3	0	0	0
0	-0.341	0	77.3	2.615	164	0.048	1	3	0	0.0791938	1.55073	4	-0.150779	-7.14078	5	0	0	0	20.282	3.04	8	0.871	1.375	1.255	0	1.919	4.996	86.353	0.155	0	79.37	0.553821	1.495	3.923	4.507	1.322	0	0	0	0.805
0	0.222	10	74.9	2.56	178	0.056	1	3	21.9998	0.0730683	53.9901	4	-0.208816	-8.46331	1	2	0	0	13.427	3.398	6	0.571	0.531	0.459	0	2.027	5.244	55.593	0.148	0	101.56	0.733624	0.871	7.454	9.145	0	11.2	0	0	0
0	-0.732	0	106	3.63	212	0.052	0	3	3.03712	0.0716672	6.13859	6	-0.196148	-8.50912	0	0	0	0	22.382	3.652	9	0.826	1.59	1.422	0	1.983	4.415	126.797	0.137	0	108.9	0.668876	0	-5.743	0	0	0	0	0	-0.391
0	-0.711	0	64.8	2.31	126	0.063	0	3	21.9998	0.0789129	0	4	-0.202917	-3.83101	6	0	0	0	10.713	2.832	4.5	0.914	0.863	0.538	0	1.838	4.559	47.179	0.178	1	78.38	0.771753	0	-0.035	7.7	0	10.4	0	0	0
0	-0.134	0	36	1.405	74	0.128	1	0	0	0.0653021	0	3	-0.192536	-3.28537	0	0	0	0	6.104	2.203	3	0.668	0.695	0.989	0	1.846	4.054	18.611	0.243	1	54.88	0.812637	0	1.819	7.635	1.356	0	0	0	0
0	-0.788	0	78.5	1.76	176	0.046	0	3	14.1242	0.0798526	3.12431	5	-0.216057	-7.83086	1	0	0	0	17.29	3.214	5.5	0.865	0.886	0.82	0	1.91	4.853	65.764	0.13	0	76.79	0.900773	0	3.756	9.435	0	5.223	0	0	2.578
0	-0.763	0	35.3	1.1	92	0.108	0	0	6.24863	0.0674214	6.24863	2	-0.181414	-1.28912	0	0	0	0	0	2.5	2	1.366	1.366	1.366	0	1.83	3.499	16.268	0.219	1	32.26	0.954611	3.974	2.137	8.784	0	0	0	0	4.638
0	0.425	9.812	48.7	2.56	108	0.088	1	2	0	0.100306	50.935	2	-0.213629	-4.31069	2	2	0	0	7.767	2.621	3	0.567	0.888	0.762	0	1.909	4.62	33.366	0.172	1	83.63	0.478063	1.599	3.966	8.317	1.089	0	0	0	0
0	-0.815	0	48.8	1.21	126	0.095	0	1	0	0.0529397	4.4108	2	-0.208273	-3.67883	1	0	0	0	7.925	2.62	3.5	0.791	0.835	0.703	0	1.947	4.874	42.083	0.181	1	40.62	0.66782	8.176	2.881	0	0	0	0	0.188	3.814
0	-0.28	0	39.7	0.855	104	0.158	1	0	21.9998	0.0109771	16.7855	3	-0.203821	-2.64977	0	0	0	0	4.868	2.472	3	0.88	0.886	0.867	0	1.917	4.438	22.845	0.215	1	51.32	0.861152	3.71	5.754	0	0	11.2	0	0	0
0	0.393	19.3	60.5	2.065	108	0.068	1	1	25.3852	0.0828754	50.935	3	-0.216057	-4.11963	3	2	0	1	13.32	2.846	4.5	0.621	0.625	0.62	0	1.901	4.653	54.701	0.183	1	104.71	0.753449	0	1.038	4.18	0	4.602	0	0	0
0	-0.684	0	74.3	2.31	132	0.062	0	3	21.9998	0.130194	0	4	-0.204429	-5.818	6	0	0	0	12.723	3.173	4.5	1.011	1.007	1.016	9.83	1.876	4.087	60.987	0.166	1	126.46	0.772926	0	-2.639	0	0	20	0	0	0
0	-0.634	0	45	0.605	86	0.114	0	2	10.9999	0.0675552	5.31835	1	-0.200625	-6.12074	3	0	0	0	9.546	2.168	4.5	0.75	0.62	0.535	5.05	1.806	4.459	27.734	0.229	1	39.44	0.513716	0	0.875	0	0	10.1	0	0	0
0	-0.734	0	37.7	0.55	86	0.154	0	0	0	0.108517	0	2	-0.197133	-4.32183	1	0	0	0	4.317	2.304	2.5	0.782	0.753	0.939	0	1.884	4.524	18.229	0.233	1	38.66	0.613446	0	2.101	4.322	1.497	5.178	0	0	0
0	-0.291	0	34.3	1.405	78	0.11	1	0	0	0.0155756	4.4108	2	-0.207991	-2.96853	1	0	0	0	6.359	2	3	0.772	0.801	0.707	0	1.824	4.301	24.819	0.236	1	41.99	0.87309	5.681	1.935	4.142	0	0	0	0.19	0
0	-0.053	0	32	1.955	66	0.182	1	0	0	0.0700937	0	3	-0.220926	-2.10408	0	0	0	0	5.561	1.215	2.5	1.005	1.195	0.813	0	1.873	4.084	13.542	0.252	1	54.88	0.794459	0	2.196	8.153	1.142	0	0	0	0
0	-0.202	0	28	0.855	66	0.182	1	0	0	0.0157245	0	1	-0.145398	-2.64815	0	0	0	0	5.648	1.034	3	0.627	0.713	0.96	0	1.762	4.21	14.775	0.25	1	29.1	0.853871	4.973	3.955	0	1.731	0	0	0	0
0	-0.738	0	49.9	1.21	108	0.111	0	2	14.1242	0.046051	6.17942	3	-0.195932	-4.89936	1	0	0	0	10.366	2.705	3.5	0.693	0.623	0.468	0	1.839	4.682	37.312	0.194	1	46.61	0.725924	0	1.847	0	0	5.221	0	0	1.148
0	1.121	28.8	68.7	3.275	122	0.069	4	3	36.3957	0.161646	105.268	6	-0.242729	-2.92772	5	0	2	1	17.304	2.64	6	0.453	0.464	0.444	0	1.93	4.785	83.205	0.184	0	122.59	0.801179	0	0.904	0	0	0	0	0	1.733
0	0.161	0	113.7	4.13	212	0.036	2	3	0	0.0934536	3.10147	6	-0.216057	-8.05287	2	0	0	0	26.116	3.776	10	0.829	1.161	1.443	0	1.975	4.399	127.586	0.113	0	144.94	0.789792	0	-1.765	0	0	9.239	0	0	0
0	0.083	0	114.3	2.92	236	0.031	2	3	21.9998	0.0836574	0	4	-0.223893	-9.65374	4	0	0	0	25.239	3.876	10	0.882	0.889	0.868	0	1.896	4.703	105.311	0.138	0	129.26	0.868328	0	3.269	0	0	21.3	0	0	0
0	1.023	19.4	69.2	3.91	148	0.065	2	2	25.3852	0.117952	50.935	5	-0.216141	-5.4144	3	2	0	1	12.246	3.048	4.5	0.596	0.625	0.538	0	1.886	5.114	48.63	0.14	1	134.04	0.737309	0	3.451	16.9	0	0	0	0	1.702
0	-0.817	0	65.7	1.65	196	0.067	0	3	3.12431	0.0623781	3.12431	4	-0.190914	-7.65491	0	0	0	0	0	3.131	3.5	1.085	1.085	1.085	0	1.887	5.03	36.464	0.136	0	50.08	0.6092	3.796	9.412	13.9	0	0	0	0.319	6.889
0	-0.776	0	38.4	1.1	110	0.147	0	2	0	0.0522316	3.0551	2	-0.191361	-5.48348	0	0	0	0	7.091	2.908	3.5	0.794	0.655	0.438	0	1.994	4.487	17.683	0.206	1	30.71	0.772767	0	7.081	9.492	0	0	0	0	2.094
0	-0.43	0	78.2	1.405	186	0.049	1	2	3.12431	0.0683014	3.12431	3	-0.204682	-8.03098	6	0	0	0	13.541	3.359	5.5	0.84	0.864	0.791	0	2.054	5.494	62.664	0.132	0	71	0.717976	0.668	5.311	4.799	0	5.163	0	0	1.468
0	-0.75	0	51.7	1.1	118	0.117	0	1	3.12431	0.113797	3.12431	4	-0.220519	-3.42603	0	0	0	0	7.276	2.781	2.5	0.803	0.84	0.722	0	2.034	4.374	33.357	0.194	1	63.16	0.839703	0	1.722	7.944	0	0	0	0	1.145
0	-0.291	0	55.7	1.46	110	0.094	1	0	3.12431	0.0815168	12.2453	2	-0.216057	-3.78483	1	0	0	0	9.516	2.5	4	0.714	0.738	0.612	0	1.839	4.558	44.531	0.182	1	49.41	0.826532	0.088	0.291	0	0	0	0	-0.623	1.182
0	-0.79	0	63.8	1.815	140	0.091	0	2	3.12431	0.0825661	3.12431	3	-0.216057	-6.68303	0	0	0	0	13.855	3.014	4.5	0.624	0.609	0.479	0	2.073	4.757	53.611	0.169	1	54.45	0.764616	0	2.719	0	0	0	0	0	1.133
0	-0.444	0	42.1	0.855	128	0.121	1	1	0	0.0551664	13.2324	1	-0.190046	-5.7797	0	0	0	0	11.148	3	7.5	0.589	0.608	0.549	0	1.991	4.017	36.499	0.177	1	29.1	0.784547	7.554	5.006	0	0	0	-0.057	2.448	0
0	0.252	9.996	75.9	3.11	178	0.056	1	3	21.9998	0.0798492	53.9901	5	-0.216057	-8.88359	1	2	0	0	13.435	3.381	6	0.617	0.572	0.46	0	2.014	5.207	55.117	0.139	0	114.45	0.718689	0.856	6.75	13.5	0	11.1	0	0	0
0	-0.202	0	30.5	0.8	62	0.145	1	0	18.0108	-0.128901	18.0108	2	-0.0543	-3.48099	1	0	0	0	8.393	1.022	3	0.766	0.555	0.523	0	1.854	3.993	20.08	0.251	1	67.91	0.818449	0.929	4.454	0	0	0	0	0	0
0	-0.75	0	45.9	1.1	108	0.088	0	2	0	0.0997703	3.0551	2	-0.202521	-6.01281	2	0	0	0	8.143	2.632	4	0.57	0.726	0.562	0	1.854	4.64	25.993	0.193	1	36.68	0.484749	0	5.41	4.579	3.103	0	0	0	0
0	0.278	0	50.8	1.655	124	0.09	1	2	32.8972	0.025065	3.0551	2	-0.170828	-6.89167	2	0	0	0	14.245	2.708	5	0.532	0.601	0.517	0	1.919	4.665	41.906	0.174	1	55.98	0.715366	0.908	7.803	4.657	1.38	0	0	0	0
0	-0.751	0	52.7	1.1	134	0.079	0	2	0	0.0817712	0	2	-0.216057	-6.84965	2	0	0	0	9.603	2.788	5.5	0.89	0.846	0.739	0	1.853	3.804	30.301	0.184	0	25.78	0.680526	0.746	7.696	9.447	3.309	0	0	0	0
0	0.125	0	71	1.105	164	0.077	1	2	32.8972	0.0748487	0	3	-0.218212	-7.55657	2	0	0	0	13.058	3.118	4	0.49	0.49	0.488	0	2.058	5.141	64.408	0.158	1	77.23	0.813695	0	2.684	0	0	0	0	0	0
0	-0.858	0	51.3	0.605	118	0.076	0	2	10.9999	0.0816081	0	2	-0.216057	-5.18586	0	0	0	0	10.723	2.564	5	0.723	0.673	0.488	0	1.879	4.403	36.428	0.177	1	26.3	0.728871	1.563	5.382	0	0	5.146	0	0	0
0	0.796	19.7	106.3	3.825	232	0.045	1	2	0	0.080936	108.111	3	-0.219723	-10.9071	3	4	0	0	23.573	3.819	8.5	0.461	0.451	0.46	5.15	1.984	5.674	110.751	0.125	0	166.55	0.639811	0.145	4.239	4.679	0	5.472	0	-0.714	1.204
0	-0.689	0	50.1	0.605	108	0.111	0	2	14.1242	0.0546438	3.12431	2	-0.208236	-6.93344	0	0	0	0	10.529	2.681	4.5	0.855	0.632	0.543	0	1.858	4.459	32.494	0.193	1	61.63	0.722954	0	2.397	0	0	5.392	0	0	1.319
0	-0.772	0	55.6	1.21	128	0.1	0	2	14.1242	0.0680693	6.17942	2	-0.210383	-7.17985	1	0	0	0	9.895	3.061	4	0.67	0.606	0.454	0	2.041	4.923	37.581	0.186	1	46.61	0.745203	0	2.753	0	0	5.191	0	0	1.073
0	-0.673	0	41.6	1.21	82	0.132	0	1	14.1242	0.03047	6.17942	2	-0.19289	-4.25842	2	0	0	0	9.036	1.835	3.5	0.729	0.646	0.487	0	1.814	4.364	29.702	0.219	1	46.61	0.683221	1.041	0.906	0	0	5.004	0	0	1.088
0	-0.689	0	52	1.21	108	0.111	0	2	14.1242	0.0500864	6.17942	2	-0.21074	-6.03626	0	0	0	0	10.529	2.681	4.5	0.693	0.606	0.485	0	1.859	4.459	36.251	0.193	1	46.61	0.6188	0	1.166	0	0	5.039	0	0	0.976
0	-0.277	9.449	65.8	2.42	138	0.087	0	2	14.1242	0.0746323	54.0593	2	-0.212139	-6.87969	1	2	0	0	12.379	3.066	4.5	0.594	0.604	0.581	0	2.041	4.958	52.793	0.175	1	92.43	0.777976	0	1.586	0	0	5.134	0	0	0.965
0	-0.651	0	41.4	1.21	78	0.154	0	0	14.1242	0.0256121	3.12431	2	-0.190294	-3.3871	1	0	0	0	8.483	1.475	3.5	0.9	0.829	0.538	0	1.811	4.23	27.386	0.231	1	46.61	0.709265	0.237	0.274	0	0	4.905	0	0	1.001
0	0.994	9.44	81.1	3.525	150	0.057	2	2	0	0.0788252	55.5408	3	-0.205816	-6.89733	2	2	0	0	16.907	2.962	7.5	0.557	0.981	0.572	0	1.929	5.147	85.042	0.149	1	121.09	0.435343	0	-0.603	0	0	0	0	0	0
0	0.946	0	53	1.355	116	0.071	2	2	43.8971	0.0830723	0	1	-0.220741	-4.85846	0	0	0	0	8.662	2.759	4.5	0.791	0.793	0.783	0	1.883	4.619	33.004	0.193	1	64.35	0.864033	0	3.194	0	0	5.709	0	0	0
0	0.374	0	46	0.5	98	0.133	1	0	36.0215	0.0815181	3.12431	2	-0.216057	-3.47947	0	0	0	0	8.041	2.622	2.5	0.69	0.715	0.638	0	1.851	4.45	32.484	0.206	1	63.4	0.791331	0	0.875	0	0	0	0	0	1.153
0	-0.85	0	119	3.025	252	0.032	0	3	21.9998	0.0818132	0	5	-0.226438	-11.8314	2	0	0	0	21.968	3.841	8.5	0.667	0.667	0.667	0	1.942	4.372	126.724	0.121	0	103.81	0.872929	0	0.477	0	0	11.5	0	0	0
0	-0.704	0	49.7	0.605	112	0.099	0	2	3.12431	0.0263541	4.67505	2	-0.181071	-5.83003	1	0	0	0	11.044	2.79	5	0.815	0.765	0.67	0	1.843	4.801	31.24	0.181	0	32.67	0.662611	0	3.942	4.177	1.422	0	0	0	1.874
0	0.127	0	25.5	1.35	42	0.143	1	0	0	0.0918318	0	3	-0.178069	-1.37884	2	0	0	0	3.502	0.163	1	0.859	0.763	1.093	0	1.52	3.75	9.066	0.28	0	61.6	0.725319	1.144	0.774	7.36	1.43	0	0	0	0
0	1.55	30.6	93.5	4.68	188	0.045	2	2	10.9999	0.0722002	127.255	3	-0.207105	-7.57561	4	4	1	1	21.368	3.489	7	0.454	0.451	0.468	0	1.945	5.472	110.756	0.121	0	162.56	0.536792	0.252	2.409	4.367	0	5.499	0	-0.564	0
0	1.804	29.6	79	4.68	146	0.062	2	2	10.9999	0.0622404	127.255	3	-0.205561	-5.98976	2	4	1	1	17.944	3.295	6	0.516	0.514	0.528	0	1.911	5.103	86.718	0.148	1	162.56	0.644548	0	0.375	4.047	0	5.201	0	0	0
0	2.09	10.1	51.3	3.31	96	0.096	3	1	61.7853	0.092719	43.2735	4	-0.190373	-3.97335	2	0	1	1	11.363	2.562	4	0.769	0.61	0.557	0	1.906	4.682	39.497	0.195	1	129.03	0.730977	0	0.048	3.803	0	5.113	0	0	0
0	1.306	19.2	54.2	2.26	94	0.117	2	0	10.9999	0.109981	107.992	3	-0.211824	-3.78437	2	2	1	1	11.906	2.541	4.5	0.627	0.624	0.639	0	1.924	4.441	49.92	0.21	1	116.2	0.615759	0	-0.764	0	0	4.966	0	0	0
0	2.35	9.595	45.5	3.31	78	0.154	2	0	42.2913	0.109394	56.6767	3	-0.206001	-3.54397	2	0	1	1	8.251	1.369	3	0.861	1.163	1.317	0	1.902	4.387	29.524	0.236	1	93.38	0.841071	0	-1.93	0	0	4.773	0	0	0
0	0.626	18.8	45.8	2.67	78	0.154	0	0	10.9999	0.0612041	50.935	0	-0.216166	-3.53179	0	2	0	0	8.251	1.38	3	0.623	0.616	0.642	0	1.897	4.143	33.079	0.236	0	95.18	0.579684	0	-1.038	0	0	4.842	0	0	0
0	0.289	9.776	55.7	2.15	138	0.072	2	3	36.3851	0.0341183	0	5	-0.210863	-5.59041	5	0	0	1	9.676	2.912	4	0.81	0.775	0.944	0	1.864	5.203	36.133	0.143	1	79.63	0.835838	5.166	7.082	13.1	1.764	5.4	0	0	0
0	-0.323	0	62.2	1.35	148	0.065	1	2	14.1242	0.0817658	3.12431	3	-0.215702	-5.72222	2	0	0	0	12.475	2.978	5.5	0.862	0.82	0.95	0	1.905	4.969	39.928	0.145	1	66.82	0.84	0	4.738	8.667	1.376	5.377	0	0	2.041
0	0.321	0	59.7	2.315	120	0.081	1	1	45.7962	0.115596	0	3	-0.228942	-3.76988	4	0	0	0	11.82	2.867	5	0.806	0.822	0.774	0	1.913	5.059	48.9	0.178	1	90.34	0.785175	0.407	0.56	0	0	5.209	0	0	0
0	-0.083	0	40.3	1.955	82	0.095	1	1	0	0.0645762	0	4	-0.203157	-3.98529	3	0	0	0	6.925	2.253	3	0.754	0.752	1.083	0	1.792	4.505	23.729	0.221	1	67.77	0.737113	0.936	1.655	11.7	2.967	0	0	0	0
0	-0.734	0	44.2	1.155	78	0.11	0	0	10.9999	0.0812934	9.12102	2	-0.210772	-2.53578	2	0	0	0	6.474	2.5	3	0.788	0.793	0.692	0	1.825	4.252	25.998	0.237	1	39.19	0.834592	0	-0.231	3.801	0	5.01	0	0	0
0	-0.734	0	38.9	1.155	78	0.11	0	1	10.9999	0.0765404	3.0551	2	-0.203654	-3.33119	3	0	0	0	6.359	2.5	3	0.694	0.609	0.482	0	1.827	4.585	20.633	0.236	1	39.19	0.713826	0	1.393	3.855	0	5.172	0	0	0
0	-0.222	0	51.8	2.56	96	0.072	1	1	0	0.0856777	0	4	-0.211433	-1.85337	4	0	0	0	9.381	2.527	3.5	0.962	0.986	0.909	0	1.828	4.84	36.52	0.197	1	81.18	0.824194	0.256	-0.164	7.872	0	4.838	0	0	0
0	-0.836	0	74.7	1.76	172	0.057	0	2	21.9998	0.111085	0	3	-0.23485	-8.26354	6	0	0	0	10.364	3.118	6	0.784	0.79	0.774	0	2.027	4.717	50.448	0.171	0	65.49	0.899173	0	4.109	4.074	0	10.9	0	0	0
0	0.647	19.3	24.5	1.71	52	0.321	2	0	50.7705	-0.045685	0	2	-0.133105	-0.7958	3	0	2	0	5.658	0	4	0.562	0.563	0.562	0	1.673	3.258	23.03	0.293	0	40.46	0.818119	3.577	0	0	0	0	-1.74	0	0
0	-0.198	9.634	56.2	1.76	116	0.071	0	1	10.9999	0.0625672	50.935	3	-0.185947	-4.45747	3	2	0	0	8.502	2.783	3.5	0.613	0.622	0.6	0	1.89	4.793	35.843	0.184	1	98.12	0.777594	0	2.276	11.5	0	5.863	0	0	1.467
0	-0.819	0	67	1.21	160	0.071	0	2	0	0.0807462	3.10147	2	-0.206958	-4.92517	0	0	0	0	17.114	3.055	7	0.913	1.59	1.447	0	1.985	3.558	51.726	0.171	1	44	0.902317	0	5.152	0	0	0	0	0	4.055
0	-0.817	0	80.7	1.21	174	0.044	0	3	43.9995	0.0623588	0	4	-0.209664	-8.14014	9	0	0	0	15.603	2.987	5	0.903	0.903	0.903	0	1.946	4.495	69.145	0.146	0	71.06	0.914302	0	2.134	0	0	22	0	0	0
0	-0.769	0	63.7	1.705	144	0.07	0	2	10.9999	0.0656502	0	3	-0.195614	-6.6619	4	0	0	0	11.645	3.118	5.5	0.827	0.738	0.499	0	1.986	5.132	42.641	0.172	0	52.08	0.74342	0	3.877	9.024	0	5.456	0	0	0
0	-0.733	0	78.1	1.21	138	0.06	0	2	21.9998	0.0764746	18.242	2	-0.213889	-6.93725	4	0	0	0	15.133	2.936	6.5	0.741	0.701	0.55	0	1.859	4.195	72.554	0.172	0	52.6	0.742926	0	-1.984	0	0	10.4	0	0	0
0	-0.798	0	63.8	1.705	138	0.072	0	2	10.9999	0.0834052	9.12102	3	-0.216057	-5.4883	1	0	0	0	9.484	3.05	5	0.747	0.755	0.648	0	1.986	4.721	41.331	0.167	1	52.08	0.871444	0	3.007	8.982	0	5.304	0	0	0
0	-0.323	0	57.4	2.45	158	0.08	2	3	0	0.0656379	19.8406	5	-0.211366	-7.42619	1	0	0	0	11.66	3.209	5.5	0.659	0.586	0.445	0	1.902	5.058	32.498	0.162	1	72.28	0.525781	0.828	9.36	18.2	0	0	0	0	1.779
0	2.84	0	40.5	1.8	100	0.11	4	1	65.7944	0.0810204	16.7855	2	-0.223394	-2.94256	2	0	0	0	7.748	2.5	4.5	0.814	0.814	0.814	0	1.878	4.558	21.588	0.189	1	80.72	0.648202	1.813	5.733	4.546	0	0	0	0	0
0	-0.672	0	51.4	1.76	104	0.125	0	0	0	0.0621006	1.55073	3	-0.19599	-4.47983	0	0	0	0	8.51	2.556	4.5	0.93	1.62	0.935	0	1.941	4.45	33.19	0.203	1	51.96	0.515825	0	0.596	3.914	0	0	0	0	0.484
0	-0.853	0	64.3	0.605	150	0.057	0	2	21.9998	0.0626965	0	3	-0.214473	-7.43042	6	0	0	0	9.85	3.032	5	0.888	0.888	0.888	5.74	1.883	5.314	44.889	0.156	0	48.67	0.725577	0.362	4.841	0	0	16.9	0	0	0
0	-0.879	0	59.2	0.605	140	0.063	0	2	10.9999	0.068116	0	2	-0.215021	-7.38004	5	0	0	0	6.351	2.976	4	0.813	0.813	0.812	5.72	1.881	5.27	38.905	0.152	0	39.44	0.707759	0.415	4.489	0	0	11.6	0	0	0
0	-0.734	0	32.2	1.1	88	0.165	0	1	0	0.0655592	0	2	-0.191266	-3.29408	0	0	0	0	6.32	2.5	3	0.82	0.777	0.924	0	1.855	4.106	14.18	0.221	1	30.71	0.928137	0	5.309	9.019	1.683	0	0	0	1.967
0	-0.083	9.007	43.4	1.705	84	0.105	1	1	0	0.0567832	25.6041	4	-0.1776	-3.26044	4	0	1	0	8.206	2.118	3.5	0.599	0.529	0.54	0	1.855	4.564	25.221	0.221	1	63.3	0.569796	0.276	1.941	10.9	0	0	0	0	1.528
0	-0.673	0	40.4	1.155	80	0.121	0	1	0	0.0787736	0	2	-0.18499	-3.45094	3	0	0	0	7.72	2.118	3.5	0.889	0.756	0.536	0	1.848	4.502	25.632	0.23	1	34.89	0.660892	0.223	1.296	3.862	0	0	0	0	1.688
0	2.089	0	32.2	1	74	0.128	2	0	65.7944	0.0812161	0	0	-0.216057	-2.94302	0	0	0	0	6.469	1.558	3.5	0.505	0.505	0.505	0	1.921	3.203	16.044	0.247	1	52.04	0.472659	0.917	4.123	0	0	0	0	0	0
0	2.641	0	44.6	2.21	66	0.182	2	0	64.1886	0.0488423	1.55073	2	-0.0852933	-2.80095	0	0	0	0	9.083	1	5	0.853	1.538	1.02	0	1.885	3.511	32.962	0.257	0	86.18	0.323256	0	-1.027	0	0	0	0	0	0
0	-0.762	0	59	1.21	118	0.095	0	0	21.9998	-0.000592905	0	3	-0.200908	-4.94561	4	0	0	0	13.176	3.076	5.5	0.793	0.793	0.793	0	1.89	3.867	42.95	0.175	1	69.67	0.826206	0	2.053	0	0	10	0	0	0
0	0.257	0	72.7	1.655	162	0.054	2	3	50.8879	0.0558908	34.6738	6	-0.208498	-5.17364	5	0	0	0	15.089	3.149	5.5	0.938	0.932	0.948	5.36	1.897	4.917	51.512	0.129	1	110.97	0.838964	0	4.95	7.832	0	21.3	0	0	0
0	-0.807	0	38	0.55	100	0.181	0	0	0	0.0632022	0	2	-0.204702	-4.89396	0	0	0	0	4.397	2.629	2	0.796	0.834	0.712	0	1.888	4.564	18.71	0.219	1	34.89	0.897431	0	4.184	4.527	0	0	0	0	1.694
0	-0.763	0	46.6	1.21	88	0.092	0	2	10.9999	0.0766685	3.0551	2	-0.206096	-4.59544	2	0	0	0	8.818	2.5	4	0.618	0.558	0.486	0	1.863	4.459	29.933	0.22	1	43.37	0.708843	0	1.791	0	0	5.179	0	0	0
0	-0.781	0	30.5	1.1	80	0.167	0	1	0	0.0740356	0	2	-0.193839	-3.49751	1	0	0	0	0	2.5	2	0.909	0.824	0.909	0	1.858	4.524	12.072	0.236	1	25.78	0.749571	0	4.393	8.659	1.698	0	0	0	0
0	-0.353	10.1	45	1.46	94	0.088	1	0	28.5095	0.0804582	3.12431	2	-0.216057	-3.18256	2	0	1	0	10.3	2.5	3.5	0.704	0.735	0.645	0	1.903	4.239	36.642	0.209	1	40.54	0.778502	0	1.885	0	0	0	0	-1.114	1.967
0	0.822	10.2	70.7	2.81	174	0.06	2	2	0	0.0791107	50.935	2	-0.205674	-9.30076	0	2	0	0	12.591	3.213	5.5	0.522	0.557	0.453	0	2.04	4.834	49.348	0.161	0	95.66	0.848467	0	7.843	9.171	0	0	0	0	0
0	-0.32	0	46.6	1.405	104	0.098	1	1	0	0.0655147	0	2	-0.187209	-4.6777	1	0	0	0	7.401	2.86	3.5	0.724	0.683	0.479	0	1.996	4.954	27.804	0.207	1	41.99	0.783996	0	3.152	4.302	0	0	0	0	0
0	-0.772	0	51.9	0.55	120	0.081	0	2	3.12431	0.0626632	6.17942	2	-0.201185	-6.07481	0	0	0	0	12.373	2.765	5.5	0.782	0.69	0.471	0	1.887	4.366	32.633	0.179	1	41.9	0.797704	0	3.948	4.302	0	5.253	0	0	2.018
0	0.231	10.3	56.3	2.15	150	0.08	2	3	25.3852	0.0926512	0	4	-0.204488	-7.0907	3	0	0	1	6.571	2.967	3.5	0.654	0.688	0.894	0	2.041	5.27	34.715	0.145	1	70.4	0.838307	4.655	8.569	13.2	1.764	0	0	0	0
0	-0.291	9.319	38.5	1.405	88	0.165	2	0	0	0.0746325	25.3852	3	-0.222131	-2.51641	2	0	1	1	6.159	2.216	2.5	0.591	0.607	0.561	0	2.014	4.533	22.825	0.23	1	50.19	0.803461	2.758	3.081	4.535	0	0	0	0	0
0	-0.031	0	23.9	1.35	58	0.278	3	0	0	0.0907967	19.8406	3	-0.160981	-3.18728	0	0	0	0	4.62	0.861	2.5	0.734	0.609	0.468	0	1.829	3.808	8.289	0.288	0	41.57	0.614831	0	3.703	8.342	0	0	0	0	0
0	-0.888	0	63.6	0	162	0.074	0	2	21.9998	0.0702632	9.12102	2	-0.215927	-7.82252	1	0	0	0	9.912	3.078	5.5	0.746	0.738	0.654	0	2.069	5.278	45.807	0.159	0	18.46	0.904451	0	5.723	0	0	11.9	-1.063	0	0
0	-0.457	10.8	66.8	0.25	172	0.067	1	3	58.3849	0.0756278	0	4	-0.209864	-7.21597	1	0	0	1	12.847	3.294	6.5	0.861	0.861	0.861	0	2.069	4.643	47.911	0.151	0	47.92	0.943701	0	6.835	0	0	17.3	-0.912	0	0
0	-0.371	0	60.8	2.065	150	0.057	1	2	18.0108	0.0451467	22.4215	4	-0.198288	-3.82535	4	0	0	0	9.468	2.938	4	0.93	0.963	0.861	0	1.937	5.115	59.428	0.145	1	61.88	0.727765	11	2.786	0	0	5.403	0	0.054	4.156
0	-0.405	0	69.4	1.46	154	0.063	1	2	0	0.0730235	0	2	-0.20092	-8.77414	3	0	0	0	13.516	3.118	5	0.565	0.531	0.487	0	2.042	5.369	59.076	0.17	0	46.17	0.745552	0	3.426	0	0	0	0	0	0
0	-0.241	0	54.6	1.405	120	0.081	1	2	0	0.083265	3.0551	2	-0.197624	-7.78039	1	0	0	0	12.147	2.743	5.5	0.605	0.632	0.549	0	1.854	4.75	37.937	0.192	0	41.99	0.551532	0	4.139	4.425	1.356	0	0	0	0
0	-0.394	0	65.4	0.855	150	0.068	1	2	0	0.0744091	6.24068	2	-0.213238	-7.76269	3	0	0	0	13.363	3.267	5.5	0.632	0.578	0.461	5.47	1.983	5.17	52.071	0.152	1	59.31	0.777096	0	4.397	0	0	5.469	0	0	0
0	0.856	19.9	95	3.275	196	0.052	1	3	21.9998	0.0816513	105.056	4	-0.220596	-8.1429	3	4	0	0	19.538	3.542	7	0.55	0.549	0.56	0	1.995	5.398	98.563	0.129	0	156.27	0.736588	0.005	2.553	0	0	10.7	0	0	0
0	-0.742	0	64.1	1.1	150	0.068	0	3	10.9999	0.0361271	0	5	-0.194394	-6.11164	4	0	0	0	13.665	3.226	5.5	0.88	0.828	0.503	0	2.001	5.236	44.964	0.167	1	67.15	0.813225	0.581	4.697	13.2	0	5.496	0	0	1.265
0	1.165	18.9	73.8	3.825	138	0.06	4	3	7.88614	0.162063	102.143	8	-0.224016	-5.84206	4	0	2	0	15.459	3.108	6	0.45	0.54	1.048	0	1.866	5.209	65.565	0.169	0	149.29	0.708724	0	1.912	11.9	2.308	0	0	0	0
0	0.403	9.321	64.5	2.615	134	0.065	1	3	0	0.0876343	50.935	4	-0.123419	-7.67556	1	2	0	0	15.136	3.232	7	0.495	0.6	1.024	0	1.898	4.631	51.759	0.182	1	113.06	0.651301	0	4.589	12.1	2.458	0	0	0	0
0	0.47	9.271	63.6	2.615	128	0.067	1	3	0	0.10643	52.1629	4	-0.20318	-7.81811	1	2	0	0	13.265	3.037	6	0.456	0.548	0.58	0	1.874	4.741	48.496	0.182	1	113.06	0.520666	0	3.341	12	2.701	0	0	0	0
0	-0.795	0	33.8	1.1	86	0.154	0	1	0	0.0585625	0	2	-0.206172	-3.91633	1	0	0	0	4.649	2.5	3	1.013	1.018	1	5.68	1.879	4.518	14.265	0.226	1	38.92	0.836853	0	4.387	8.466	0	5.684	0	0	0
0	1.088	0	37.2	1.3	98	0.133	3	1	32.8972	0.0486337	16.7855	2	-0.178469	-5.15896	1	0	0	0	8.61	2.528	4.5	0.85	0.85	0.85	0	1.908	4.696	18.736	0.215	1	54.7	0.633196	0	7.155	4.61	0	0	0	0	0
0	2.885	0	94	2.71	208	0.038	4	3	87.7942	0.0848227	0	2	-0.228908	-8.33204	2	0	0	0	18.635	3.655	9	0.821	0.824	0.811	0	1.892	4.56	74.197	0.146	0	128.7	0.837503	0	5.441	0	0	11.9	0	0	0
0	-0.884	0	59.3	1.1	164	0.089	0	2	0	0.0914014	0	3	-0.211891	-7.84203	1	0	0	0	6.291	3.185	3	0.655	0.678	0.603	0	2.127	5.297	36.27	0.161	1	42.85	0.915415	0	9.179	9.179	0	0	0	0	0
0	-0.944	0	42.8	0.55	132	0.11	0	1	0	0.0798484	0	1	-0.216057	-7.29405	0	0	0	0	0	2.897	2.5	0.852	0.852	0.852	0	2.125	4.922	22.269	0.184	0	12.89	0.960183	3.548	10.6	5.067	0	0	0	0	0
0	-0.473	9.694	64	0.8	170	0.085	1	2	25.3852	0.105169	0	3	-0.22878	-8.73822	1	0	0	1	9.661	3.373	4	0.532	0.545	0.506	0	2.128	5.187	41.695	0.156	0	50.19	0.891379	0	9.014	4.927	0	0	0	0	0
0	0.679	9.172	33.4	1.05	66	0.182	1	0	25.3852	0.0930555	3.38515	3	-0.199071	-4.60968	3	0	0	1	5.547	0.946	3	0.782	0.576	0.541	5.06	1.845	4.248	13.237	0.261	0	97.95	0.792277	0	1.395	7.311	0	5.055	0	0	0
0	0.267	9.601	65.7	1.46	154	0.087	1	2	0	0.0707269	50.935	2	-0.224688	-7.11095	0	2	0	0	11.477	3.274	4.5	0.429	0.432	0.433	5.51	2.024	5.143	47.86	0.154	1	100.95	0.754179	0	5.527	4.093	0	5.536	0	0	0
0	-0.371	0	72.2	0.855	166	0.08	1	2	21.9998	0.0606018	0	3	-0.22385	-6.88171	2	0	0	0	15.182	3.402	6	0.768	0.774	0.756	0	2.018	5.061	61.305	0.159	1	81.7	0.781818	0	2.519	0	0	11.3	0	0	0
0	-0.781	0	76.4	0	188	0.067	0	2	21.9998	0.0760574	0	2	-0.216057	-9.7344	2	0	0	0	13.343	3.453	6	0.735	0.663	0.487	5.71	2.019	4.697	55.415	0.134	0	61.56	0.748173	0	5.868	4.245	0	18	0	0	0
0	-0.841	0	72.2	0	188	0.067	0	2	21.9998	0.0698985	0	2	-0.200559	-9.21366	4	0	0	0	13.103	3.388	6	0.735	0.727	0.752	5.76	2.02	4.979	52.575	0.134	0	61.56	0.807241	0	7.509	4.296	0	18.2	0	0	0
0	-0.841	0	68.8	0	188	0.067	0	2	0	0.0786737	6.20294	2	-0.216057	-11.3388	2	0	0	0	13.343	3.453	6	0.487	0.654	0.908	5.86	2.025	4.671	49.029	0.134	0	43.1	0.645375	0	10.9	4.439	3.253	5.864	0	0	0
0	-0.828	0	47.5	0.605	100	0.11	0	1	10.9999	0.0740457	0	2	-0.212163	-4.59063	1	0	0	0	6.793	2.5	2.5	0.679	0.679	0.679	0	1.915	4.487	33.907	0.205	1	43.37	0.868845	0	0.83	0	0	5.345	0	0	0
0	-0.442	0	71.5	0.25	190	0.069	1	2	0	0.0778458	6.20294	2	-0.216057	-9.90247	1	0	0	0	14.959	3.462	6.5	0.533	0.683	0.908	0	2.027	5.094	57.096	0.143	0	46.17	0.674206	0	9.682	0	3.174	0	0	0	0
0	0.671	0	29.2	1.655	56	0.156	3	0	0	-0.0776116	16.663	3	-0.10351	-0.85892	1	0	0	0	7.238	0.519	3	0.792	0.81	0.746	0	1.624	3.993	17.361	0.256	1	57.78	0.78255	0.49	2.552	3.964	0	0	0	0	0
0	-0.692	0	45.6	1.155	84	0.105	0	1	10.9999	0.116804	5.31835	2	-0.211527	-5.00309	2	0	0	0	8.507	2.5	4	0.756	0.653	0.489	5.05	1.845	4.176	25.761	0.223	1	63.23	0.663302	0	0.863	0	0	10.1	0	0	0
0	-0.797	0	50.7	1.21	118	0.117	0	1	0	0.118936	0	2	-0.202924	-5.33208	1	0	0	0	7.23	2.769	3	0.779	0.799	0.743	5.25	2.072	4.375	34.383	0.19	1	50.52	0.877356	0.148	2.813	0	0	5.248	0	0	1.232
0	-0.053	0	31.6	1.405	64	0.164	1	0	0	-0.0817743	0	3	-0.0834809	-2.13014	0	0	0	0	8.532	0.417	5	0.737	0.741	1.07	0	1.669	3.237	23.864	0.261	1	54.88	0.818851	0	1.382	7.611	1.377	0	-0.389	0	0
0	-0.818	0	37.8	1.1	94	0.117	0	1	0	0.0857917	0	2	-0.216057	-4.49603	0	0	0	0	5.247	2.5	3	1.009	1.013	0.998	5.76	1.881	4.215	17.2	0.214	1	38.92	0.789948	0	4.6	8.267	0	5.756	0	0	0
0	0.174	20	90.4	3.52	220	0.047	0	2	3.00179	0.0788819	112.338	2	-0.207599	-10.8551	2	4	0	0	20.073	3.688	8	0.305	0.402	0.496	0	1.925	5.567	81.692	0.119	0	120.13	0.632642	2.826	9.111	10.2	1.544	0	0	-0.024	2.012
0	0.162	19.9	88	3.52	214	0.048	0	2	3.00179	0.0779075	109.283	2	-0.207719	-9.76468	2	4	0	0	17.54	3.687	7	0.306	0.416	0.849	0	1.925	5.567	77.816	0.121	0	120.13	0.704241	2.842	8.176	10.2	1.552	0	0	-0.006	2.016
0	-0.832	0	79.3	1.155	196	0.045	0	3	21.9998	0.0819643	4.4108	4	-0.216057	-8.00821	1	0	0	0	17.082	3.469	7	0.823	0.781	0.5	0	1.911	5.294	66.07	0.118	0	51.13	0.768313	2.945	7.342	4.952	0	10.7	0	-0.056	1.654
0	0.231	9.552	59.8	1.46	144	0.07	1	2	0	0.085456	53.9901	1	-0.216057	-7.08416	0	2	0	0	12.008	3.031	5.5	0.36	0.382	0.456	0	1.905	4.961	42.644	0.171	1	70.21	0.730885	0.731	6.875	4.926	0	0	0	0.044	0
0	0.144	0	57.8	1.6	160	0.061	2	2	42.2701	0.0468367	42.2701	1	-0.162868	-5.8847	0	0	0	0	16.648	3.202	6.5	1.222	0.838	0.496	0	1.961	4.657	40.909	0.148	0	62.63	0.837771	3.299	9.562	0	0	0	0	0.128	4.245
0	-0.781	0	33.5	1.1	74	0.128	0	1	0	0.0801257	0	2	-0.180955	-3.36783	1	0	0	0	6.539	2.184	3	0.734	0.788	0.961	0	1.882	4.054	16.604	0.234	1	36.68	0.641859	0.399	4.203	4.396	1.539	0	0	0	0
0	2.062	9.385	58.3	3.06	106	0.082	2	1	61.7853	0.0767864	68.8232	3	-0.179266	-5.0895	1	2	0	0	13.822	2.916	5.5	0.6	0.507	0.553	0	1.925	4.672	49.743	0.185	1	154.62	0.677868	0	1.481	3.869	0	5.18	0	0	0
0	1.018	18.7	75	2.865	140	0.063	2	2	54.2733	0.0886057	68.8232	4	-0.216057	-5.69474	2	2	0	1	16.616	3.187	6.5	0.593	0.592	0.6	0	1.907	4.953	70.551	0.149	1	133.81	0.700521	0	0.88	3.931	0	5.168	0	0	0
0	0.262	0	39.7	1.655	102	0.092	2	0	36.0215	0.0837658	40.4323	2	-0.220897	-3.33634	3	0	0	0	5.192	2.264	2.5	0.724	0.75	0.665	0	1.93	4.778	31.497	0.188	1	41.13	0.629506	8.657	3.031	0	0	0	0	0.521	0
0	0.59	0	27	1.05	62	0.222	1	0	32.8972	-0.0368836	0	1	-0.150618	-2.51051	0	0	0	0	5.05	0.824	2	0.498	0.677	0.95	0	1.775	4.005	14.353	0.266	1	49.81	0.731647	4.618	4.031	0	1.596	0	0	0	0
0	-0.134	8.723	44.3	0.855	78	0.154	2	0	10.9999	0.123924	28.4403	3	-0.236365	-3.86682	2	0	1	1	8.547	1.495	4	0.626	0.558	0.488	0	1.896	4.322	26.623	0.238	1	63.6	0.553825	0	-0.748	0	0	4.852	0	0	0
0	-0.807	0	44	0.605	86	0.114	0	0	10.9999	0.0896594	0	2	-0.212603	-4.27746	3	0	0	0	9.547	2.475	3.5	0.72	0.72	0.72	0	1.932	4.556	32.388	0.217	1	43.37	0.519439	0.625	1.412	0	0	5.213	0	0	0
0	0.411	0	46	1.105	86	0.114	1	0	43.8971	0.109823	0	2	-0.219593	-4.21731	3	0	0	0	9.547	2.475	3.5	0.745	0.744	0.747	0	1.93	4.593	32.219	0.217	1	69.39	0.420594	0.593	0.388	0	0	5.133	0	0	0
0	-0.382	9.579	71.3	1.76	156	0.056	0	2	0	0.0798173	50.935	2	-0.208477	-9.18225	1	2	0	0	12.652	3.251	4.5	0.5	0.504	0.5	6.02	1.912	4.914	54.855	0.138	0	95.11	0.835981	0	4.844	4.419	0	6.066	0	0	0
0	-0.787	0	43.3	0.55	100	0.085	0	1	3.12431	-0.0768151	3.12431	2	-0.150566	-4.02683	0	0	0	0	12.428	2.561	4.5	1.027	0.917	0.986	0	1.874	4.263	29.479	0.178	1	39.39	0.900546	0	5.854	4.461	1.563	0	0	0	2.056
0	-0.769	0	69.8	1.21	138	0.06	0	2	10.9999	0.0910753	3.0551	3	-0.217237	-7.53656	6	0	0	0	15.039	2.882	5.5	0.689	0.626	0.481	0	1.929	5.059	64.823	0.148	1	69.67	0.533639	0.069	0.731	0	0	10.3	0	0	0
0	2.537	0	26.7	2.1	62	0.222	2	0	65.7944	0.0293477	0	2	-0.206121	-1.73131	0	0	0	0	4.959	0.84	2.5	0.952	0.952	0.952	0	1.871	4.085	12.23	0.272	1	77.82	0.67881	4.362	3.023	8.092	0	0	0	0	0
0	-0.704	0	45.7	1.705	108	0.088	0	1	1.89909	0.0905444	0	3	-0.211014	-2.98295	3	0	0	0	8.321	2.586	4	1.064	1.215	0.801	0	1.926	4.651	26.463	0.188	1	55.96	0.886185	1.644	3.82	8.523	1.259	5.019	0	0	0
0	-0.836	0	70.1	1.155	168	0.053	0	3	21.9998	0.0508367	3.0551	4	-0.206151	-8.48297	5	0	0	0	16.611	3.322	6	0.754	0.672	0.467	0	2.057	5.231	55.447	0.135	0	48.42	0.840723	0	7.845	4.718	0	10.7	0	0	0
0	-0.798	0	59.9	1.155	132	0.062	0	3	21.9998	0.0453976	0	4	-0.199919	-6.02557	4	0	0	0	13.421	2.983	5.5	0.895	0.841	0.52	0	2.006	5.016	44.233	0.155	1	48.42	0.844737	0.591	4.625	4.398	0	10.6	0	0	0
0	-0.265	0	55.3	2.065	114	0.084	0	1	1.89909	0.0898367	18.0108	2	-0.216057	-3.59253	1	0	0	0	10.085	2.502	4	0.717	0.732	0.956	0	1.913	4.5	41.475	0.187	1	55.09	0.765976	0	2.601	0	0.974	0	0	0	0
0	2.142	0	44.8	2.705	94	0.088	2	0	52.6845	0.10267	35.899	2	-0.142246	-2.86016	1	0	0	0	10.703	2.596	4.5	0.836	0.68	0.823	0	1.865	4.682	27.922	0.192	1	103.45	0.659072	0	3.461	3.94	1.185	0	0	0	0
0	2.076	0	46.3	2.705	98	0.078	2	1	52.6845	0.102536	35.899	2	-0.142122	-3.37538	2	0	0	0	11.201	2.598	4.5	0.827	0.683	0.818	0	1.875	4.779	31.185	0.186	1	103.45	0.677632	1.043	3.574	3.96	1.193	0	0	0	0
0	1.05	19.4	61.7	3.36	140	0.076	2	3	25.3852	0.100006	50.935	4	-0.216563	-6.00305	3	2	0	1	11.541	2.928	4.5	0.485	0.553	0.918	0	1.881	5.114	45.95	0.144	1	116.22	0.722519	4.502	6.285	12.9	1.716	0	0	0	0
0	0.459	9.272	47.3	2.205	98	0.078	3	2	0	0.0413484	25.3852	4	-0.184387	-4.36504	7	0	1	1	11.035	2.293	4	0.773	0.777	1.073	0	1.801	4.79	38.685	0.183	1	75.11	0.70253	2.296	2.79	8.439	3.256	0	0	-0.621	0
0	-0.873	0	35.9	0	96	0.125	0	1	0	0.0587831	0	0	-0.183953	-4.75948	1	0	0	0	7.239	2.5	2.5	1.35	1.035	0.461	0	1.951	4.164	17.55	0.201	1	4.93	0.878714	0.809	5.948	0	0	0	0	0	2.302
0	-0.818	0	37.2	0	96	0.125	0	1	0	0.0614203	0	0	-0.188205	-4.94603	2	0	0	0	7.103	2.5	2.5	1.35	0.897	0.487	0	1.951	4.18	20.758	0.203	1	4.93	0.759874	1.196	4.977	0	0	0	0	-0.051	2.254
0	-0.75	0	56.2	0.605	112	0.099	0	0	14.1242	0.0768761	3.12431	3	-0.210219	-4.11211	1	0	0	0	11.164	2.689	4	0.796	0.814	0.761	0	1.84	4.164	41.86	0.18	1	63.68	0.833357	0	0.471	0	0	4.92	0	0	1.113
0	1.109	0	50.4	1.905	112	0.099	2	2	50.6629	0.0552485	17.8882	2	-0.209578	-5.02446	2	0	0	0	11.341	2.5	4.5	0.627	0.553	0.505	0	1.947	4.323	32.527	0.181	1	60.05	0.70061	0.84	5.213	0	0	0	0	0	2.076
0	0.459	18.7	53.8	2.42	100	0.085	0	1	10.9999	0.0444465	101.87	0	-0.216974	-4.90852	1	4	0	0	12.406	2.607	5	0.395	0.386	0.428	0	1.9	4.348	46.286	0.203	1	100.87	0.719674	0	3.132	0	0	5.615	0	0	0
0	-0.354	0	53.3	1.46	114	0.084	1	2	0	0.0792973	0	2	-0.223526	-5.12434	2	0	0	0	10.048	2.829	4	0.586	0.564	0.482	0	1.902	4.837	40.568	0.172	1	46.17	0.650787	1.32	3.137	0	0	0	0	0	0
0	-0.326	0	53.2	1.405	118	0.076	1	3	21.9998	0.0528869	0	4	-0.205532	-4.04417	3	0	0	0	10.438	2.915	4.5	0.964	0.974	0.942	0	1.996	4.836	33.941	0.195	1	60.45	0.898752	0	3.843	4.329	0	10.4	0	0	0
0	-0.733	0	54.3	2.2	148	0.077	0	2	6.24863	0.0674528	6.24863	4	-0.185276	-4.21521	0	0	0	0	0	3.021	3	1.213	1.213	1.213	0	1.886	4.741	27.74	0.158	1	62.97	0.922607	3.6	4.789	18	0	0	0	0	6.479
0	0.16	10.2	63.7	1.655	150	0.057	2	2	45.1725	0.0947792	17.8882	3	-0.216057	-5.43346	4	0	0	1	9.744	3.01	4.5	0.652	0.67	0.611	0	2.041	5.37	46.804	0.133	1	65.57	0.7442	1.176	4.548	4.104	0	0	0	0	0
0	0.228	9.71	70.2	2.26	144	0.048	2	2	56.1724	0.0947573	17.8882	5	-0.216057	-3.93731	5	0	0	1	14.384	2.92	5.5	0.789	0.801	0.762	0	1.893	5.314	64.02	0.16	1	91.87	0.837548	0.592	2.421	3.916	0	5.121	0	0	0
0	-0.767	0	71.5	1.21	170	0.064	0	2	0	0.0608572	0	5	-0.183907	-4.14245	2	0	0	0	12.005	3.124	4.5	0.899	0.937	0.824	0	1.937	5.022	65.872	0.148	1	70.16	0.71242	4.571	2.503	0	0	5.389	0	-0.348	5.249
0	-0.776	0	38.3	1.155	100	0.11	0	0	14.1242	-0.0592422	3.12431	3	-0.190609	-2.55608	1	0	0	0	7.352	2.139	3.5	1.146	1.163	1.111	0	2.014	4.412	20.079	0.205	1	34.59	0.957991	3.422	5.301	4.593	0	10.8	0	0	2.361
0	-0.794	0	79.9	1.705	180	0.044	0	3	21.9998	0.0749926	4.17701	5	-0.210675	-9.92229	3	0	0	0	18.266	3.581	7	0.744	0.699	0.518	0	1.973	4.888	69.374	0.132	0	72.21	0.777829	0.164	7.102	4.784	1.266	10.6	0	0	0
0	2.492	0	32.7	2.65	66	0.182	3	0	32.8972	0.0962514	31.672	2	-0.238596	-2.96669	0	0	0	0	5.648	1.078	3	1.149	1.146	1.147	5.24	1.851	4.297	11.438	0.25	1	87.93	0.693203	0	1.473	4.054	0	5.236	0	0	0
0	0.605	17.7	40.2	1.71	70	0.218	4	2	0	0.0800688	68.4136	4	-0.250329	0.07314	4	0	2	2	7.472	0.769	3	0.619	0.619	0.619	0	1.73	3.567	30.564	0.25	0	74.6	0.386294	0.689	-1.962	0	0	0	0	-1.566	0
0	-0.83	0	50.9	0	132	0.075	0	2	3.12431	0.0815092	3.12431	1	-0.216057	-6.84089	0	0	0	0	6.559	2.857	3.5	1.126	0.905	0.677	0	1.886	4.672	26.581	0.166	0	15.6	0.835314	0	5.911	4.836	1.627	0	0	0	2.181
0	-0.841	0	71	1.155	176	0.054	0	2	10.9999	0.081866	0	3	-0.216057	-9.46029	1	0	0	0	11.88	3.369	6.5	0.791	0.792	0.914	0	1.955	5.185	42.432	0.121	0	51.55	0.845045	0	8.622	9.32	1.697	5.085	0	0	0
0	-0.841	0	71	1.155	176	0.054	0	2	10.9999	0.0750283	0	3	-0.209677	-9.46029	2	0	0	0	11.796	3.352	6	0.791	0.792	0.914	0	1.956	5.336	43.111	0.127	0	51.55	0.845045	0	8.431	9.54	1.676	5.097	0	0	0
0	1.475	18.9	97.7	4.13	194	0.038	2	2	0	0.0881421	101.87	2	-0.216057	-9.79484	2	4	0	0	21.556	3.634	8.5	0.391	0.401	0.382	0	2.037	4.513	98.81	0.112	0	149.84	0.769032	0	4.414	0	0	0	0	0	0
0	-0.419	0	38.6	0.855	114	0.131	1	1	0	0.059437	13.2324	1	-0.216057	-5.50006	1	0	0	0	4.915	2.715	5.5	0.585	0.604	0.545	0	1.908	4.275	30.686	0.191	1	29.1	0.918166	8.91	1.249	0	0	0	-0.053	2.43	0
0	0.496	8.955	41.7	1.71	76	0.141	3	0	18.0108	0.091051	47.8068	3	-0.237029	-1.3682	2	0	1	1	7.304	1.887	2.5	0.658	0.673	0.63	0	1.873	4.316	30.167	0.231	1	66.4	0.290956	0.403	-0.554	0	0	0	0	-1.207	0
0	-0.651	0	36.8	1.815	74	0.128	0	1	0	-0.102757	0	4	-0.131923	-0.46633	1	0	0	0	5.937	1.878	2.5	1.077	1.12	0.99	0	1.646	4.051	27.533	0.232	0	49.85	0.860508	5.225	-0.075	0	0	5.194	0	0	3.423
0	0.361	0	45.7	1.655	106	0.105	2	2	18.0108	0.068435	21.0659	2	-0.214151	-5.06889	1	0	0	0	9.094	2.737	4	0.599	0.538	0.478	0	1.92	4.938	29.908	0.203	1	41.13	0.513359	0.252	4.376	0	0	0	0	-0.117	0
0	-0.252	0	80.1	2.67	148	0.065	1	3	10.9999	0.074133	7.70731	5	-0.203026	-6.15204	3	0	0	0	16.285	2.917	8	0.784	1.408	0.663	0	1.989	5.079	79.93	0.162	0	89.54	0.599245	0	-2.063	0	0	5.002	0	0	0
0	-0.8	0	96.3	1.21	212	0.036	0	3	65.9993	-0.00207554	0	6	-0.216057	-8.96134	8	0	0	0	25.894	3.69	10	0.988	0.988	0.988	0	1.954	4.374	97.014	0.118	0	89.52	0.801766	0	4.502	0	0	32.1	-0.377	0	0
0	-0.721	0	83.4	1.21	166	0.043	0	3	65.9993	-0.029177	0	6	-0.203104	-6.54881	10	0	0	0	20.811	2.919	7.5	1.056	1.005	0.605	0	1.867	4.366	81.275	0.16	1	89.52	0.839063	0	1.335	0	0	31.4	0	0	0
0	0.526	17.5	54	1.71	88	0.124	3	1	25.3852	0.179603	25.3852	5	-0.24873	-1.70159	5	0	2	1	10.543	2.334	3.5	0.777	0.799	0.737	0	1.865	4.47	47.336	0.21	1	94.91	0.668859	-0.411	-2.024	0	0	0	0	0	0.899
0	4.961	0	83.3	3.815	162	0.046	5	3	109.691	0.114957	0	4	-0.236521	-5.39633	3	0	0	0	19.881	3.455	7.5	0.807	0.817	0.783	0	1.905	4.749	89.478	0.142	1	162.56	0.729207	0.224	0.626	0	0	5.581	0	0	0
0	-0.265	9.46	51.8	1.21	108	0.068	0	1	14.1242	-0.0383734	54.0593	2	-0.169165	-4.07764	1	2	0	0	13.421	2.546	5	0.683	0.706	0.646	0	1.901	4.458	40.854	0.186	1	70.65	0.864717	0	3.862	4.404	0	5.252	0	0	2.028
0	0.451	0	38.5	2.205	80	0.121	2	0	36.0215	-0.108471	36.0215	3	-0.0891101	-1.65056	2	0	0	0	10.96	1	7	0.836	0.861	0.777	0	1.826	3.452	42.274	0.213	1	64.92	0.827705	1.742	-0.165	0	0	0	0.04	0.158	0
0	0.59	0	27.2	1.655	62	0.222	2	0	36.0215	-0.117979	36.0215	2	-0.0643766	-0.86965	0	0	0	0	7.591	0.173	6	0.864	0.898	0.787	0	1.698	3.606	23.302	0.27	1	41.13	0.86989	1.256	0.138	0	0	0	-0.098	0	0
0	-0.843	0	50.5	1.1	142	0.067	0	2	3.12431	0.0572362	3.12431	3	-0.178058	-6.6236	2	0	0	0	9.926	2.803	4.5	1.272	1.272	1.272	0	2.028	4.99	33.059	0.16	0	32.26	0.876349	7.922	6.446	9.929	0	0	0	0	4.899
0	-0.134	0	38.3	1.46	74	0.128	1	0	0	0.0808635	0	2	-0.216057	-2.53741	2	0	0	0	6.102	1.741	2.5	0.804	0.779	1.003	0	1.833	4.164	24.271	0.222	1	49.41	0.748157	0.504	0.592	0	1.045	0	0	0	1.22
0	-0.729	0	64.5	1.815	120	0.081	0	2	0	0.0810775	9.12102	3	-0.216057	-5.43486	0	0	0	0	11.553	2.83	4.5	0.636	0.664	0.935	0	1.865	4.56	60.088	0.172	1	54.45	0.7495	0	-1.572	0	0.705	0	0	0	0.576
0	-0.171	0	45.9	2.01	88	0.092	1	0	0	-0.103645	0	3	-0.106555	-2.84626	3	0	0	0	13.194	2.039	6	0.918	0.859	1.082	0	1.669	3.926	51.531	0.205	1	68.29	0.85438	0.319	0.902	4.153	1.133	4.913	-0.496	0	0
0	0.289	8.708	70.2	2.865	124	0.047	2	2	43.396	0.107956	18.0108	4	-0.220339	-5.07694	7	0	1	0	15.281	2.752	5	0.884	0.889	0.872	5.63	1.879	5.033	69.621	0.162	1	112.56	0.799682	0.159	0.941	0	0	10.6	0	0	0
0	1.08	18.1	67.5	3.47	116	0.056	2	1	43.396	0.120411	68.9458	3	-0.22266	-5.15823	6	2	1	0	14.24	2.743	5	0.64	0.645	0.634	5.51	1.883	5.047	67.034	0.171	1	132.08	0.715075	-0.161	1.274	0	0	5.588	0	0	0
0	0.176	9.883	85.9	2.615	196	0.052	1	2	0	0.075688	57.1757	3	-0.219368	-8.4953	3	2	0	0	19.629	3.498	7	0.435	0.434	0.459	0	1.984	5.504	85.292	0.137	0	107.59	0.692192	0.568	5.859	4.693	0	0	0	-0.455	1.431
0	-0.764	0	90.1	1.815	220	0.053	0	3	6.00358	0.0634454	6.00358	4	-0.216057	-9.75869	0	0	0	0	22.236	3.637	6	0.483	0.457	0.477	0	1.926	5.107	77.882	0.12	0	65.45	0.762882	0	6.986	4.333	0	5.733	0	0	4.435
0	-0.249	0	40.5	0.8	100	0.11	1	0	14.1242	0.0540665	3.12431	2	-0.197654	-4.03816	2	0	0	0	7.463	2.5	3.5	1.121	0.79	0.518	0	1.825	4.789	19.136	0.186	1	69.48	0.876452	0.533	4.191	4.298	0	5.524	0	0	1.909
0	-0.141	9.185	47.7	1.815	84	0.105	0	0	10.9999	0.0972667	50.935	1	-0.206503	-4.04074	3	2	0	0	8.279	2.274	3.5	0.714	0.706	0.736	4.84	1.85	4.502	31.368	0.229	1	85.26	0.752061	0	0.205	0	0	9.9	0	0	0
0	0.686	8.341	40.8	2.26	62	0.091	3	1	0	0.10321	25.3852	4	-0.230752	-1.01979	5	0	1	1	7.435	1	3	0.817	0.773	1.103	0	1.602	4.335	29.735	0.229	1	79.29	0.647506	0.587	-0.527	3.87	1.331	0	0	0	0
0	-0.301	0	49.1	1.35	122	0.069	1	2	3.12431	0.0816135	6.17942	2	-0.194248	-5.89126	1	0	0	0	11.469	2.642	5	0.715	0.688	0.518	0	1.87	4.54	28.189	0.164	1	40.52	0.756902	0	6.076	8.809	1.535	0	0	0	2.068
0	-0.412	0	46.9	0.8	126	0.095	1	2	0	0.0683783	0	1	-0.205032	-6.64863	0	0	0	0	8.576	2.919	4.5	0.927	0.802	0.456	0	2.097	4.912	24.74	0.178	0	24.92	0.73503	0	8.256	4.774	0	0	0	0	0
0	1.075	29.6	60.7	1.71	114	0.067	2	3	61.7703	0.0706203	50.935	4	-0.191366	-4.22746	5	2	0	2	14.723	2.884	5.5	0.612	0.616	0.611	0	1.904	4.939	63.001	0.177	1	107.87	0.705859	0.33	2.003	4.142	0	5.302	0	0	0
0	0.876	20.1	77.5	2.315	156	0.047	2	3	36.3851	0.072918	50.935	4	-0.200029	-6.5594	5	2	0	1	18.305	3.21	6.5	0.61	0.62	0.596	0	1.909	5.441	80.841	0.141	1	116.74	0.724529	0.32	3.136	4.359	0	5.379	0	0	0
0	0.9	20.1	75.8	2.315	150	0.048	2	3	36.3851	0.0800993	50.935	4	-0.216057	-6.08548	4	2	0	1	16.311	3.169	6	0.615	0.625	0.6	0	1.905	5.273	75.316	0.14	1	116.74	0.802288	0.32	2.187	4.341	0	5.369	0	0	0
0	-0.475	10.3	52	0.25	136	0.083	1	2	25.3852	0.0636844	0	2	-0.184126	-7.33782	1	0	0	1	10.887	3.02	4.5	0.594	0.614	0.555	0	2.131	4.698	32.867	0.167	0	32.59	0.876958	0	8.558	4.623	0	0	0	0	0
0	-0.166	0	33.8	0.855	68	0.136	1	0	0	-0.0637504	0	2	-0.0942687	-1.67241	1	0	0	0	9.259	0.992	5	0.759	0.766	0.75	5.11	1.699	3.572	26.776	0.234	1	55.13	0.834606	0.442	1.201	3.763	0	5.11	-0.081	0	0
0	0.616	0	34.8	1.105	68	0.136	2	0	18.0108	5.79882e-05	18.0108	2	-0.140372	-1.3045	0	0	0	0	9.259	0.992	5	0.905	0.925	0.867	4.94	1.702	3.546	24.065	0.234	1	67.16	0.807515	0	0.849	3.857	0	4.942	-0.077	0	0
0	0.374	0	44.8	2.81	100	0.142	1	0	32.8972	-0.0688159	0	2	-0.0981626	-3.75566	0	0	0	0	12.384	1.519	7	0.771	0.763	0.783	0	1.922	4.03	48.003	0.212	1	76.11	0.798129	1.161	1.793	0	0	5.529	-0.768	0	0
0	0.148	12	85.6	2.315	188	0.045	2	3	68.275	0.0747164	20.89	5	-0.214363	-6.93453	4	0	1	0	19.397	3.317	8	0.772	0.763	0.955	0	1.934	4.853	90.39	0.132	0	88.1	0.804425	0	2.378	0	1.436	10.5	-2.129	0	1.154
0	-0.37	10	44	0.8	104	0.098	1	1	25.3852	0.063713	0	3	-0.19024	-4.19206	2	0	0	1	7.613	2.731	3.5	0.724	0.75	0.665	0	2.042	4.889	24.658	0.188	1	45.48	0.900228	0	4.544	8.67	0	0	0	0	0
0	-0.797	0	42.8	0.55	108	0.088	0	1	10.9999	-0.0258087	0	3	-0.187281	-4.36461	1	0	0	0	8.51	2.5	4.5	0.98	0.887	0.953	0	1.9	4.682	22.677	0.171	1	34.48	0.936069	0.682	6.184	8.977	1.693	5.424	0	0	0
0	1.736	0	53.6	2.76	134	0.095	3	1	68.6736	0.0560109	49.1314	3	-0.224752	-5.50722	2	0	0	0	10.161	3	6.5	0.531	0.533	0.523	0	1.996	4.389	49.805	0.164	1	84.22	0.848635	6.986	0.126	0	0	0	-0.122	1.577	0
0	-0.241	9.383	60.3	1.76	120	0.081	0	2	0	0.076713	50.935	2	-0.202465	-6.5455	2	2	0	0	12.202	2.978	5.5	0.547	0.519	0.504	0	1.907	4.938	43.999	0.169	1	84.48	0.69717	0	2.322	4.241	0	5.143	0	0	0
0	-0.291	0	49.9	1.405	100	0.064	1	2	10.9999	0.0545459	0	3	-0.205283	-4.02569	2	0	0	0	10.228	2.5	4.5	0.91	0.847	0.526	0	1.87	4.76	32.907	0.206	1	51.22	0.806443	0.631	2.462	3.991	0	5.353	0	0	0
0	0.352	0	62	2.315	128	0.067	2	2	58.0213	-0.00968842	36.0215	5	-0.183189	-2.94251	7	0	0	0	12.555	2.729	4.5	1.098	1.108	1.077	0	1.889	5.103	50.218	0.17	1	95.12	0.846534	1.17	1.819	0	0	21.1	0	-0.638	0
0	0.429	0	46.2	1.71	90	0.1	2	0	36.0215	0.0725141	36.0215	2	-0.19999	-2.51756	2	0	0	0	9.663	2.397	3.5	0.896	0.914	0.857	0	1.895	4.453	33.723	0.208	1	67.43	0.489337	0	1.002	0	0	4.759	0	-0.48	0
0	-0.823	0	59.6	1.21	124	0.074	0	2	0	0.0819075	0	2	-0.216057	-6.99908	0	0	0	0	12.508	2.625	5	0.483	0.452	0.497	0	1.938	3.503	48.588	0.187	0	34.14	0.722328	0	3.078	0	0	0	0	0	0
0	-0.399	0	43.9	0.8	120	0.1	1	2	0	0.0697192	3.0551	1	-0.205966	-6.53081	0	0	0	0	6.014	2.847	3.5	0.659	0.564	0.443	0	2.092	4.329	21.736	0.183	0	24.92	0.802308	0	7.496	4.746	0	0	0	0	0
0	-0.399	0	45.3	0.8	120	0.1	1	2	0	0.0697233	0	1	-0.195437	-6.17471	0	0	0	0	5.842	2.847	3.5	0.924	0.797	0.454	0	2.092	4.558	22.685	0.184	1	24.92	0.846285	0	6.898	4.731	0	0	0	0	0
0	-0.326	9.837	52.8	1.815	118	0.076	0	2	1.89909	-0.0738836	50.935	1	-0.107466	-4.00164	2	2	0	0	16.447	3.177	6.5	0.435	0.454	0.409	0	1.96	4.51	62.051	0.173	1	66.77	0.794941	0.747	7.006	0	0	0	0	0	0
0	-0.326	9.611	53.5	1.815	120	0.081	0	2	1.89909	0.108942	50.935	1	-0.218441	-4.92419	3	2	0	0	11.911	2.91	5	0.418	0.436	0.392	0	2.03	4.965	45.316	0.197	1	66.77	0.837499	0.72	4.874	0	0	0	0	0	0
0	-0.291	9.566	49.5	1.815	106	0.082	0	0	1.89909	-0.0269674	50.935	1	-0.127872	-3.36725	2	2	0	0	13.687	2.746	6	0.442	0.462	0.415	0	1.925	4.399	49.575	0.197	1	66.77	0.835006	0.745	5.009	0	0	0	0	0	0
0	-0.265	9.625	53	1.815	110	0.074	0	1	12.899	0.0473642	50.935	1	-0.187004	-3.41008	4	2	0	0	14.09	2.789	5	0.627	0.639	0.611	0	1.917	4.817	54.085	0.194	1	76	0.834912	0.712	4.515	0	0	5.132	0	0	0
0	-0.283	0	80.2	2.065	154	0.053	1	3	10.9999	0.0113301	0	4	-0.180548	-6.4733	7	0	0	0	18.652	3.081	6	0.881	0.835	1.014	0	1.901	4.997	89.208	0.15	1	108	0.81943	0.273	-1.557	0	0.88	15.3	0	0	0
0	-0.762	0	55.5	1.155	114	0.084	0	0	12.899	0.141723	0	3	-0.218212	-3.86869	2	0	0	0	9.955	2.911	4.5	0.822	0.838	0.789	0	1.912	4.741	41.634	0.181	1	71.04	0.829254	0.509	1.363	0	0	5.215	0	0	0
0	1.986	0	49.3	2.76	92	0.081	3	0	50.6629	0.108908	17.8882	3	-0.228102	-3.58692	1	0	0	0	8.871	2.534	3	0.599	0.603	0.588	0	1.884	4.601	36.372	0.206	1	84.22	0.826191	0	0.518	0	0	0	0	0	0
0	0.509	20.2	26.2	1.71	76	0.378	2	0	50.7705	0.0563906	8.82159	2	-0.228128	-1.30871	2	0	2	0	4.673	0.537	6	0.471	0.471	0.471	0	1.967	3.164	21.898	0.28	1	40.46	0.785337	5.702	0	0	0	0	-0.974	1.223	0
0	-0.265	9.042	33.1	0.855	90	0.231	2	1	0	0.0392356	34.2068	2	-0.195876	-3.26287	3	0	1	1	7.307	1	7	0.428	0.415	0.449	0	1.989	4.063	26.247	0.236	0	37.3	0.647166	7.754	-0.603	0	0	0	0.437	1.591	0
0	0.477	8.795	31.4	1.46	82	0.242	2	0	20.6251	0.0561791	59.4616	2	-0.246733	-3.07036	1	0	1	0	5.659	1	5	0.328	0.326	0.338	0	1.986	3.34	23.712	0.249	1	49.33	0.734236	7.052	-0.113	0	0	0	-0.191	2.285	0
0	-0.385	0	42.3	0.855	120	0.123	1	1	10.9999	0.0558482	13.2324	2	-0.214381	-5.03522	0	0	0	0	7.902	2.798	6.5	0.764	0.772	0.747	0	1.989	4.032	32.931	0.178	1	38.33	0.913067	7.447	1.967	0	0	5.162	-0.075	2.408	0
0	-0.291	0	30.9	0.855	98	0.22	1	1	18.0108	0.0554883	31.2431	1	-0.223108	-4.10007	0	0	0	0	4.584	1.72	5.5	0.564	0.656	0.861	0	1.993	3.528	20.164	0.233	1	29.1	0.783152	8.415	1.397	0	1.341	0	0.369	2.858	0
0	0.431	0	29.9	1.105	86	0.205	2	0	36.0215	0.0561818	49.2539	1	-0.210977	-2.43081	0	0	0	0	6.186	1	5.5	0.731	0.758	0.668	0	1.978	3.564	20.619	0.233	0	41.13	0.859734	7.962	0.012	0	0	0	0.162	2.688	0
0	-0.828	0	35.9	1.21	110	0.147	0	0	0	-0.000816986	13.2324	2	-0.179519	-3.86169	1	0	0	0	4.675	2.099	5	0.842	0.864	0.799	0	1.904	4.061	29.921	0.204	1	29.54	0.930436	12.3	0.484	0	0	5.4	0.032	2.537	2.108
0	1.311	0	40.7	1.85	78	0.11	2	0	32.8972	0.0996625	8.69219	2	-0.22711	-3.09222	1	0	0	0	6.541	1.824	3.5	0.855	0.876	0.667	0	1.857	4.31	20.06	0.227	1	63.83	0.37415	0.566	0.76	7.214	0	0	0	0	0
0	0.451	0	34.7	1.6	80	0.121	1	0	36.0215	0.0656962	3.12431	2	-0.192097	-3.24421	0	0	0	0	7.822	2.325	3.5	1.176	1.176	1.176	0	1.901	3.99	15.813	0.229	1	55.04	0.872076	0	2.996	8.377	0	0	0	0	1.907
0	0.451	0	35.7	1.6	78	0.11	1	0	43.8971	0.0728618	0	2	-0.20438	-3.69439	2	0	0	0	6.58	2.136	3	1.054	1.051	1.055	0	1.896	4.28	15.938	0.226	1	61.03	0.85329	0.56	2.51	8.166	0	5.318	0	0	0
0	1.538	0	34	1.85	58	0.109	2	0	32.8972	0.0757491	8.69219	2	-0.197767	-2.36852	3	0	0	0	6.988	1	3	0.985	1.012	0.746	0	1.72	4.21	19.598	0.242	1	63.83	0.7465	2.869	-0.203	7.144	0	0	0	0	0
0	1.383	0	35.2	1.3	70	0.152	2	0	50.9079	0.0730387	18.0108	2	-0.211979	-2.68051	0	0	0	0	5.743	1.236	3	0.809	0.834	0.749	0	1.885	4.089	16.161	0.25	1	67.48	0.756236	0	1.368	4.026	0	0	0	0	0
0	0.836	0	30	1.6	50	0.167	2	0	0	0.0539011	8.69219	2	-0.191782	-1.3999	0	0	0	0	5.96	0.65	3	1.175	1.215	0.827	0	1.714	3.846	12.37	0.279	0	49.84	0.781637	0	0.187	7.368	0	0	0	0	0
0	0.127	0	33.5	1.35	46	0.214	1	0	0	0.0195738	16.9556	2	-0.182065	-1.89842	0	0	0	0	5.403	0.158	3	1.052	1.09	0.785	0	1.687	3.59	14.164	0.297	0	37.81	0.693386	0	-1.812	6.021	0	0	0	0	0
0	2.042	0	31.5	0.75	42	0.286	2	0	50.9079	0.101042	18.0108	2	-0.190393	-1.00305	0	0	0	0	4.806	-0.137	2.5	1.102	1.144	0.842	0	1.631	3.547	12.944	0.318	0	67.48	0.514965	0	-1.732	3.065	0	0	0	0	0
0	1.882	0	27.9	1.3	48	0.25	2	0	50.9079	0.0288187	18.0108	2	-0.12682	-2.07905	0	0	0	0	5.984	0	3	0.683	0.592	0.519	0	1.683	3.578	12.939	0.298	0	67.48	0.437021	0	0.932	3.809	0	0	0	0	0
0	-0.002	0	28.5	1.35	54	0.133	1	0	21.9998	-0.0670868	0	2	-0.154114	-1.40922	2	0	0	0	6.498	0.65	3	1.514	1.534	1.458	0	1.708	3.295	9.574	0.263	1	56.27	0.880563	0	1.436	7.987	0	9.856	0	0	0
0	0.057	0	35	1.35	50	0.167	1	0	0	0.0450304	17.3844	2	-0.189791	-2.22563	1	0	0	0	5.954	0.526	3	0.989	1.022	0.753	0	1.684	3.461	17.754	0.277	0	37.81	0.725898	0.531	-1.755	6.589	0	0	0	0	0
0	0.512	0	41.8	1.6	80	0.121	1	0	43.8971	0.0620207	9.12102	2	-0.212339	-3.3127	2	0	0	0	7.861	1.46	4	0.922	0.928	0.756	0	1.824	4.441	22.658	0.236	1	61.03	0.78748	0	0.668	7.739	0	5.264	0	0	0
0	0.832	0	44.3	1.6	60	0.2	1	0	32.8972	-0.0127457	7.75952	2	-0.128557	-2.13322	0	0	0	0	7.796	0.169	5	0.957	0.982	0.779	0	1.759	3.53	22.564	0.269	0	51.8	0.562458	0	-1.16	6.561	0	0	-4.457	0	0
0	-0.672	0	61.5	1.815	100	0.047	0	2	21.9998	-0.0573421	0	5	-0.188127	-2.94146	10	0	0	0	14.648	2.159	5	1.1	1.1	1.1	0	1.86	4.715	69.249	0.169	1	88.13	0.839402	-0.356	-0.502	0	0	19.7	0	0	0
0	-0.825	0	70	1.21	160	0.061	0	2	10.9999	0.0611538	4.4108	2	-0.210512	-8.56927	6	0	0	0	15.941	3.164	5	0.844	0.844	0.844	6.23	2.055	5.042	61.3	0.146	0	65.74	0.906631	0.238	3.7	0	0	17.2	0	-0.285	0
0	-0.4	0	97.3	2.01	228	0.047	1	3	10.9999	0.0739732	7.79141	5	-0.216057	-9.47999	3	0	0	0	20.925	3.614	8.5	0.718	1.106	0.537	0	1.984	5.626	93.294	0.13	0	88.07	0.720957	0.002	4.79	4.407	0	5.547	0	-1.035	0.441
0	-0.76	0	58.1	0.605	140	0.076	0	2	3.12431	0.0786005	6.17942	2	-0.202627	-9.29895	2	0	0	0	11.156	3.005	5	0.705	0.638	0.515	5.89	1.853	5.037	38.615	0.163	0	65.54	0.777063	0	5.031	0	1.279	5.886	0	0	1.545
0	-0.657	0	57.2	1.815	114	0.105	0	1	21.9998	-0.0330937	0	5	-0.185721	-2.55422	1	0	0	0	12.014	2.462	4.5	1.036	1.066	0.977	0	1.873	4.271	44.923	0.198	1	76.15	0.830536	0.146	-0.175	0	0	10.4	0	0	1.805
0	-0.244	10	49.3	0.8	110	0.094	1	2	10.9999	0.0825335	25.3852	4	-0.203333	-3.81169	2	0	1	1	9.563	2.5	4	0.865	0.82	0.975	0	1.883	4.649	36.837	0.185	1	62.13	0.677426	2.923	2.379	4.161	1.511	5.111	0	0	1.659
0	0.957	31.4	87.7	2.81	188	0.058	2	2	0	0.109876	101.705	6	-0.214115	-6.7675	4	2	2	2	18.295	3.405	6	0.657	0.672	0.987	0	1.938	4.596	97.797	0.147	0	151.62	0.65352	3.923	-0.579	8.463	2.736	0	0	-1.152	2.954
0	0.282	21.8	80.2	1.6	182	0.06	2	2	10.9999	0.0825825	50.7705	7	-0.210229	-6.02765	4	0	2	2	16.184	3.405	5.5	0.854	0.801	0.993	0	1.927	4.64	82.34	0.151	0	115.03	0.654716	4.148	0.177	8.537	2.806	5.243	0	-1.052	3.047
0	-0.151	9.648	100	1.815	162	0.063	0	2	3.12431	0.0540534	61.8188	3	-0.181327	-6.87247	2	2	0	0	21.91	3.359	8	0.685	0.64	0.577	0	1.871	5.018	127.447	0.146	1	103.51	0.539269	-1.102	-5.596	0	0	0	-5.333	0	0.537
0	1.121	28.2	75	3.525	130	0.087	3	2	28.5095	0.149237	79.4446	5	-0.232531	-4.15627	3	2	1	2	15.903	3.048	5	0.612	0.624	0.595	0	1.871	4.938	80.604	0.17	1	140.73	0.622721	0	-3.646	0	0	0	0	0	0.763
0	-0.691	0	96.3	0.605	188	0.067	0	2	3.12431	0.0642255	13.9389	3	-0.199981	-8.99606	2	0	0	0	19.542	3.443	8	0.685	0.645	0.47	5.71	1.959	5.297	89.639	0.157	0	70.83	0.684159	-0.909	-1.11	0	0	5.712	-5.232	0	0.965
0	-0.297	9.341	83.7	3.025	166	0.059	0	3	25.1241	0.0868554	54.0593	4	-0.216057	-6.71326	2	2	0	0	18.264	3.432	6.5	0.699	0.705	0.69	0	1.88	4.942	81.44	0.133	1	118.73	0.785205	0	0.374	0	0	10.4	0	0	1.043
0	-0.304	9.484	93.8	3.63	180	0.05	0	3	14.1242	0.0807476	54.0593	4	-0.213799	-7.37182	5	2	0	0	21.018	3.435	7	0.701	0.707	0.693	0	1.88	5.269	102.862	0.124	1	135.8	0.77189	0.222	-1.18	0	0	10.2	0	0	0.963
0	-0.869	0	51.3	0.55	132	0.075	0	2	3.12431	0.063024	3.12431	1	-0.187797	-5.10201	3	0	0	0	6.584	2.992	2.5	1.136	1.136	1.136	0	1.951	4.687	28.208	0.157	1	31.96	0.946066	1.937	6.129	0	0	0	0	0	4.608
0	0.408	0	23.1	1.05	80	0.227	1	0	32.8972	0.0229015	13.2324	1	-0.176333	-3.10026	2	0	0	0	4.384	1	4.5	0.453	0.717	0.884	0	1.975	3.528	16.234	0.243	1	26.02	0.788194	11.3	0	0	2.208	0	0.689	3.266	0
0	0.455	0	21.9	1.05	80	0.309	1	0	18.0108	-0.00314831	26.8323	1	-0.125187	-2.46919	2	0	0	0	5.207	1	6	0.798	0.506	0.445	0	1.981	3.976	15.868	0.264	1	50.83	0.782259	8.412	0	0	0	0	0.874	1.954	0
0	0.468	0	48.7	1.105	88	0.124	2	0	18.0108	0.113956	18.0108	3	-0.230464	-2.75599	1	0	0	0	10.725	2.505	4.5	0.746	0.771	0.695	0	1.86	4.431	37.342	0.206	1	75.27	0.752635	0	0.24	0	0	0	0	0	0
0	0.193	0	76.5	2.315	156	0.047	2	2	3.12431	0.0829333	3.12431	3	-0.216057	-5.634	1	0	0	0	18.893	3.097	7	0.866	0.892	0.813	0	1.899	4.75	69.82	0.164	1	87.74	0.868526	0	2.499	0	0	4.641	0	0	1.978
0	-0.823	0	48.3	0.55	128	0.082	0	2	0	0.0719565	3.0551	2	-0.200156	-7.77078	1	0	0	0	6.607	3.022	4.5	0.67	0.676	0.496	0	1.893	4.993	25.014	0.163	0	25.25	0.714205	0	7.442	9.296	1.706	0	0	0	0
0	-0.361	0	81.5	1.46	166	0.059	1	3	0	0.0615998	0	4	-0.195669	-6.26878	4	0	0	0	17.426	3.152	5	0.779	0.785	0.767	0	2.012	4.913	83.116	0.145	1	98.77	0.823169	0	-0.608	0	0	9.688	0	0	0
0	-0.727	0	32.1	1.21	58	0.178	0	0	0	-0.124444	0	3	-0.0911361	-1.78318	2	0	0	0	7.045	0.667	4	0.702	0.722	0.663	0	1.8	3.463	28.944	0.262	1	46.5	0.81846	1.735	-0.16	3.593	0	0	-0.494	0	0
0	1.159	19.2	58.1	2.26	108	0.068	2	2	36.3851	0.0895764	50.935	3	-0.216057	-4.21986	4	2	0	1	13.384	2.701	5	0.564	0.526	0.53	0	1.87	4.653	49.717	0.171	1	99.67	0.66096	0	2.317	4.001	0	5.006	0	0	0
0	1.124	9.672	64.8	3.06	120	0.051	3	2	43.2735	0.0525399	20.9433	6	-0.215027	-5.02453	7	0	0	1	14.793	2.984	6	0.613	0.606	0.551	0	1.845	5.095	64.92	0.177	1	116.57	0.637929	1.14	1.62	11.5	1.136	0	0	0	0
0	0.441	0	65.4	2.81	132	0.062	2	2	39.888	0.032251	20.9433	7	-0.171939	-4.82636	5	0	0	0	13.496	3.014	6	0.783	0.695	0.537	0	1.834	5.053	49.767	0.138	1	114.8	0.658902	0.542	3.123	11.6	1.145	10.6	0	0	0
0	-0.905	0	55.3	1.21	124	0.074	0	2	0	0.0660126	0	2	-0.205522	-6.47834	2	0	0	0	11.626	2.849	4	0.483	0.483	0.483	0	1.968	3.88	47.235	0.177	0	34.14	0.84514	0	4.051	0	0	0	0	0	0
0	-0.738	0	45.7	0	106	0.105	0	1	0	-0.0279638	0	4	-0.158329	-1.87935	1	0	0	0	9.234	2.48	3.5	0.984	1.042	0.86	0	1.84	4.189	35.381	0.177	1	43.86	0.901824	5.332	0.772	0	0	0	0	0	5.977
0	0.318	0	71.4	2.26	134	0.043	2	2	68.8986	0.0389956	35.899	6	-0.217254	-4.59615	5	0	0	0	17.259	2.873	6	0.993	0.931	0.582	0	1.856	4.574	72.586	0.133	1	98.25	0.773239	-0.257	1.728	3.824	0	15.6	0	0	0
0	0.915	0	78.5	3.06	158	0.041	4	3	68.8986	0.0798531	52.562	8	-0.216057	-4.69308	5	0	0	0	17.121	3.053	5.5	0.964	0.961	0.964	0	1.865	4.899	71.315	0.124	1	126.93	0.814762	-0.274	2.648	8.138	0	15.7	0	0	0
0	0.994	9.714	75.8	2.51	140	0.043	3	2	94.2839	0.0306252	38.9541	7	-0.219649	-4.5903	7	0	0	1	19.042	3.058	6.5	0.862	0.773	0.507	0	1.856	4.788	84.823	0.129	1	118.48	0.715762	-0.308	1.365	3.758	0	15.6	0	0	0
0	0.318	0	71.4	2.26	140	0.052	2	3	46.8989	0.0922164	35.899	4	-0.205195	-6.39371	6	0	0	0	14.241	2.943	5.5	0.96	0.9	0.563	10.57	1.854	5.306	55.713	0.139	1	106.07	0.756303	-0.246	1.975	3.795	0	15.7	0	0	0
0	-0.844	0	46.2	0.605	116	0.111	0	1	21.9998	0.0556067	0	3	-0.206797	-4.30744	1	0	0	0	5.271	2.884	3.5	0.81	0.81	0.81	0	1.958	4.958	26.954	0.206	1	35.53	0.714821	1.962	5.445	0	0	10.7	0	0	0
0	-0.836	0	51.4	0.55	146	0.087	0	2	10.9999	0.0729838	3.0551	2	-0.204345	-6.29433	1	0	0	0	6.524	2.94	4	0.682	0.587	0.439	0	1.91	5.194	30.512	0.166	0	24.83	0.678758	0.884	6.572	4.976	0	6.369	0	-0.037	2.118
0	-0.371	10.2	67	0.8	160	0.071	1	3	36.3851	0.0980474	0	4	-0.215842	-7.61345	3	0	0	1	9.808	3.198	5	0.736	0.738	0.908	0	2.041	5.38	43.661	0.169	1	71.78	0.82466	0	5.053	8.867	1.317	5.387	0	0	0
0	0.233	9.59	59	1.71	130	0.071	3	2	3.12431	-0.0833816	32.9203	3	-0.200574	-3.66396	5	0	1	1	17.761	2.604	7.5	0.747	0.778	0.686	0	1.866	4.658	81.781	0.143	1	69.64	0.875361	2.992	0.967	0	0	0	-1.467	-0.31	2.24
0	-0.353	9.975	42.3	0.8	98	0.103	1	1	25.3852	0.0694711	0	3	-0.201446	-3.87867	2	0	0	1	5.002	2.563	2.5	0.725	0.752	0.665	0	2.042	4.89	22.079	0.194	1	45.48	0.89349	0	3.603	8.415	0	0	0	0	0
0	-0.218	0	58.5	2.45	142	0.08	1	3	0	0.062442	3.0551	4	-0.188057	-7.82719	2	0	0	0	13.324	3.239	5.5	0.679	0.568	0.484	0	1.904	5.081	33.606	0.145	0	67.99	0.583822	0	6.555	17	0	0	0	0	1.969
0	-0.127	9.243	29.5	0.8	68	0.2	1	0	28.5095	-0.0282908	3.12431	2	-0.12715	-2.23719	1	0	0	1	6.743	0.938	3.5	0.871	0.816	0.985	0	1.857	3.762	13.513	0.256	1	36.36	0.874512	0	3.209	4.386	1.573	0	0	0	1.96
0	-0.358	10.4	66.7	2.01	148	0.065	0	2	1.89909	0.0815126	0	2	-0.216057	-5.18565	1	0	0	0	11.61	3.017	4	0.803	0.843	0.72	0	1.916	4.822	52.684	0.15	1	78.9	0.868843	0	3.018	4.348	0	0	0	0	1.498
0	-0.879	0	38.3	0.55	98	0.103	0	1	0	0.0803367	0	2	-0.202428	-4.37208	0	0	0	0	5.511	2.602	3	0.958	0.958	0.958	0	2.004	4.658	18.506	0.195	1	25.25	0.814544	0	5.363	8.904	0	0	0	0	0
0	0.341	0	61.3	2.755	140	0.063	2	2	17.8882	0.0822698	35.3668	5	-0.221935	-5.14608	5	0	0	0	6.526	2.936	3.5	0.595	0.627	0.937	0	1.895	5.154	36.657	0.138	1	100.85	0.723251	0.151	4.121	15.6	1.241	0	0	0	1.59
0	0.296	10.1	68.5	2.755	150	0.057	2	2	43.2735	0.0823926	18.5813	6	-0.222407	-6.37211	6	0	0	1	9.827	2.94	4	0.532	0.581	0.93	0	2.04	5.225	47.779	0.132	1	105.29	0.719177	0.089	3.469	15.5	1.199	0	0	0	1.565
0	4.975	0	45.5	2.355	90	0.1	4	1	98.6916	0.0957514	0	1	-0.217681	-2.51751	1	0	0	0	9.792	2.634	4	0.702	0.713	0.671	0	1.885	4.75	32.333	0.217	1	107.16	0.678013	0	1.964	0	0	0	0	0	0
0	0.361	0	50.8	1.105	106	0.105	2	0	18.0108	0.11331	22.4215	3	-0.231727	-4.09733	1	0	0	0	9.214	2.509	4	0.685	0.707	0.64	0	1.865	4.503	42.553	0.183	1	75.27	0.774321	5.245	0.499	0	0	0	0	0.061	0
0	-0.778	0	63.3	0.55	148	0.065	0	2	3.12431	0.086144	3.12431	2	-0.202852	-7.45433	2	0	0	0	12.249	3.186	4.5	1.093	1.099	1.079	16.88	1.873	4.836	41.238	0.145	1	78.81	0.914439	0	4.441	4.412	0	16.9	0	0	2.02
0	0.605	0	28.3	1.05	66	0.182	1	1	32.8972	0.0826849	3.0551	1	-0.174875	-4.0627	0	0	0	0	5.651	1.121	3	0.558	0.638	0.532	0	1.853	3.822	11.704	0.261	1	38.91	0.558513	0	3.714	4.191	1.458	0	0	0	0
0	-0.709	0	48.3	1.815	92	0.108	0	0	6.24863	0.0442243	6.24863	3	-0.19537	-2.58745	2	0	0	0	10.774	1.949	3	0.861	0.906	0.772	0	1.831	3.64	44.779	0.202	1	57.69	0.837915	0.433	-0.219	0	0	0	0	0	2.144
0	-0.823	0	58.2	1.21	122	0.069	0	2	21.9998	0.0615527	0	3	-0.210505	-5.76052	6	0	0	0	10.713	2.865	4	0.796	0.796	0.796	0	2.039	5.053	42.63	0.178	1	52.6	0.894345	0.404	2.937	0	0	11	0	0	0
0	0.327	0	77.6	1.105	138	0.072	1	2	54.897	0.0409282	7.75952	3	-0.204719	-6.08471	2	0	0	0	16.206	2.932	7.5	0.815	0.814	0.71	0	1.922	4.785	61.913	0.168	1	73.91	0.745195	0	0.071	4.115	0	10.7	-4.444	0	0
0	0.208	0	74.2	1.655	178	0.064	1	2	43.8971	0.0609807	0	3	-0.195313	-10.2911	1	0	0	0	17.086	3.46	8	0.778	0.725	0.633	0	1.918	5.241	52.933	0.157	0	77.57	0.635075	0	7.086	9.197	1.637	5.841	0	0	0
0	-0.352	8.88	37.5	0.855	88	0.165	2	0	0	0.0983402	25.3852	2	-0.238669	-4.13943	3	0	1	1	6.527	2.034	3	0.476	0.476	0.476	0	2.037	4.379	20.398	0.224	1	37.3	0.346434	2.284	5.3	0	0	0	0	0	0
0	-0.206	8.911	26	1.405	48	0.139	1	0	25.3852	0.0963088	0	2	-0.216057	-0.73079	2	0	1	0	5.024	0.5	2	0.704	0.728	0.653	0	1.824	3.88	12.141	0.279	0	33.12	0.785129	0	1.057	3.876	0	0	0	-0.387	0
0	2.156	9.616	55.3	3.06	110	0.094	2	1	54.7744	0.0350391	50.935	5	-0.195234	-2.93241	2	2	0	0	9.71	2.57	4	0.899	0.904	0.885	0	1.87	4.707	33.692	0.178	1	145.4	0.69185	0.105	2.262	11.2	0	10.5	0	0	1.16
0	-0.836	0	52.3	0	136	0.069	0	2	14.1242	0.0788028	3.12431	2	-0.214472	-6.15698	0	0	0	0	6.886	2.864	3.5	1.05	0.938	0.932	0	1.889	4.76	27.253	0.161	0	24.83	0.919378	0	6.066	4.854	1.635	5.281	0	0	2.194
0	-0.836	0	51.1	0.55	136	0.069	0	2	3.12431	0.0794135	6.17942	1	-0.216057	-7.14103	1	0	0	0	6.765	2.88	3.5	0.796	0.733	0.499	0	1.885	4.775	27.876	0.158	0	15.6	0.590522	0.674	6.749	4.889	1.673	0	0	0	2.233
0	-0.781	0	28.5	0.55	82	0.179	0	1	0	0.051646	0.693079	1	-0.166389	-4.52419	0	0	0	0	4.518	2.121	3	1.127	0.907	0.913	0	1.883	4.134	12.607	0.235	1	17.82	0.704767	2.259	4.758	4.616	1.838	0	0	0	2.236
0	-0.256	0	38.5	1.46	92	0.143	1	0	18.0108	0.0540172	18.0108	2	-0.212189	-2.20104	1	0	0	0	6.241	2	2.5	0.771	0.807	0.695	0	1.798	4.329	30.444	0.219	1	49.41	0.84014	8.122	1.529	0	0	0	0	0.129	1.489
0	-0.689	0	52.6	0.55	106	0.105	0	2	0	0.063432	1.55073	1	-0.179133	-4.947	1	0	0	0	9.828	2.688	5	0.682	0.677	0.732	0	1.869	4.513	29.485	0.192	1	17.82	0.697811	0	3.615	4.464	0.532	0	0	-2.405	1.833
0	-0.301	0	36.5	1.35	96	0.096	1	1	18.0108	0.0849	18.0108	2	-0.201833	-4.18436	0	0	0	0	0	2.5	2.5	0.98	0.87	0.938	0	1.857	4.67	20.028	0.2	1	37.28	0.860912	5.837	4.107	9.233	1.605	0	0	0	0
0	0.743	0	21.4	1.05	50	0.286	1	0	32.8972	-0.0355316	0	1	-0.06373	-1.49583	0	0	0	0	5.981	0	4	0.796	0.811	1.043	0	1.693	2.856	11.552	0.296	0	38.91	0.756245	0	1.738	4.178	1.497	0	0.133	0	0
0	0.273	9.844	52.2	2.15	134	0.079	2	3	25.3852	0.0770345	0	4	-0.198822	-5.40688	4	0	0	1	9.106	2.861	4	0.678	0.706	0.921	0	1.869	5.164	34.361	0.154	1	70.4	0.835971	5.479	7.48	13.7	1.792	0	0	0	0
0	-0.334	0	81	1.46	180	0.05	1	3	32.9997	0.0441096	3.0551	5	-0.197461	-7.28757	3	0	0	0	20.098	3.355	7	0.854	0.753	0.487	0	1.93	5.084	82.024	0.146	0	77.1	0.685245	-0.183	3.929	0	0	16.2	0	-0.634	1.495
0	-0.744	0	86.3	2.42	194	0.05	0	3	25.1241	-0.0436469	3.12431	6	-0.193151	-6.30833	6	0	0	0	18.102	3.355	6	0.991	1.009	0.956	0	2.081	5.091	80.158	0.119	0	94.61	0.887509	2.554	3.154	0	0	21.2	0	0	3.338
0	-0.705	0	99.3	3.63	208	0.049	0	2	3.12431	0.0253481	4.67505	6	-0.175625	-6.12113	4	0	0	0	22.549	3.416	7.5	0.963	1.358	1.362	0	2.081	5.168	103.068	0.113	0	113.53	0.840569	2.262	0.929	0	0	10.7	0	0	3.631
0	-0.134	0	30	1.9	80	0.167	3	1	3.12431	0.112072	19.9098	4	-0.194659	-2.46476	0	0	0	0	0	2	1.5	1.359	1.359	1.359	0	1.816	4.022	13.045	0.237	1	57.7	0.879998	5.981	2.688	12.7	0	0	0	0	2.3
0	-0.76	0	56.3	0.55	138	0.072	0	2	3.12431	0.0740837	3.12431	3	-0.205119	-7.69404	1	0	0	0	9.195	2.983	4	0.835	0.822	0.968	0	1.87	4.656	34.299	0.167	1	45.56	0.622395	0	4.887	8.897	3.021	0	0	0	1.519
0	-0.621	0	40	1.155	98	0.103	0	1	3.00179	0.0609408	3.00179	5	-0.178875	-2.73982	1	0	0	0	4.868	2.5	2.5	0.943	0.683	0.525	0	1.831	4.205	20.272	0.198	1	75.76	0.892702	3.995	1.542	8.248	0	5.324	0	0	5.673
0	0.496	0	32.7	1.05	76	0.141	1	0	43.8971	0.00362417	0	2	-0.187809	-3.33608	0	0	0	0	7.658	1.644	3.5	0.927	0.837	0.993	0	1.864	4.032	15.661	0.234	1	48.14	0.855715	0	4.626	4.291	1.508	5.098	0	0	0
0	-0.235	0	28.5	0.8	68	0.136	1	0	10.9999	-0.00878066	0	2	-0.193506	-1.96465	0	0	0	0	4.423	1.688	2.5	1.087	1.093	1.071	0	1.837	4.138	12.88	0.254	1	33.62	0.927398	3.183	3.049	4.348	0	5.081	0	0	0
0	-0.301	9.487	48	1.46	104	0.125	1	0	28.5095	0.0727633	11.9459	3	-0.217799	-1.91704	1	0	0	1	9.993	2.606	4	0.662	0.687	0.617	0	1.836	4.771	41.716	0.199	1	57.61	0.742975	1.293	1.395	0	0	0	0	-0.476	1.223
0	-0.83	0	61.8	0.55	134	0.079	0	2	0	0.0824323	18.242	1	-0.216057	-8.26539	0	0	0	0	9.29	2.872	4.5	0.668	0.668	0.58	5.97	1.896	4.406	40.688	0.17	0	26.03	0.889753	0	3.245	4.596	0	5.965	0	0	0
0	-0.79	0	56.2	0.605	138	0.087	0	2	1.89909	0.0768864	9.8141	1	-0.204473	-5.93244	1	0	0	0	12.095	2.868	4	0.734	0.753	0.899	0	1.879	4.735	40.863	0.162	1	25.88	0.921315	0	6.594	0	1.82	0	0	0	2.207
0	-0.806	0	52.6	0.55	152	0.083	0	2	14.1242	0.0627639	6.17942	2	-0.209773	-6.40746	0	0	0	0	9.967	3.156	4.5	0.792	0.677	0.443	0	1.892	4.943	29.2	0.155	0	29.76	0.840203	4.466	9.295	4.945	0	5.304	0	0	4.454
0	-0.455	0	61.8	0.855	142	0.067	1	2	0	0.0797179	3.18558	2	-0.216057	-6.60734	2	0	0	0	8.768	2.954	3.5	0.564	0.579	0.537	0	1.986	4.832	46.79	0.153	1	46.17	0.898996	0	3.446	0	0	0	0	0	0
0	-0.415	0	69.7	0.855	164	0.066	1	3	21.9998	0.0736413	3.18558	4	-0.218202	-6.56244	3	0	0	0	9.476	3.213	4.5	0.786	0.792	0.776	0	1.986	5.283	49.969	0.143	1	64.63	0.889893	0.189	4.423	0	0	10.7	0	0	0
0	-0.743	0	77.8	2.97	188	0.076	0	3	0	0.0546905	0	5	-0.216421	-8.40039	3	0	0	0	16.464	3.499	5	0.832	0.813	0.494	0	2.117	5.137	66.222	0.15	1	81.5	0.784522	1.269	4.4	4.658	0	5.057	0	0	2.814
0	-0.382	0	64.2	0.25	146	0.073	1	3	21.9998	0.0581421	0	4	-0.20788	-5.60608	2	0	0	0	12.957	2.974	4	0.817	0.823	0.805	0	2.004	4.635	53.004	0.16	1	64.63	0.883004	0	3.521	0	0	10.8	0	0	0
0	-0.836	0	64	0.605	142	0.08	0	2	3.12431	0.0749278	3.12431	3	-0.207193	-5.64238	0	0	0	0	12.545	2.953	4	0.623	0.646	0.582	0	2.007	4.717	51.798	0.163	1	54.45	0.869512	0	3.494	0	0	0	0	0	1.853
0	0.136	11.9	98.6	2.92	202	0.039	2	3	46.2752	0.0814746	20.89	4	-0.216057	-9.04415	5	0	1	0	22.384	3.353	8.5	0.679	0.636	0.516	0	1.93	5.013	116.276	0.121	0	95.94	0.630757	0.22	0.116	0	0	4.998	-2.212	0	1.04
0	1.894	0	73.5	3.42	122	0.055	4	3	63.0588	0.0899371	53.6097	5	-0.216057	-3.53409	3	0	0	0	14.034	2.777	6	0.896	1.397	1.502	0	1.89	4.803	70.127	0.153	1	125.63	0.731601	0	-2.429	0	0	4.854	0	0	0
0	0.071	12	91.8	2.315	200	0.043	2	2	43.2735	0.0798128	27.0092	3	-0.216057	-8.53477	5	0	1	0	22.994	3.435	9	0.57	0.577	0.54	0	1.951	4.8	116.55	0.132	0	69.64	0.44011	0	2.529	0	0	0	-2.123	-0.975	1.082
0	0.748	11.8	100.9	3.775	204	0.041	3	3	62.6802	0.079555	38.8458	5	-0.216057	-7.53218	5	0	1	0	21.609	3.544	9	0.719	1.263	1.347	0	1.932	5.084	126.534	0.121	0	115.81	0.50843	0	-1.056	0	0	0	-2.196	-1.572	0.836
0	1.247	28.3	70.1	2.92	118	0.076	3	2	25.3852	0.132389	79.3753	5	-0.200484	-5.75246	5	2	1	2	16.757	2.921	6.5	0.514	0.506	0.574	0	1.886	4.774	82.39	0.183	1	155.75	0.521567	-0.542	-0.879	0	0.912	0	0	0	0.944
0	-0.083	8.438	57.3	2.67	90	0.133	2	1	0	0.0807732	26.936	5	-0.216813	-1.70423	4	0	1	1	10.264	2.213	4.5	0.876	1.44	1.513	0	1.868	4.47	49.273	0.204	1	91.75	0.663682	-1.224	-3.184	0	0	0	0	0	-0.085
0	-0.424	0	48.2	1.35	128	0.082	1	2	17.8882	0.0799296	17.8882	2	-0.21161	-6.3519	0	0	0	0	6.093	2.768	3.5	0.649	0.649	0.649	0	1.934	4.656	25.77	0.18	1	36.75	0.800762	0	6.909	9.486	0	0	0	0	0
0	6.918	0	61.2	5.165	96	0.053	6	2	152.234	0.0946541	53.7872	5	-0.236638	-1.85256	5	0	0	0	13.899	2.5	5	0.743	0.747	0.727	0	1.859	4.721	79.396	0.189	0	165.36	0.698558	0.031	-0.68	0	0	0	0	-0.948	0
0	-0.671	0	79.6	2.42	140	0.052	0	3	0	0.0534925	1.55073	4	-0.165828	-5.90242	7	0	0	0	18.9	2.902	7	0.88	1.358	0.863	0	1.91	4.714	109.802	0.144	1	80.75	0.555211	-0.689	-2.975	0	0	4.945	0	0	0.517
0	0.282	0	73.6	2.315	144	0.058	2	3	10.9999	0.0816608	4.60584	4	-0.209347	-6.15748	2	0	0	0	14.948	2.953	7	0.778	1.184	0.57	0	1.928	4.986	67.853	0.153	1	84.5	0.643364	0	0.044	0	0	5.009	0	0	0
0	-0.352	9.813	81.2	2.31	180	0.058	0	2	10.9999	0.0978441	50.935	3	-0.212045	-8.70521	3	2	0	0	15.356	3.477	6	0.503	0.56	0.893	0	2.059	5.437	65.937	0.14	1	108.8	0.762157	0	5.335	4.524	1.231	5.567	0	0	0
0	-0.256	9.352	65.9	2.31	134	0.065	0	2	0	0.0862054	50.935	2	-0.201025	-7.37456	2	2	0	0	15.107	3.013	6	0.318	0.467	0.665	0	1.897	4.844	53.186	0.168	0	82.5	0.607985	0	4.883	4.517	1.362	0	0	0	0
0	-0.219	9.279	60.3	2.31	124	0.074	0	2	0	0.0904681	53.9901	2	-0.211133	-7.0592	2	2	0	0	12.782	2.956	5.5	0.478	0.523	0.525	5.05	1.854	4.688	42.736	0.182	1	95.64	0.607796	0	4.335	4.5	1.367	5.333	0	0	0
0	-0.236	9.394	69.2	1.76	148	0.077	0	2	10.9999	0.0846042	50.935	2	-0.189624	-7.90393	1	2	0	0	15.247	3.293	6.5	0.507	0.535	0.661	0	1.898	4.844	53.95	0.166	1	85.01	0.595617	0	4.039	4.517	1.311	5.359	0	0	0
0	0.124	10	94.1	2.615	220	0.047	1	2	0	0.0797336	57.1757	3	-0.216057	-10.0541	2	2	0	0	19.031	3.571	7	0.424	0.425	0.452	0	1.984	5.472	89.657	0.128	0	107.59	0.715466	0.272	5.976	4.798	0	0	0	-0.543	1.412
0	-0.424	0	96.1	2.01	226	0.046	1	3	0	0.0796854	7.79141	4	-0.216057	-9.93543	2	0	0	0	19.105	3.664	8.5	0.65	1.116	0.533	0	1.984	5.458	89.428	0.125	0	78.84	0.572119	0.061	4.931	4.372	0	0	0	-0.934	0.457
0	0.162	0	78.6	2.205	198	0.061	3	3	0	0.07238	23.0262	5	-0.216057	-7.75482	1	0	0	0	15.397	3.483	6.5	0.646	0.602	0.447	0	1.984	5.513	61.134	0.146	0	90.45	0.765049	0.363	7.128	9.375	0	0	0	-0.435	1.423
0	0.393	9.481	66.4	1.46	110	0.074	1	2	0	0.0724212	58.6945	0	-0.204102	-4.85749	2	2	0	0	12.897	2.611	5.5	0.531	0.54	0.555	0	1.894	4.593	63.174	0.171	1	57.85	0.417457	1.179	0.615	0	0	0	-4.496	0	0
0	-0.271	0	47.4	1.955	96	0.072	1	1	17.8882	0.0765531	17.8882	3	-0.202283	-3.52223	2	0	0	0	9.33	2.551	3.5	0.659	0.616	0.504	0	1.865	4.653	33.197	0.203	1	54.35	0.755626	0.691	2.573	8.034	0	0	0	0	0
0	0.378	0	44.3	2.205	130	0.152	4	2	0	-0.13195	16.663	5	-0.107461	-5.08282	0	0	0	0	10.288	2.516	10	0.498	0.497	0.5	0	2.032	3.674	38.117	0.184	1	83.56	0.766728	6.771	0.46	10.8	0	0	0.652	0	0
0	-0.835	0	33	1.155	68	0.136	0	0	0	0.0910954	0	2	-0.216057	-2.19955	0	0	0	0	3.814	2.32	1.5	0.642	0.664	0.597	0	1.89	3.828	16.949	0.249	1	29.96	0.895032	0	1.417	3.869	0	0	0	0	0
0	1.08	8.781	67.5	3.665	114	0.052	4	3	35.899	0.113891	61.2842	6	-0.231011	-2.5749	5	0	1	1	12.795	2.617	4.5	0.767	0.788	0.723	0	1.871	4.985	58.695	0.171	1	120.75	0.725514	-0.245	-0.976	7.59	0	0	0	0	0
0	-0.806	0	55.6	0.55	144	0.07	0	2	3.12431	0.0438281	6.17942	2	-0.212168	-7.64309	0	0	0	0	12.386	3.036	6	0.883	0.749	0.459	5.9	1.894	4.747	31.753	0.152	0	41.63	0.843623	0	7.2	9.166	0	5.903	0	0	2.061
0	0.341	0	40.5	1.05	102	0.118	1	1	36.0215	0.0171316	3.12431	1	-0.210005	-4.34884	0	0	0	0	9.334	2.5	4.5	1.072	1.077	1.056	5.73	1.87	4.278	20.508	0.203	1	55.29	0.895491	0	4.947	4.458	0	5.729	0	0	2.052
0	0.496	0	29.8	1.6	84	0.192	1	0	32.8972	-0.0346529	0	2	-0.162736	-3.66591	0	0	0	0	5.921	1.684	3	0.82	0.769	0.92	0	1.851	4.28	15.131	0.237	1	51.8	0.804046	4.901	6.536	8.724	1.796	0	0	0	0
0	-0.107	8.66	40.2	1.955	82	0.132	2	1	0	-0.0449907	26.5071	4	-0.160204	-4.35503	4	0	1	1	9.148	1.757	3.5	0.701	0.737	1.083	0	1.802	4.258	23.887	0.214	1	63.08	0.706222	0.028	4.204	8.345	2.855	0	0	0	0
0	0.194	9.153	56.7	1.71	144	0.099	3	2	18.0108	0.0556567	52.2176	3	-0.216057	-5.46011	4	0	1	1	14.092	2.92	9	0.566	0.577	0.544	0	2.037	4.825	56.264	0.163	1	66.4	0.627918	6.308	1.634	0	0	0	-0.278	0.356	0
0	0.772	19.1	75.2	2.26	178	0.056	3	2	25.3852	0.0881919	67.7205	3	-0.216057	-10.3198	1	2	0	1	14.076	3.363	6	0.405	0.423	0.379	0	1.97	5.047	52.329	0.14	0	94.73	0.84608	0	8.377	4.882	0	0	0	0	0
0	-0.0006539	0	17.3	1.35	40	0.238	1	0	18.0108	-0.0429565	18.0108	1	-0.0865699	-1.70898	1	0	0	0	4.117	-0.298	2	1.053	0.89	1.054	0	1.55	3.368	7.604	0.313	0	24.39	0.789538	2.134	1.117	4.244	1.809	0	0	0.522	0
0	-0.202	0	25.5	0.8	64	0.164	1	0	0	0.0814653	0	1	-0.178782	-3.20563	0	0	0	0	4.017	1.133	2.5	0.961	0.858	0.961	0	1.831	4.054	11.512	0.261	1	24.39	0.830771	0.93	2.156	4.38	1.798	0	0	0.616	0
0	0.839	0	21.7	1.05	44	0.179	1	0	32.8972	-0.0154476	0	2	-0.103276	-2.26847	3	0	0	0	4.716	0.184	2	0.607	0.693	1.061	0	1.609	3.785	10.036	0.283	0	51.8	0.764003	3.388	1.632	7.612	1.482	0	0	0	0
0	0.839	0	22.4	1.05	50	0.286	1	0	32.8972	-0.0191934	0	2	-0.0603748	-1.64157	0	0	0	0	5.981	0	4	0.607	0.693	1.061	0	1.672	2.712	11.848	0.296	0	51.8	0.780158	0	1.539	7.66	1.449	0	0.079	0	0
0	-0.168	8.69	40.3	0.855	82	0.132	2	0	6.24863	0.0627898	31.6339	3	-0.200957	-2.96285	4	0	1	1	9.03	1.907	3	0.868	0.679	0.535	0	1.83	4.28	23.706	0.213	1	75.87	0.883563	0.498	1.856	0	0	0	0	0	3.755
0	-0.173	9.545	51.2	2.365	100	0.085	0	0	3.12431	0.0596883	54.0593	2	-0.18425	-2.84929	2	2	0	0	11.708	2.5	4	0.596	0.629	0.535	0	1.847	4.455	45.185	0.194	1	83.95	0.794475	0.475	0.905	4.075	0	0	0	0	2.994
0	0.483	9.096	46.2	2.205	88	0.092	2	1	43.2735	0.106083	17.8882	4	-0.221943	-1.65917	3	0	0	1	8.965	2.5	4	0.726	0.74	0.689	0	1.848	4.482	27.545	0.2	1	79.51	0.76846	0	0.896	7.747	0	0	0	0	1.54
0	0.445	0	48.3	2.26	94	0.088	2	0	0	0.0803999	0	3	-0.222499	-2.04729	1	0	0	0	10.674	2.5	4.5	0.853	0.884	0.783	0	1.852	4.393	31.668	0.203	1	76.02	0.813227	0	1.458	3.934	0	0	0	0	1.501
0	-0.083	0	28.7	0.8	64	0.244	1	0	18.0108	-0.0461139	18.0108	2	-0.139968	-2.5266	0	0	0	0	5.972	0.971	2.5	0.763	0.746	0.981	0	1.684	3.846	13.875	0.269	1	41.46	0.802398	0	3.734	4.087	1.561	0	0	0	0
0	0.512	0	40.4	1.655	82	0.132	1	0	32.8972	0.0744104	0	2	-0.204002	-3.14985	1	0	0	0	8.791	2.372	3	0.683	0.624	0.505	0	1.848	4.133	24.639	0.22	1	60.91	0.674978	0	1.277	4.185	0	0	0	0	1.497
0	0.538	0	45.2	2.205	88	0.092	3	2	17.8882	0.108952	37.6063	4	-0.199321	-3.95179	2	0	0	0	8.845	2.5	3.5	0.513	0.468	0.505	0	1.844	4.393	27.275	0.194	1	70.14	0.515578	0	2.027	7.551	0	0	0	0	0
0	0.876	9.42	77.6	2.92	154	0.044	2	2	36.0215	0.0886021	90.0116	2	-0.216057	-7.69137	2	2	0	0	16.617	3.194	6.5	0.445	0.445	0.48	0	1.889	5.043	79.131	0.156	0	104.02	0.52401	0.32	2.592	0	0	0	0	0	0
0	-0.396	0	54.8	0.25	134	0.079	1	2	0	0.0825065	12.1761	1	-0.216057	-6.58891	0	0	0	0	9.268	2.94	5	0.568	0.531	0.453	0	1.891	4.919	35.352	0.18	0	24.39	0.680137	0.724	5.884	4.897	0	0	0	0.033	0
0	2.342	9.296	30.2	1.55	66	0.182	3	0	58.2824	0.164962	16.7855	2	-0.237101	-1.03922	3	0	0	1	5.638	1.063	2.5	0.669	0.686	0.629	0	1.897	4.404	14.956	0.251	1	62.04	0.755608	1.464	3.563	0	0	0	0	0	0
0	1.314	0	26.3	1.3	66	0.182	2	0	32.8972	0.0729966	16.7855	1	-0.200752	-1.72838	2	0	0	0	5.588	0.943	2.5	0.76	0.76	0.76	0	1.9	4.431	13.095	0.25	1	41.81	0.849207	0.934	3.797	0	0	0	0	0.221	0
0	-0.302	0	73	1.46	148	0.054	1	3	0	-0.0131978	0	4	-0.182622	-5.96156	7	0	0	0	17.037	3.081	5	0.78	0.756	0.986	0	1.941	4.956	73.988	0.153	1	94.06	0.823283	0.404	1.683	4.255	1.035	10.2	0	0	0
0	0.247	9.833	58.8	2.15	148	0.065	2	3	36.3851	0.0341164	0	5	-0.210861	-5.78447	6	0	0	1	12.362	2.914	5	0.804	0.778	0.945	0	1.871	5.287	42.217	0.138	1	79.63	0.850564	5.954	8.029	13.8	1.794	5.43	0	0	0
0	0.686	0	42.7	1.71	74	0.182	1	1	53.2912	0.00312265	1.55073	4	-0.202376	-1.86109	1	0	0	0	6.884	1	4	1.075	1.6	1.546	0	1.899	3.915	23.121	0.251	1	78.62	0.682288	0.759	0.026	0	0	10.3	0	0	0
0	-0.225	0	41.3	1.405	86	0.083	1	0	0	0.0801911	0	3	-0.183129	-2.75672	1	0	0	0	7.064	2.394	3	0.847	0.82	0.994	0	1.614	4.215	31.18	0.2	1	56.13	0.727061	7.323	1.194	0	1.395	0	0	0	2.196
0	3.032	0	25.8	1.605	42	0.286	2	0	65.7944	0.105484	0	1	-0.179718	-1.32289	1	0	0	0	4.79	-0.063	2	0.613	0.662	1.087	0	1.55	3.64	11.403	0.312	0	69.11	0.345331	0	0.443	0	1.309	0	0	0	0
0	-0.785	0	65.4	0	160	0.071	0	3	32.9997	0.062052	3.0551	4	-0.215712	-7.51872	1	0	0	0	9.916	3.095	5.5	0.792	0.702	0.454	0	1.951	5.194	39.132	0.165	1	57.12	0.799332	0.229	6.365	4.517	0	16.2	0	0	0
0	-0.027	9.383	45.3	2.67	70	0.152	2	1	0	-0.0609522	25.3852	4	-0.160077	-0.51266	2	0	1	1	10.238	1.104	3.5	1.047	1.101	0.942	0	1.724	3.991	46.177	0.242	0	77.92	0.7359	0	-2.974	0	0	0	0	0	1.619
0	-0.173	9.892	58.8	2.67	104	0.098	2	1	0	0.065398	25.3852	4	-0.184129	-3.00749	3	0	1	1	13.438	2.519	4	0.843	0.811	0.547	0	1.867	4.647	63.689	0.197	1	77.92	0.695775	0	-3.23	0	0	0	0	0	1.578
0	-0.198	9.844	55	2.67	98	0.103	2	1	0	0.0799789	25.3852	4	-0.216057	-2.2732	2	0	1	1	11.937	2.5	3.5	0.857	0.898	0.778	0	1.871	4.389	55.306	0.2	1	77.92	0.789108	0	-2.869	0	0	0	0	0	1.646
0	0.957	31.7	87.7	2.81	188	0.058	2	2	0	0.108125	101.705	6	-0.206922	-6.7675	5	2	2	2	18.093	3.405	6	0.657	0.672	0.987	0	1.939	4.747	99.34	0.148	0	151.62	0.614754	3.862	-0.895	8.453	2.72	0	0	-1.205	2.928
0	0.438	20.1	57.4	1.05	118	0.095	2	3	25.3852	0.109179	25.3852	4	-0.20023	-4.86794	4	0	1	2	12.453	2.538	5	0.717	0.682	0.693	0	1.874	4.852	52.139	0.191	1	73.13	0.564308	2.325	0.698	4.079	1.439	0	0	0	1.548
0	0.497	0	48.9	1.655	104	0.125	1	2	43.8971	0.0872262	0	2	-0.127361	-5.36224	1	0	0	0	10.21	2.529	5	0.783	0.703	0.694	0	1.898	4.564	30.792	0.211	1	65.21	0.515058	0	2.403	4.064	1.253	5.22	0	0	0
0	1.849	9.256	84.8	5.865	168	0.053	2	2	50.7854	0.0581666	68.8232	9	-0.224974	-4.31215	4	2	0	0	16.973	3.419	6	0.617	0.636	0.582	4.61	1.874	5.075	64.953	0.13	1	226.53	0.620988	0.066	0.689	30.3	0	4.628	0	0	2.379
0	2.064	9.176	75.2	5.865	140	0.063	2	2	50.7854	0.00655674	68.8232	9	-0.204406	-2.23036	4	2	0	0	16.488	3.078	6	0.771	0.802	0.708	4.48	1.646	4.84	58.119	0.143	0	226.53	0.560547	0.078	0.089	29.6	0	4.498	0	0	2.208
0	1.164	9.288	66.2	3.36	134	0.065	1	2	32.8972	0.0269643	50.935	6	-0.211219	-3.71234	1	2	0	0	14.882	2.864	5	0.498	0.517	0.47	4.55	1.877	4.734	47.8	0.145	1	166.19	0.614307	0	3.521	23.4	0	4.565	0	0	1.409
0	1.25	0	46.3	3.5	116	0.111	4	3	32.8972	0.10649	17.4786	6	-0.210522	-5.40487	3	0	0	0	5.669	2.882	4	1.16	1.073	0.902	0	1.886	4.774	21.03	0.193	1	106.26	0.624179	0.778	5.457	20.9	2.809	0	0	0	0
0	1.251	0	38.5	2.4	98	0.103	4	2	32.8972	0.0612565	17.4786	5	-0.161181	-3.77926	3	0	0	0	5.26	2.091	3	1.194	0.96	0.982	0	1.76	4.453	21.349	0.181	1	83.72	0.76228	8.669	2.697	12.5	1.716	0	0	0	2.521
0	0.952	0	90.8	2.95	184	0.062	4	4	36.0215	0.0682481	28.3624	6	-0.198923	-8.50255	3	0	0	0	16.994	3.407	7.5	0.815	0.79	0.908	0	1.929	5.368	72.051	0.147	1	113.15	0.694812	0.142	1.299	16.9	1.208	0	-4.548	0	1.195
0	-0.392	0	104.8	3.275	228	0.053	1	3	0	0.0611125	3.10147	5	-0.202	-9.659	3	0	0	0	21.967	3.599	10	0.793	1.627	1.382	0	2.058	5.164	102.642	0.116	0	102.31	0.720219	0	0.622	0	0	0	0	0	0.413
0	-0.693	0	82.7	2.42	150	0.048	0	3	12.5184	0.000623296	3.06929	4	-0.14554	-7.26529	5	0	0	0	21.077	3.232	8	0.87	1.358	0.855	0	1.933	4.855	128.17	0.148	0	80.75	0.717494	0.876	-2.288	0	0	5.13	0	0	0.003
0	-0.683	0	81.1	2.42	144	0.048	0	3	12.5184	0.0541051	3.06929	4	-0.175826	-6.79137	5	0	0	0	19.263	3.232	7	0.875	1.358	0.859	0	1.92	4.814	120.521	0.151	0	80.75	0.712115	0.879	-3.071	0	0	5.117	0	0	-0.006
0	-0.721	0	88.4	2.42	170	0.047	0	3	12.5184	0.0543106	3.06929	4	-0.175498	-8.66925	6	0	0	0	21.032	3.232	8	0.834	1.32	0.821	0	2.052	5.102	117.008	0.143	0	80.75	0.734879	0.844	-1.79	0	0	5.165	0	0	0.017
0	-0.743	0	83.3	2.42	164	0.048	0	3	12.5184	0.0655803	6.1244	4	-0.196606	-8.29106	7	0	0	0	19.419	3.211	7.5	0.754	1.156	0.573	0	2.052	5.245	102.284	0.143	0	80.75	0.765625	1.14	-0.238	0	0	5.252	0	0	0.135
0	-0.233	9.507	89.9	3.63	154	0.044	0	3	12.5184	0.0653034	54.0043	4	-0.19969	-6.84731	7	2	0	0	21.745	3.301	8	0.732	1.178	0.992	0	1.935	5.171	147.143	0.143	1	126.57	0.70907	0.817	-2.919	0	0	5.109	0	0	-0.057
0	-0.217	9.526	93.7	3.63	160	0.044	0	3	12.5184	0.0408508	54.0043	4	-0.162254	-7.5816	6	2	0	0	23.244	3.304	8.5	0.725	1.133	0.867	0	1.935	5.018	162.738	0.143	0	126.57	0.654982	0.635	-3.791	0	0	5.108	0	0	-0.121
0	-0.421	0	79.6	0.25	194	0.065	1	2	10.9999	0.0808853	0	2	-0.216057	-10.1937	1	0	0	0	14.748	3.649	6	0.673	0.622	0.475	0	2.135	5.166	65.276	0.136	0	55.4	0.754795	0	5.571	0	0	6.131	0	0	0
0	-0.817	0	83	2.42	194	0.065	0	3	0	0.0794098	0	4	-0.216057	-7.89826	0	0	0	0	14.651	3.673	5	0.676	0.706	0.619	0	2.109	3.931	78.264	0.136	1	74.76	0.449367	0.289	2	0	0	0	0	0	2.422
0	-0.229	9.379	44	1.815	90	0.176	1	0	0	0.164639	25.6041	3	-0.248407	-3.72199	1	0	1	0	7.365	2.215	2.5	0.474	0.483	0.461	0	2.068	3.741	29.363	0.232	1	57.61	0.746094	0	0.813	0	0	0	0	0	0.164
0	-0.096	8.459	37.5	1.405	70	0.152	2	0	0	0.0786254	28.7704	3	-0.222968	-3.63387	4	0	1	1	6.12	1.744	3	0.815	0.759	1.023	5.31	1.851	4.297	17.863	0.233	1	63.33	0.695504	-0.035	0.953	4.117	1.076	5.307	0	0	0
0	-0.762	0	45.8	0	114	0.084	0	2	25.1241	-0.0294607	6.17942	3	-0.167866	-4.57702	0	0	0	0	10.373	2.5	4.5	0.921	0.783	0.471	0	1.895	4.426	26.752	0.173	1	34.06	0.828203	1.144	5.393	4.516	0	11.2	0	0	2.068
0	1.504	19	99.8	4.68	208	0.044	2	2	0	0.109535	101.87	3	-0.225805	-10.2761	1	4	0	0	21.663	3.588	8.5	0.428	0.495	0.882	0	1.913	4.95	96.481	0.122	0	162.73	0.675686	0	4.951	4.718	1.449	0	0	0	0
0	2.798	0	49.7	2.405	112	0.099	3	1	65.7944	0.0590863	0	2	-0.199238	-4.24395	0	0	0	0	11.332	2.74	5.5	0.716	0.726	0.953	0	1.895	4.651	31.836	0.183	1	94.03	0.681321	0	4.996	4.379	1.422	0	0	0	0
0	0.822	0	78.2	1.96	166	0.051	3	3	35.899	0.0800993	35.899	4	-0.216057	-7.17364	1	0	0	0	14.684	3.263	6	0.654	0.67	0.619	0	1.88	5.147	67.679	0.119	1	99.66	0.73105	0	1.934	4.042	0	0	0	0	0
0	0.228	10.7	62.3	1.6	154	0.063	3	3	25.3852	0.055212	19.7645	5	-0.183636	-5.63431	3	0	0	1	13.894	3.055	5	0.679	0.707	0.932	0	1.859	5.199	42.994	0.149	1	79.09	0.820652	0	7.126	13.4	1.628	0	0	0	1.523
0	-0.326	0	48.1	0.8	118	0.076	2	2	0	0.0559672	19.7645	3	-0.18346	-5.95199	2	0	0	0	10.377	2.874	4	0.663	0.716	0.703	0	1.882	5.042	29.228	0.179	1	41.04	0.765238	0	6.819	8.861	1.672	0	0	0	0
0	-0.301	0	51.9	0.8	124	0.074	2	2	0	0.049646	19.7645	3	-0.163701	-6.68628	2	0	0	0	12.484	2.933	5	0.664	0.702	0.657	0	1.881	5.042	33.684	0.177	0	41.04	0.689287	0	7.135	8.844	1.653	0	0	0	0
0	0.393	0	48	2.7	118	0.095	3	1	0	0.0991846	16.7855	6	-0.215634	-4.26899	2	0	0	0	0	2.862	3	0.88	0.88	0.88	0	1.904	5.044	20.793	0.165	1	91.74	0.785508	0	4.474	20.8	0	0	0	0	0
0	-0.404	0	37.5	0.8	100	0.11	1	1	0	0.0669764	0	1	-0.205209	-4.60637	0	0	0	0	7.241	2.547	4	0.958	0.958	0.958	0	1.888	4.629	18.755	0.211	1	24.39	0.87942	0	6.549	4.654	0	0	0	0	0
0	-0.716	0	40.5	1.155	74	0.128	0	0	0	0.0968849	9.12102	2	-0.221712	-2.27734	2	0	0	0	6.124	2.118	3	0.79	0.819	0.641	0	1.851	4.168	24.564	0.245	1	34.89	0.844029	0.228	0.106	3.834	0	0	0	0	1.672
0	-0.787	0	45.5	1.155	112	0.124	0	0	10.9999	0.0799183	0	2	-0.214576	-3.93225	1	0	0	0	5.092	2.881	3.5	0.908	0.932	0.857	0	1.906	4.907	22.903	0.208	1	44.12	0.907154	0	3.013	4.453	0	5.338	0	0	1.879
0	0.378	9.409	70.3	2.67	126	0.078	1	1	10.9999	0.102152	60.056	2	-0.227906	-5.86223	1	2	0	0	13.803	2.971	6	0.621	0.624	0.607	0	1.923	4.741	63.444	0.172	1	101.22	0.704453	0	-0.815	0	0	5.082	0	0	0
0	-0.822	0	81.9	1.705	192	0.055	0	3	25.1241	0.0695467	3.12431	5	-0.204807	-6.37907	4	0	0	0	17.098	3.303	6	0.868	0.871	0.859	0	1.93	5.302	82.565	0.13	0	86.35	0.765188	0	3.824	0	0	10.9	-1.515	-2.143	1.957
0	0.891	0	69	3.06	148	0.054	2	1	64.9096	0.0587248	21.0125	3	-0.201628	-6.26206	3	0	0	0	17.492	3.019	6.5	0.814	0.823	0.792	0	1.921	4.93	62.486	0.144	1	97.02	0.7397	1.703	2.618	3.86	0	5.442	0	0	2.156
0	0.318	8.697	76.2	2.26	144	0.058	3	3	0	0.0766053	28.4403	5	-0.221705	-5.77665	7	0	1	1	16.699	3.346	6.5	0.69	0.619	0.497	0	1.917	5.297	70.915	0.156	1	105.06	0.611186	-0.768	0.576	4.346	0	5.13	0	-1.475	0
0	-0.74	0	57.9	1.155	124	0.074	0	1	3.12431	0.065219	6.17942	3	-0.192307	-5.29596	3	0	0	0	12.112	2.772	4.5	0.745	0.673	0.475	0	1.923	4.856	44.123	0.175	1	58.97	0.760335	-0.158	3.259	4.493	0	4.713	0	0	1.423
0	0.341	9.404	68.3	3.165	138	0.06	1	2	17.8882	0.0789396	68.8232	3	-0.210341	-5.84123	2	2	0	0	14.996	3.04	5	0.456	0.448	0.495	0	1.875	4.998	58.52	0.14	1	105.1	0.697144	0	2.73	8.342	0	0	0	0	1.593
0	-0.083	0	31.7	1.405	56	0.156	1	0	18.0108	0.0527031	22.4215	2	-0.13665	-2.19718	1	0	0	0	7.178	0.702	3	0.704	0.741	1.058	0	1.777	3.936	22.83	0.264	1	52.89	0.684174	0.424	1.414	0	1.41	0	0	0.06	0
0	0.891	11.5	70	1.96	148	0.054	3	3	65.2732	0.0828014	17.8882	4	-0.216057	-5.45257	3	0	1	0	15.654	3.288	7	0.799	0.75	0.53	0	1.933	4.374	65.852	0.143	1	79.82	0.791868	0	2.562	0	0	10.3	-1.947	0	0
0	-0.879	0	53.8	1.1	150	0.08	0	2	0	0.0833172	3.0551	2	-0.212003	-8.47391	1	0	0	0	6.833	3.195	4	0.657	0.563	0.438	0	2.135	5.154	28.449	0.164	0	25.78	0.833365	0	9.77	9.424	0	0	0	0	0
0	-0.762	0	65.4	0.605	120	0.1	0	2	10.9999	0.0696768	7.75952	1	-0.216685	-6.07896	0	0	0	0	13.048	2.728	6.5	0.653	0.649	0.606	0	1.943	4.514	48.972	0.193	1	26.3	0.721779	0	1.508	0	0	5.628	-4.389	0	0
0	-0.401	0	85.3	1.46	202	0.064	1	3	0	0.0812106	3.10147	4	-0.216057	-9.23311	1	0	0	0	17.229	3.453	7.5	0.642	1.155	1.359	5.69	2.057	5.099	74.571	0.134	0	89.27	0.721781	0	2.762	3.986	0	5.578	0	0	0
0	2.375	0	22.2	2.1	76	0.378	2	0	65.7944	-0.00886364	8.82159	2	-0.138728	-1.09651	0	0	0	0	4.673	0.537	6	0.471	0.471	0.471	0	1.981	3.174	16.59	0.28	1	52.04	0.736667	7.515	0	0	0	0	0.276	1.723	0
0	0.408	20.8	29.6	1.71	88	0.288	2	0	50.7705	-0.127936	4.4108	2	-0.0947447	-2.33915	3	0	2	0	6.635	1	7.5	0.474	0.474	0.474	0	1.991	4.006	28.579	0.252	1	40.46	0.839834	6.763	0	0	0	0	-0.78	0.584	0
0	1.314	9.338	32.8	1.905	86	0.273	3	0	32.8972	0.0558209	34.2068	3	-0.232431	-1.03203	2	0	1	1	6.686	1	6.5	0.512	0.513	0.507	0	1.99	3.986	27.582	0.251	1	63.32	0.717498	5.865	-0.595	0	0	0	-0.582	1.188	0
0	-0.33	9.057	32.3	0.855	90	0.231	2	1	0	-0.00400308	34.2068	2	-0.190925	-4.64159	3	0	1	1	7.307	1	7	0.475	0.475	0.475	0	2.007	4.136	25.456	0.236	0	37.3	0.854375	8.124	-0.582	0	0	0	0.671	1.685	0
0	0.341	9.61	72.2	1.46	148	0.077	1	1	21.9998	0.0794614	50.935	3	-0.20688	-6.7192	0	2	0	0	14.872	3.268	5.5	0.663	0.658	0.673	0	1.913	5.018	59.899	0.151	1	122.81	0.711579	0	1.361	3.962	0	10.7	0	0	0
0	-0.332	0	62.7	2.01	142	0.08	1	2	21.9998	0.0760156	0	3	-0.20587	-6.91811	1	0	0	0	13.026	3.267	5.5	0.785	0.781	0.792	0	1.913	5.118	46.568	0.155	1	76.99	0.766402	0.9	3.148	4.091	0	10.8	0	0	0
0	-0.781	0	30.5	1.1	80	0.167	0	1	0	0.0769469	0	2	-0.192616	-2.70181	1	0	0	0	0	2.118	2	0.909	0.824	0.909	0	1.963	4.263	12.237	0.245	1	25.78	0.655145	0	4.001	8.947	1.681	0	0	0	0
0	0.752	0	27.8	1.6	60	0.2	1	0	32.8972	0.0520152	0	3	-0.207072	-2.47149	0	0	0	0	3.704	0.766	2	0.745	0.708	0.989	0	1.798	3.614	9.769	0.271	0	64.69	0.732984	0	2.318	11.5	1.368	0	0	0	0
0	0.561	0	33.5	1.05	74	0.128	1	0	43.8971	0.00568687	0	3	-0.192964	-3.16799	2	0	0	0	6.488	1.839	3.5	0.823	0.759	1.003	0	1.849	4.056	15.584	0.246	1	61.03	0.646151	0.414	3.297	7.576	1.34	5.513	0	0	0
0	1.361	0	45.5	3.005	86	0.083	2	1	50.7854	0.0901472	17.8882	5	-0.216057	-1.83239	3	0	0	0	7.224	2.5	3.5	0.767	0.727	1.026	0	1.797	4.379	26.539	0.195	1	106.15	0.688539	0.113	1.493	15.1	1.18	0	0	0	0
0	1.372	17.6	40.2	3.06	78	0.11	3	1	50.7705	0.125241	0	4	-0.207133	-2.12078	5	0	2	0	6.88	1.847	3	0.681	0.687	1.006	0	1.858	4.681	21.852	0.205	1	77.74	0.58257	-0.342	2.64	8.055	1.475	0	0	-0.943	0
0	-0.116	0	46.9	3.22	98	0.133	1	1	18.0108	0.0788264	18.0108	5	-0.200344	-2.17171	1	0	0	0	7.01	2.5	4.5	0.957	0.846	1.011	0	1.803	4.379	32.611	0.203	1	77.52	0.718051	0.295	0.096	3.977	0.928	11	-0.935	-0.535	0
0	-0.031	8.449	30.5	1.405	50	0.167	2	0	0	0.104151	25.3852	3	-0.232426	-0.08808	4	0	1	1	5.861	0.313	2.5	0.987	1.038	0.879	0	1.659	4.071	16.196	0.276	0	55.12	0.800909	0.135	-0.785	3.821	0	0	0	-0.019	1.772
0	-0.083	8.54	32.2	1.405	56	0.156	2	0	0	0.0682422	25.3852	3	-0.199116	-0.08037	4	0	1	1	7.209	0.525	3	0.953	1.002	0.852	0	1.678	4.105	19.475	0.258	1	55.12	0.818332	0.136	0.07	4.015	0	0	0	-0.024	1.855
0	-0.166	0	29	1.35	76	0.197	2	0	0	0.108365	16.7855	3	-0.20085	-3.32867	0	0	0	0	0	2.118	2	0.979	0.829	0.92	0	1.867	4.392	10.603	0.25	1	41.57	0.796768	0	3.785	8.65	1.572	0	0	0	0
0	-0.127	9.065	31.3	1.405	68	0.2	1	0	25.3852	0.0229693	0	2	-0.202807	-1.92813	2	0	1	0	6.659	0.983	3	0.909	0.824	0.504	0	1.873	4.152	14.06	0.254	1	38.05	0.730695	-0.052	3.182	4.263	0	0	0	0	1.728
0	-0.626	0	32.1	0.55	70	0.152	0	1	0	0.0560709	3.38515	2	-0.168511	-5.70934	2	0	0	0	5.88	1.48	2.5	0.818	0.736	0.768	5.36	1.841	4.166	14.351	0.247	1	38.92	0.646399	0	2.383	7.736	1.406	5.356	0	0	0
0	-0.699	0	64.1	1.815	122	0.069	0	2	10.9999	-0.101652	7.4659	3	-0.135322	-5.7061	7	0	0	0	17.083	2.392	5.5	0.807	0.72	0.502	5.5	1.908	4.65	73.037	0.164	1	82.81	0.726085	0.155	0.749	0	0	15.9	0	-0.314	0
0	-0.751	0	73.8	1.815	152	0.06	0	2	10.9999	-0.0981903	3.0551	3	-0.127931	-8.01094	6	0	0	0	19.514	3.256	7	0.765	0.691	0.486	5.56	1.92	4.855	76.826	0.141	0	82.81	0.710521	0.141	2.753	0	0	16.2	0	0	0
0	-0.691	0	85.9	1.815	170	0.047	0	3	43.9995	-0.0980765	3.0551	6	-0.159382	-7.21424	8	0	0	0	22.792	3.355	7	0.943	0.851	0.501	5.57	1.912	4.828	98.245	0.127	0	110.5	0.77821	0.107	0.826	0	0	32.1	0	0	0
0	-0.765	0	90.4	2.42	184	0.047	0	3	10.9999	0.0655279	3.0551	4	-0.216057	-9.13591	6	0	0	0	20.886	3.377	6.5	0.729	0.669	0.478	5.57	1.926	5.245	95.544	0.117	0	99.88	0.763232	0.109	0.958	0	0	16.2	0	0	0
0	-0.683	0	78	1.815	152	0.06	0	2	10.9999	0.0205648	3.0551	3	-0.127929	-8.53168	6	0	0	0	19.514	3.256	7	0.765	0.657	0.514	5.53	1.911	4.928	82.237	0.141	0	82.81	0.614879	0.116	0.591	0	0	16	0	0	0
0	-0.684	0	68.3	1.815	136	0.069	0	2	10.9999	0.00752847	3.0551	3	-0.157382	-6.86977	7	0	0	0	15.445	3.126	5	0.762	0.695	0.536	5.52	1.907	4.99	63.826	0.155	1	82.81	0.593671	0.146	0.956	0	1.257	16	0	0	0
0	0.222	0	87.4	2.92	172	0.049	2	3	19.5293	0.0283357	21.08	4	-0.194642	-7.42461	0	0	0	0	22.507	3.389	9.5	0.846	1.39	0.942	0	1.932	4.833	103.771	0.135	0	95.58	0.759747	0	0.647	0	0	0	0	0	-0.144
0	0.252	0	89.1	2.92	168	0.045	2	3	30.5292	0.062473	21.08	5	-0.211684	-7.00734	2	0	0	0	19.815	3.195	8	0.926	1.381	0.959	0	1.931	5.245	102.411	0.132	0	104.81	0.838573	0.346	-1.934	0	0	5.412	0	0	-0.172
0	-0.309	0	58	1.35	134	0.053	1	3	32.9997	0.0586792	0	5	-0.204123	-5.35181	5	0	0	0	12.512	2.875	5	1.009	0.911	1.005	0	1.861	4.913	36.578	0.159	1	64.97	0.866427	0.655	5.744	8.801	1.495	16	0	0	0
0	0.341	9.311	63	2.56	142	0.067	1	3	21.9998	0.085803	50.935	4	-0.214249	-5.91329	2	2	0	0	10.205	2.923	5	0.663	0.66	0.947	0	1.877	4.87	40.517	0.151	1	101.56	0.752303	1.12	5.464	8.712	1.453	11.1	0	0	0
0	-0.288	0	60.7	1.35	146	0.062	1	3	43.9995	0.0476964	0	6	-0.206476	-5.22382	5	0	0	0	10.346	2.919	5	1.036	0.926	0.995	0	1.875	4.927	35.636	0.149	1	74.2	0.854972	1.139	6.254	8.826	1.477	21.7	0	0	0
0	-0.229	0	38	1.405	82	0.132	1	0	0	-0.0398659	4.4108	2	-0.163885	-2.8874	1	0	0	0	9.127	2.144	3.5	0.638	0.707	0.974	0	1.644	4.123	28.377	0.213	1	52.89	0.798891	3.159	3.847	0	1.563	0	0	-0.053	0
0	1.698	0	64.9	3.31	148	0.077	3	2	79.7961	0.075001	40.3098	4	-0.222313	-4.58224	1	0	0	0	12.729	3.146	6	0.749	0.752	0.74	0	1.945	5.198	57.4	0.149	1	105.81	0.670082	0.573	1.535	4.011	0	5.962	-0.778	-0.859	0
0	-0.76	0	58.7	1.155	134	0.065	0	3	25.1241	0.00576401	3.12431	4	-0.193643	-4.06127	3	0	0	0	14.364	2.965	4.5	1.113	1.142	1.052	0	1.862	4.852	41.912	0.15	1	54.37	0.933869	0	4.204	4.543	0	10.6	0	0	3.187
0	0.41	8.665	49.5	2.315	96	0.072	2	0	45.2951	0.127622	18.0108	3	-0.224737	-1.84587	5	0	1	0	9.62	2.394	3.5	0.76	0.764	1.004	0	1.865	4.729	41.583	0.203	1	70.28	0.640682	0.958	1.582	0	1.496	0	0	0	0
0	-0.79	0	50.9	0.605	138	0.087	0	2	1.28648	0.0725386	3.0551	1	-0.204213	-7.05034	1	0	0	0	12.09	3.04	4	0.73	0.703	0.501	0	1.88	4.735	34.403	0.162	1	26.1	0.784992	0	8.86	0	1.87	0	0	0	2.375
0	-0.787	0	40.3	0.55	112	0.124	0	1	10.9999	0.0675724	2.24381	2	-0.194103	-5.35832	0	0	0	0	5.779	2.716	3.5	1.037	0.903	0.914	0	1.907	4.601	17.823	0.19	1	27.05	0.889007	0	6.453	4.716	1.711	5.183	0	0	2.152
0	-0.382	0	63.6	2.45	162	0.063	1	3	0	0.085358	0	4	-0.216057	-8.0762	2	0	0	0	7.344	3.289	5	0.819	0.751	0.466	0	2.015	5.35	34.933	0.139	0	63.06	0.818495	0	7.487	18	0	0	0	0	0
0	-0.116	0	47	1.405	96	0.125	1	0	18.0108	-0.0196451	18.0108	3	-0.129062	-3.46094	0	0	0	0	11.804	2.253	5.5	0.878	0.794	0.779	0	1.686	3.797	40.996	0.205	1	61.77	0.673363	0	0.603	4.039	1.147	0	-0.566	0	1.302
0	-0.874	0	52	0.55	136	0.069	0	2	0	0.0804456	0	2	-0.216057	-6.33263	1	0	0	0	6.898	2.96	4	0.812	0.812	0.812	0	1.882	4.808	28.131	0.159	0	30.18	0.853134	0	6.177	9.435	0	0	0	0	1.901
0	-0.874	0	51.8	1.1	134	0.065	0	2	0	0.07956	0	2	-0.216057	-5.80275	2	0	0	0	0	2.905	3	0.812	0.812	0.812	0	1.872	4.808	27.972	0.155	0	30.18	0.71741	0.658	5.266	9.428	0	0	0	0	1.909
0	-0.843	0	55.5	0.55	140	0.063	0	2	10.9999	0.0798531	0	3	-0.216057	-5.90909	1	0	0	0	7.201	2.964	4	0.918	0.913	0.927	0	1.874	4.855	29.941	0.154	1	39.41	0.949427	0	5.614	9.407	0	5.196	0	0	1.886
0	1.882	8.363	32	2.455	46	0.214	1	0	75.5805	-0.0149275	0	2	-0.211773	-0.70265	0	0	0	0	5.36	0.41	2.5	1.065	1.111	0.96	0	1.726	3.664	12.886	0.299	0	91.93	0.565499	0	-1.031	6.974	0	0	0	0	0
0	-0.396	10.2	54.7	1.9	132	0.075	1	3	25.3852	0.0799692	0	4	-0.216057	-8.14523	1	0	0	1	6.159	2.861	3.5	0.778	0.805	0.715	0	1.937	4.182	31.592	0.177	1	58.9	0.898151	0	4.139	13.8	0	0	0	0	0
0	-0.265	9.014	34.4	0.855	90	0.231	2	1	0	0.0356882	34.2068	2	-0.203029	-2.93462	3	0	1	1	7.307	1	7	0.475	0.445	0.464	0	1.988	4.063	28.288	0.236	0	37.3	0.695895	7.082	-0.641	0	0	0	0.011	1.421	0
0	0.647	0	22.7	1.105	56	0.393	1	0	32.8972	0.0339116	4.4108	1	-0.190273	-1.82335	1	0	0	0	4.205	0	3.5	0.505	0.507	0.499	0	1.691	3.48	14.584	0.297	0	43.09	0.750542	5.689	-0.048	0	0	0	-0.051	0.826	0
0	-0.867	0	67	0	164	0.048	0	2	32.9997	0.0693286	0	3	-0.213317	-9.07346	2	0	0	0	13.38	3.246	5.5	1.012	1.012	1.012	6.26	1.965	4.35	44.645	0.159	0	40.83	0.976214	0	7.406	0	0	22.6	0	0	0
0	-0.161	8.797	25.4	0.855	48	0.25	2	0	0	-0.0357112	25.3852	2	-0.148019	-1.64267	2	0	1	1	5.098	0	3	0.562	0.563	0.562	0	1.808	3.47	19.361	0.293	0	37.3	0.819461	5.11	-0.618	0	0	0	-0.405	0	0
0	-0.843	0	59.2	1.155	142	0.067	0	2	3.00179	0.069054	3.00179	2	-0.216057	-7.01474	1	0	0	0	8.995	2.986	3.5	0.756	0.759	0.75	5.79	1.894	4.986	39.246	0.153	1	45.81	0.92496	0	4.498	4.522	0	5.787	0	0	1.413
0	-0.79	0	51.1	0	126	0.063	0	2	10.9999	0.065956	3.0551	2	-0.210066	-6.24695	3	0	0	0	11.574	2.815	4.5	0.871	0.774	0.52	0	1.863	4.851	31.511	0.163	0	24.83	0.686299	1.377	6.095	4.793	1.629	5.483	0	0	2.178
0	-0.277	9.457	57.1	1.21	128	0.067	0	2	0	0.0793129	53.9901	1	-0.208363	-6.65959	2	2	0	0	13.112	2.854	5	0.422	0.52	0.522	0	1.889	4.926	40.851	0.166	1	61.42	0.581927	0.643	5.482	4.742	1.564	0	0	0	2.098
0	0.193	10.2	47	1.655	114	0.067	2	2	54.3959	-0.13121	18.0108	3	-0.0543	-4.52358	7	0	1	0	18.076	2.102	9	0.865	0.874	0.846	0	1.901	4.391	72.672	0.17	1	41.49	0.838001	1.889	4.372	0	0	5.86	0.253	-0.52	0
0	-0.901	0	48.1	0.605	126	0.095	0	2	0	0.0702539	3.0551	1	-0.199948	-7.77758	3	0	0	0	8.344	2.8	4	0.424	0.424	0.445	0	2.038	4.985	30.206	0.164	0	17.07	0.61194	2.163	7.975	0	0	0	0	0	0
0	0.391	10.2	70.1	3.525	130	0.071	2	2	43.396	0.0801427	18.0108	5	-0.216057	-3.21808	5	0	1	0	13.935	2.81	5	0.945	0.9	0.566	0	1.842	5.072	65.762	0.158	1	105.17	0.698382	-0.229	-1.46	0	0	10.7	0	-4.018	1.071
0	-0.408	0	54.2	0.8	136	0.069	1	2	21.9998	0.0743399	0	2	-0.210043	-6.21479	0	0	0	0	6.939	2.917	4	0.868	0.85	0.9	0	1.939	4.988	29.779	0.162	1	42.85	0.926394	0	6.024	4.59	0	11.3	0	0	0
0	0.949	0	22.8	1.6	40	0.238	1	0	43.8971	-0.0346691	0	2	-0.155745	-0.972	1	0	0	0	4.105	-0.071	2	1.402	1.409	1.369	0	1.696	3.578	5.348	0.317	0	61.03	0.760536	0	0.721	7.481	0	4.693	0	0	0
0	-0.797	0	41.6	0.55	110	0.094	0	2	0	0.062135	6.15657	1	-0.182014	-6.10122	2	0	0	0	9.255	2.825	3.5	0.565	0.641	0.511	0	1.856	4.684	23.078	0.186	1	17.82	0.760992	0	6.849	4.687	1.752	0	0	0	2.008
0	0.038	0	69.5	1.71	222	0.075	2	2	0	0.0561782	26.4648	2	-0.241864	-10.4627	0	0	0	0	10.709	3.233	11.5	0.583	0.602	0.543	0	2.043	3.857	66.755	0.153	0	58.2	0.898692	14.3	4.174	0	0	0	-0.414	4.377	0
0	1.08	19.2	63.8	2.26	126	0.078	2	2	25.3852	0.107451	50.935	4	-0.224433	-5.04483	2	2	0	1	13.95	3.011	5.5	0.493	0.505	0.474	0	1.883	4.982	53.671	0.154	1	119.87	0.577006	0	2.871	7.806	0	0	0	0	0
0	-0.828	0	42.3	0	100	0.11	0	1	10.9999	0.0679666	1.55073	2	-0.19807	-4.65397	0	0	0	0	7.455	2.5	3.5	0.707	0.739	0.93	0	1.936	4.543	24.327	0.206	1	26.3	0.85283	0	4.701	0	1.626	5.141	0	0	0
0	0.459	9.364	47.7	2.56	104	0.098	1	0	0	0.0748486	50.935	2	-0.204737	-3.1372	2	2	0	0	7.882	2.652	3.5	0.429	0.454	0.386	0	1.888	4.825	27.602	0.184	1	88.56	0.745397	0.466	3.298	8.158	0	0	0	0	1.759
0	-0.358	0	66.1	1.46	142	0.055	1	2	18.0108	0.0809882	21.0659	2	-0.211861	-7.174	2	0	0	0	15.293	3.052	6	0.745	0.678	0.478	5.84	1.853	4.842	56.556	0.163	1	62.55	0.798933	0	2.952	0	0	5.843	0	0	1.398
0	-0.815	0	52.8	1.1	118	0.076	0	2	10.9999	0.0758783	0	2	-0.20605	-6.39516	1	0	0	0	10.355	2.821	4	0.894	0.805	0.492	0	1.969	4.593	33.029	0.181	1	45.91	0.816528	0	4.769	4.465	0	5.324	0	0	0
0	1.05	9.74	69.7	2.92	136	0.069	2	1	36.0215	0.0784216	86.9565	2	-0.195312	-5.45454	4	2	0	0	15.823	3.172	5.5	0.768	0.777	0.754	5.73	1.886	5.077	66.164	0.173	1	126.39	0.754139	0	1.401	0	0	10.6	0	-0.813	0
0	0.998	8.841	62.1	2.565	114	0.052	3	1	61.4067	0.107499	36.0215	3	-0.229466	-4.5746	4	0	1	0	12.355	2.539	4.5	0.693	0.67	0.522	0	1.876	4.87	58.578	0.182	1	78.43	0.747709	-0.093	0.936	0	0	0	0	0	0
0	-0.75	0	44.7	0.55	108	0.088	0	2	0	0.0812637	3.0551	2	-0.216057	-7.00085	0	0	0	0	8.47	2.5	4.5	0.684	0.689	0.527	0	1.856	4.438	23.471	0.187	0	25.25	0.591311	0	5.752	8.737	1.552	0	0	0	0
0	0.267	0	66.9	2.315	128	0.043	2	2	36.0215	0.0734241	36.0215	3	-0.2036	-5.85584	6	0	0	0	14.988	2.782	5	0.83	0.752	0.543	0	1.877	5.156	73.677	0.158	1	67.43	0.738005	1.624	0.876	0	0	4.964	0	0	0
0	0.144	0	73.3	1.71	148	0.045	2	2	36.0215	0.0800405	45.1425	2	-0.216057	-6.64112	4	0	0	0	14.193	2.93	5.5	0.636	0.651	0.571	0	1.886	5.261	74.855	0.155	1	58.2	0.573161	1.031	1.341	0	0	0	0	0	0
0	0.981	9.335	72.3	2.92	130	0.047	2	2	36.0215	0.106754	86.9565	2	-0.216057	-6.0636	3	2	0	0	16.718	2.911	6	0.505	0.497	0.515	0	1.887	4.915	82.419	0.17	1	104.02	0.637028	0.25	1.118	0	0	0	0	0	0
0	-0.297	9.428	75	1.815	164	0.057	0	2	14.1242	0.0872452	54.0593	3	-0.211833	-9.37638	2	2	0	0	17.009	3.277	6.5	0.648	0.605	0.761	5.81	1.882	5.028	62.565	0.142	0	120.59	0.820148	0.573	4.727	0	1.221	11.3	0	0	1.493
0	0.225	0	68.8	1.6	160	0.052	2	3	17.8882	0.0808226	19.439	4	-0.204833	-8.25381	2	0	0	0	12.688	3.321	5.5	0.795	0.692	0.744	0	1.875	5.229	48.877	0.132	0	101.18	0.765911	0	4.662	8.854	1.42	0	0	0	1.501
0	0.27	18.8	80.3	2.97	166	0.051	0	2	0	0.0970133	101.87	2	-0.216057	-9.36686	2	4	0	0	16.334	3.25	6.5	0.511	0.506	0.531	11.29	1.882	4.089	63.323	0.164	0	142.64	0.75974	0	5.207	7.945	0	11.4	0	0	0
0	1.804	17.3	89	5.235	150	0.068	4	3	83.5804	0.0708577	35.9115	7	-0.197138	-3.50945	8	0	2	0	18.061	2.928	7.5	0.858	1.563	1.551	0	1.943	4.306	100.45	0.152	1	149.87	0.650951	-2.083	-1.961	0	0	0	0	0	0
0	0.176	0	97.7	3.525	202	0.057	2	3	0	0.0606485	3.10147	5	-0.183728	-7.88319	2	0	0	0	21.002	3.481	9.5	0.781	1.627	1.413	0	1.955	4.66	98.902	0.127	0	109.41	0.486636	0	-0.174	0	0	0	0	0	0
0	3.349	37.6	114.3	7.655	182	0.052	4	3	83.5804	0.0834273	137.781	7	-0.197931	-5.08991	8	4	2	0	25.217	3.335	9.5	0.732	1.319	1.577	0	1.97	4.364	183.138	0.135	0	241.51	0.532835	-2.737	-5.911	0	0	0	0	0	0
0	0.201	0	104.7	3.525	210	0.051	2	3	21.9998	0.0820479	3.10147	7	-0.202087	-7.66301	2	0	0	0	22.278	3.484	10.5	0.902	1.567	1.442	0	1.952	4.448	105.303	0.119	0	127.87	0.653555	0	-0.798	0	0	10	0	0	0
0	1.512	20.7	130	5.945	242	0.042	2	3	21.9998	0.0820479	104.971	7	-0.203206	-9.24347	2	4	0	0	30.104	4.008	12.5	0.724	1.272	1.45	0	1.976	4.508	179.818	0.108	0	219.51	0.562419	0	-5.231	0	0	9.998	0	0	0
0	1.467	20.8	126.3	5.945	246	0.044	2	3	0	0.00461721	104.971	5	-0.142394	-10.4115	2	4	0	0	32.547	4.05	13.5	0.577	1.234	1.415	0	1.979	4.72	184.756	0.11	0	201.05	0.496487	0	-3.226	0	0	0	0	0	0
0	0.231	9.572	68.2	2.065	148	0.077	1	2	0	0.0826422	50.935	2	-0.214525	-7.15926	1	2	0	0	14.631	2.979	5	0.398	0.404	0.394	0	1.917	5.095	60.545	0.148	1	91.99	0.774894	0	4.149	0	0	0	0	0	0
0	-0.442	0	81.8	0.855	190	0.069	1	3	0	0.0892889	0	4	-0.227184	-8.70868	1	0	0	0	14.518	3.452	4.5	0.538	0.547	0.521	0	2.001	5.069	74.529	0.152	1	80.31	0.826819	0	2.64	0	0	0	0	0	0
0	0.512	8.408	44.7	2.26	72	0.077	3	1	0	0.0715288	25.3852	4	-0.230825	-0.91493	5	0	1	1	9.511	1.191	4	0.806	0.834	0.751	0	1.803	4.548	37.405	0.213	1	79.29	0.765335	0.545	0.229	4.108	0	0	0	0	0
0	-0.832	0	84.8	0.605	198	0.047	0	3	14.1242	0.061769	3.12431	4	-0.202841	-8.39879	6	0	0	0	18.284	3.441	5.5	0.799	0.826	0.747	0	2.043	5.322	82.346	0.121	0	66.92	0.835779	1.921	4.951	0	0	5.598	0	0	3.058
0	-0.636	0	82.2	2.42	142	0.055	0	3	0	-0.104132	0	4	-0.130208	-6.25826	8	0	0	0	20.73	3.285	6	0.978	0.877	0.598	0	2.07	3.559	115.402	0.156	1	105.2	0.67413	0	-5.218	0	0	18.9	0	0	0
0	-0.353	9.482	42.5	1.21	96	0.096	0	1	0	-0.0674953	50.935	0	-0.13644	-5.71325	2	2	0	0	11.565	2.737	5	0.149	0.144	0.175	0	1.96	4.44	33.16	0.212	1	45.82	0.637061	0.845	6.985	0	0	0	0	0	0
0	1.882	0	31.5	2.51	48	0.25	2	0	50.9079	0.0321094	18.0108	2	-0.208923	-0.35318	0	0	0	0	5.984	0	3	1.17	1.231	1.034	0	1.658	3.69	16.261	0.298	0	75.43	0.643569	0	-0.804	0	0	0	0	0	1.154
0	0.754	0	33.7	2.755	66	0.182	4	2	0	0.0861548	16.7855	5	-0.204636	-1.99265	0	0	0	0	5.561	1.215	2.5	1.279	1.328	1.149	0	1.771	4.084	13.119	0.252	0	83.56	0.742454	0	1.432	11.8	0	0	0	0	0
0	-0.107	0	41.5	2.67	90	0.176	1	1	18.0108	0.105236	18.0108	4	-0.226525	-0.98947	1	0	0	0	7.687	1.785	4	1.083	1.11	1.029	0	1.708	4.495	27.072	0.229	0	67.87	0.798663	1.259	-0.272	0	0	10.9	0	-0.119	1.429
0	0.626	0	39.2	2.315	76	0.141	2	0	36.0215	-0.00924005	36.0215	3	-0.208373	-0.97413	0	0	0	0	7.222	1.428	3	1.139	1.18	1.049	0	1.748	3.923	24.456	0.236	0	70.67	0.793869	2.571	0.346	0	0	5.199	0	0	1.924
0	-0.651	0	30.3	1.65	74	0.128	0	0	0	-0.097621	0	3	-0.0781201	-3.75438	4	0	0	0	6.396	1.731	2.5	0.991	0.854	0.996	0	1.813	4.323	14.67	0.223	1	43.07	0.816048	3.564	2.814	12.6	1.813	0	0	0	1.799
0	0.829	0	46.7	1.6	66	0.182	1	0	32.8972	-0.010312	10.8146	2	-0.119734	-3.22361	0	0	0	0	8.976	0.339	5	0.719	0.641	0.541	0	1.754	3.53	28.332	0.255	0	51.8	0.391521	0	-1.428	6.666	0	0	-4.513	0	0
0	0.561	0	40.2	1.6	74	0.128	1	0	43.8971	0.0753517	8.69219	2	-0.223208	-3.31057	1	0	0	0	6.149	1.295	3.5	0.939	0.946	0.765	0	1.826	4.089	17.974	0.24	1	61.03	0.769702	0	-0.21	7.029	0	5.269	0	0	0
0	0.393	0	43.8	1.6	92	0.081	1	0	54.897	0.0622089	0	2	-0.219791	-4.22413	5	0	0	0	9.261	2.582	4	1.125	1.123	1.122	0	1.872	4.771	23.187	0.21	1	70.26	0.576674	0.716	2.556	7.917	0	10.7	0	0	0
0	0.616	0	34.5	1.6	70	0.152	1	0	36.0215	0.0328147	11.8165	2	-0.192901	-2.20942	0	0	0	0	5.743	1	3	0.974	1.002	0.718	0	1.781	3.866	17.941	0.25	1	55.04	0.77857	5.349	0.056	7.412	0	0	0	0	2.046
0	0.994	8.683	79.3	3.115	144	0.048	4	3	68.8986	0.0856658	61.2842	8	-0.226511	-3.71204	9	0	1	1	14.502	2.911	5.5	0.957	0.961	0.945	0	1.853	5.393	65.058	0.124	1	135.55	0.75915	-0.685	0.054	3.787	0	15.5	0	0	0
0	-0.236	9.381	65.6	1.76	146	0.073	0	2	0	0.0901791	50.935	2	-0.17598	-9.00203	2	2	0	0	13.943	3.183	6.5	0.55	0.572	0.658	5.76	1.873	5.114	45.658	0.155	0	84.21	0.622641	0	5.597	8.908	1.342	5.782	0	0	0
0	-0.672	0	66.9	1.155	138	0.087	0	2	10.9999	0.0548622	9.12102	3	-0.203937	-8.1109	2	0	0	0	12.646	3.265	6	0.766	0.678	0.525	5.49	1.895	5	47.652	0.177	1	65.22	0.629605	0	0.702	7.684	0	10.7	0	0	0
0	0.483	0	43.8	1.05	98	0.133	1	1	43.8971	0.093488	3.0551	2	-0.20652	-4.98405	1	0	0	0	8.576	2.418	4.5	0.657	0.628	0.517	0	1.902	4.564	24.359	0.218	1	65.21	0.568047	0	3.314	4.095	1.292	5.259	0	0	0
0	-0.672	0	41.1	1.1	106	0.132	0	1	21.9998	-0.107129	0	5	-0.14168	-2.85418	2	0	0	0	10.102	2.278	5	0.888	0.859	0.943	0	1.949	4.072	24.523	0.205	1	62.06	0.828745	0.848	4.372	12	0	10.7	-0.148	0	1.862
0	-0.432	0	40.3	0.8	114	0.105	1	1	18.0108	-0.0317889	18.0108	1	-0.166057	-5.23577	0	0	0	0	10.833	2.709	6	0.961	0.961	0.961	0	1.975	4.426	26.19	0.188	1	24.39	0.824205	1.025	7.265	4.831	0	0	0.03	0	0
0	-0.2	0	34.3	0.8	76	0.141	1	0	18.0108	0.0715064	18.0108	2	-0.193126	-3.89371	2	0	0	0	7.528	1.329	3.5	0.752	0.766	0.979	0	1.888	4.106	20.553	0.232	1	41.46	0.782995	0	2.024	4.383	1.56	0	0	0.411	0
0	-0.173	9.856	49.9	0.855	102	0.092	1	3	36.3851	-0.00505228	3.0551	4	-0.134084	-5.34398	4	0	0	1	13.183	2.215	5	0.707	0.64	0.565	0	1.864	4.64	42.399	0.201	1	81.86	0.696363	0.445	2.662	0	1.255	5.354	0	0	1.435
0	-0.288	9.379	71.7	2.42	150	0.068	0	2	3.12431	0.0884549	54.0593	2	-0.216057	-7.74551	1	2	0	0	13.965	3.107	5.5	0.572	0.607	0.923	5.71	1.882	4.872	59.552	0.154	1	96.34	0.756093	0	2.503	0	0.868	5.771	0	0	1.141
0	-0.268	9.445	75.4	2.42	156	0.066	0	2	3.12431	0.0815193	54.0593	2	-0.203653	-8.4798	2	2	0	0	15.838	3.147	6	0.569	0.588	0.715	5.71	1.878	5.072	67.299	0.157	1	96.34	0.686303	0	2.271	0	0.845	5.767	0	0	1.124
0	2.237	0	19.7	1.85	36	0.333	3	0	32.8972	0.0140755	17.3561	3	-0.0979311	-1.92914	1	0	0	0	3.722	-0.334	2	0.957	0.757	1.128	0	1.323	3.325	4.728	0.334	0	67.59	0.492659	0	1.054	7.539	1.455	0	0	0	0
0	0.616	0	32	1.05	70	0.152	1	0	43.8971	0.0438304	0	3	-0.199381	-3.78001	2	0	0	0	5.904	1.641	2.5	0.832	0.756	1.005	0	1.853	4.23	13.912	0.247	1	61.03	0.794543	0	2.946	7.717	1.345	5.207	0	0	0
0	-0.634	0	43.7	1.76	92	0.143	0	1	0	0.067158	0	4	-0.205001	-3.52014	0	0	0	0	6.663	2.5	3.5	0.704	0.697	0.954	0	1.847	4.168	25.029	0.217	1	62.1	0.700201	-0.199	1.23	7.977	1.238	0	0	0	1.203
0	1.193	0	37.6	1.3	92	0.143	3	1	32.8972	0.0976667	16.7855	2	-0.220467	-4.94541	0	0	0	0	6.988	2.5	4	0.852	0.74	0.47	0	1.879	4.385	17.333	0.219	1	54.7	0.716977	0	5.107	4.495	0	0	0	0	0
0	-0.941	0	81.3	1.21	210	0.051	0	2	0	0.0803011	0	2	-0.216057	-12.6605	3	0	0	0	16.464	3.562	6	0.454	0.454	0.454	0	2.127	4.476	68.127	0.132	0	34.14	0.787258	0	10	0	0	0	0	0	0
0	-0.198	9.702	69.1	1.21	134	0.079	0	3	25.1241	0.02472	54.0593	4	-0.186481	-5.38387	2	2	0	0	16.225	3.022	5	0.745	0.706	0.543	0	1.871	4.684	73.136	0.168	1	101.66	0.696522	0	0.013	0	0	10.4	0	0	0.922
0	1.109	0	55.5	2.51	112	0.099	2	0	32.8972	0.0929182	1.55073	3	-0.204395	-3.35614	0	0	0	0	9.322	2.768	5	0.856	1.607	1.402	0	2.008	4.735	38.042	0.2	1	85.08	0.637848	0	1.22	4.116	0	0	0	0	0
0	-0.166	9.618	37.4	0.25	74	0.182	1	0	3.12431	0.0614899	28.5095	2	-0.189334	-2.61411	1	0	1	1	7.681	1.56	2.5	0.724	0.679	0.509	0	1.914	4.243	24.353	0.247	1	40.54	0.699416	0	0.585	0	0	0	0	0	1.414
0	0.547	18.2	40.3	1.655	72	0.167	3	1	25.3852	0.123797	25.3852	4	-0.219195	-1.58087	3	0	1	2	6.836	1.316	2.5	0.668	0.683	0.639	0	2.003	4.392	23.877	0.246	1	70.42	0.71752	0	-0.556	3.91	0	0	0	0	0
0	-0.202	0	31.7	0.25	66	0.182	1	0	10.9999	0.0483756	0	2	-0.200092	-2.26557	1	0	0	0	5.498	1.238	2.5	0.871	0.882	0.848	0	1.909	4.243	14.21	0.258	1	38.33	0.869562	0	2.298	0	0	5.112	0	0	0
0	-0.696	0	69.2	1.76	146	0.073	0	2	3.12431	0.108583	3.12431	3	-0.202088	-6.96435	2	0	0	0	12.375	3.061	4	0.916	0.828	0.524	10.35	1.997	4.669	57.86	0.167	1	76.55	0.714344	0	-0.108	4.275	0	10.4	0	0	0.88
0	-0.778	0	79	0	148	0.065	0	2	21.9998	-0.0520186	36.4841	0	-0.204038	-8.0259	2	0	0	0	19.082	3.359	7	0.717	0.71	0.644	0	1.899	3.675	84.688	0.154	0	18.46	0.729285	0	-5.415	0	0	10.2	0	0	0
0	-0.327	9.545	83.9	2.365	192	0.048	0	2	3.12431	0.0759819	54.0593	3	-0.205409	-9.6789	2	2	0	0	16.682	3.507	7	0.51	0.617	0.792	0	1.89	5.351	68.948	0.125	0	91.38	0.681731	0.655	6.278	9.204	2.737	0	0	0	1.587
0	-0.785	0	63.8	0.55	152	0.06	0	2	0	0.0707613	0	3	-0.194114	-7.31439	3	0	0	0	11.97	3.097	5	0.851	0.811	0.694	0	1.878	5.241	46.413	0.141	1	45.03	0.597731	0.716	5.062	9.256	1.533	0	0	0	1.57
0	0.411	0	35.6	1.05	92	0.143	1	2	32.8972	0.0533347	3.0551	1	-0.175851	-5.56692	1	0	0	0	6.63	2.5	3.5	0.547	0.623	0.505	0	1.86	4.624	17.437	0.223	1	38.91	0.549273	0	5.928	4.602	1.66	0	0	0	0
0	-0.198	0	42.1	0.855	86	0.114	1	1	18.0108	0.104991	18.0108	1	-0.1847	-5.14917	3	0	0	0	9.537	2.172	3.5	0.631	0.702	0.709	0	1.87	4.547	29.433	0.207	1	29.1	0.466423	0.421	3.19	0	1.333	0	0	0	0
0	-0.709	0	83.2	1.21	194	0.057	0	2	3.00179	0.0616468	3.00179	3	-0.183401	-10.3097	2	0	0	0	20.676	3.366	7	0.815	0.69	0.634	5.9	1.846	5.364	72.934	0.127	0	89.09	0.767108	0	4.14	0	1.117	5.904	0	0	4.521
0	-0.3	9.87	88.3	2.42	198	0.053	0	2	3.00179	0.0687537	53.9368	3	-0.190601	-9.63136	2	2	0	0	21.052	3.396	6.5	0.63	0.599	0.743	5.8	1.886	5.343	84.487	0.124	0	134.91	0.818221	0	3.328	0	1.09	5.905	0	0	4.472
0	1.664	9.442	78.7	4.27	160	0.061	2	1	61.7853	0.098162	68.8232	3	-0.20921	-7.87442	2	2	0	0	15.997	3.259	6	0.548	0.547	0.553	0	2.058	5.323	67.909	0.138	1	139.6	0.708114	0	2.082	3.814	0	5.375	0	0	0
0	0.945	0	67	3.61	144	0.07	2	2	61.7853	0.105264	17.8882	4	-0.215488	-5.82605	1	0	0	0	11.127	3.2	4.5	0.749	0.752	0.74	0	2.058	5.065	46.903	0.151	1	106.67	0.770368	0	2.352	7.674	0	5.376	0	0	0
0	0.981	0	65.2	2.51	138	0.06	2	1	64.9096	0.0712127	21.0125	3	-0.190925	-5.59481	4	0	0	0	15.04	2.932	5.5	0.81	0.783	0.983	0	1.923	4.927	54.571	0.156	1	97.02	0.679395	1.713	1.787	3.974	1.289	5.796	0	0	2.173
0	0.9	0	72.5	3.06	152	0.05	2	2	75.9095	0.0380076	21.0125	4	-0.20197	-5.83852	3	0	0	0	17.968	3.023	6.5	0.91	0.916	0.895	0	1.921	4.972	66.019	0.14	1	106.25	0.827909	1.69	2.004	3.848	0	10.5	0	0	2.151
0	0.243	0	67.9	2.755	164	0.066	3	3	28.8881	0.113682	37.7289	5	-0.228539	-6.77942	0	0	0	0	10.1	3.234	5.5	0.729	0.653	0.453	0	1.909	5.278	41.576	0.151	1	92.26	0.736021	0	5.723	12.8	0	6.01	0	0	0
0	1.203	19.6	64.1	2.67	128	0.082	1	2	0	0.0771763	104.925	2	-0.163585	-6.29117	0	4	0	0	14.81	3.029	5.5	0.316	0.327	0.478	4.52	1.935	4.726	57.867	0.178	1	142.59	0.495088	0	4.218	7.432	0	4.656	0	0	0
0	-0.346	0	62.8	2.01	146	0.073	1	2	29.0106	-0.0995207	21.0659	3	-0.13064	-5.40471	4	0	0	0	18.301	3.137	7.5	0.743	0.669	0.48	0	1.972	4.971	69.441	0.163	1	64.63	0.735565	1.21	4.727	0	0	10.4	-0.114	-0.46	0
0	0.393	0	47.7	1.71	94	0.088	2	0	36.0215	0.0725127	36.0215	2	-0.199976	-2.84477	3	0	0	0	10.122	2.409	3.5	0.884	0.902	0.847	0	1.895	4.572	37.462	0.2	1	67.43	0.521515	0.297	1.077	0	0	5.05	0	-0.479	0
0	0.352	0	63.1	1.71	122	0.055	2	2	58.0213	-0.0372416	36.0215	4	-0.191553	-3.58537	8	0	0	0	15.363	2.618	5	1.046	0.984	0.584	0	1.899	4.953	66.657	0.166	1	85.89	0.781911	1.148	1.499	0	0	15.9	0	-0.721	0
0	-0.151	9.616	60	2.365	104	0.076	0	1	21.9998	-0.0208151	50.935	4	-0.169706	-3.73193	4	2	0	0	12.448	2.646	4.5	0.857	0.85	0.873	0	1.891	4.607	53.878	0.183	1	114.37	0.727544	0.179	0.507	0	0	15.1	0	0	0
0	0.361	0	49.5	1.71	100	0.085	2	0	36.0215	0.0725064	36.0215	2	-0.199956	-3.17198	3	0	0	0	11.761	2.5	4.5	0.874	0.892	0.838	0	1.896	4.451	42.76	0.193	1	67.43	0.549877	0	1.066	0	0	5.259	0	-0.703	0
0	0.512	9.179	42.3	1.71	82	0.132	3	0	0	0.0288666	25.3852	3	-0.204394	-2.61755	2	0	1	1	8.997	1.701	3.5	0.633	0.664	0.994	0	1.775	4.418	31.654	0.218	1	66.4	0.740938	3.877	1.676	0	1.405	0	0	0	0
0	0.337	0	57.7	2.205	118	0.061	2	2	58.0213	-0.00615017	36.0215	4	-0.179821	-4.33119	7	0	0	0	14.866	2.78	5	1.056	0.842	0.598	0	1.9	4.908	52.465	0.173	1	100.91	0.819074	0.127	3.011	0	0	15.9	0	-0.514	0
0	1.159	9.87	59.4	1.96	112	0.079	3	2	72.4066	0.00893204	39.0766	4	-0.160253	-3.29638	5	0	0	1	14.933	2.525	5.5	0.831	0.74	0.501	0	1.894	4.824	58.007	0.189	1	96.89	0.666755	0	0.812	0	0	9.869	0	-0.717	0
0	-0.31	0	52.5	2.56	116	0.089	1	0	18.0108	-0.0557597	18.0108	3	-0.203987	-1.97536	2	0	0	0	10.998	2.55	3.5	0.822	0.838	0.789	0	1.95	4.734	45.05	0.185	1	68.29	0.840614	2.193	3.475	4.023	0	4.94	0	-0.377	0
0	-0.751	0	55.9	1.1	134	0.079	0	3	21.9998	0.0707633	3.0551	4	-0.195266	-6.16124	3	0	0	0	8.969	2.887	4.5	0.779	0.702	0.506	0	1.872	5.114	31.742	0.175	1	55.14	0.724283	0.244	6.314	4.619	1.445	10.7	0	0	0
0	-0.382	0	63.6	2.45	162	0.063	1	3	0	0.0798492	0	4	-0.216057	-8.0762	2	0	0	0	7.324	3.289	4.5	0.819	0.751	0.466	0	2.017	5.35	35.396	0.143	0	63.06	0.818495	0	7.392	18.1	0	0	0	0	0
0	1.031	8.383	32	1.105	46	0.214	3	1	0	0.0649135	25.3852	4	-0.2389	-0.25409	2	0	1	1	5.383	0.198	2	0.963	0.991	0.913	4.15	1.495	3.59	12.47	0.291	0	88.25	0.510009	0	-1.234	6.416	0	4.154	0	0	0
0	-0.863	0	66	0.55	168	0.062	0	2	0	0.0740637	0	2	-0.203562	-8.57593	1	0	0	0	10.253	3.324	4	0.977	0.98	0.969	6.19	1.912	5.069	41.624	0.15	0	54.22	0.932372	0	7.192	4.615	0	6.19	0	0	2.064
0	-0.843	0	57.8	0.55	144	0.07	0	2	0	0.0621784	0	2	-0.187483	-5.99613	2	0	0	0	11.783	3.244	4.5	1.009	1.012	0.999	5.65	1.918	5.099	35.952	0.16	1	54.22	0.697812	0.789	6.949	4.472	0	5.645	0	0	2.218
0	0.318	9.729	74.2	3.22	146	0.062	1	2	19.4068	0.0610378	71.8925	3	-0.181799	-6.10816	3	2	0	0	16.842	3.118	7	0.616	1.239	1.387	0	2.049	4.926	69.717	0.157	1	107.59	0.765455	0	2.524	3.516	0	0	0	0	1.757
0	0.077	9.856	76.5	1.655	184	0.047	2	2	43.2735	0.0780732	17.8882	3	-0.216057	-8.09003	6	0	0	1	11.312	3.296	4	0.628	0.645	0.591	0	1.949	5.38	55.59	0.119	0	66.62	0.893768	0.75	7.175	4.016	0	0	0	0	2.221
0	-0.371	11	62.6	1.405	164	0.077	1	2	25.3852	0.0582082	0	2	-0.202341	-6.78185	4	0	1	0	13.827	3.29	6	0.927	0.831	0.479	0	1.947	4.986	42.137	0.146	0	42.98	0.785995	0.92	8.352	4.598	0	0	0	-0.588	4.206
0	-0.134	0	44.3	1.46	78	0.154	1	0	0	0.0304088	9.12102	2	-0.201442	-2.07093	0	0	0	0	8.33	1.495	4	0.812	0.841	0.681	0	1.85	4.304	32.955	0.24	1	49.41	0.764825	-0.019	-0.589	0	0	0	0	0	1.25
0	0.605	17.3	39.6	1.71	62	0.145	4	2	0	0.0969792	50.7705	4	-0.24184	-1.50667	6	0	2	2	7.76	0.784	4.5	0.667	0.667	0.667	0	1.708	3.347	37.453	0.244	0	74.6	0.69604	3.399	-1.77	0	0	0	-0.461	0	0
0	-0.317	0	57.4	1.405	122	0.055	1	2	32.0124	0.0175744	21.0125	3	-0.175195	-4.76435	4	0	0	0	16.009	2.805	6	0.889	0.831	0.53	0	1.871	4.809	50.785	0.165	1	53.93	0.824539	0	3.8	3.976	0	5.657	0	-0.674	2.014
0	-0.717	0	62.9	0.55	118	0.095	0	2	3.12431	0.0659429	13.9853	1	-0.180654	-5.05604	2	0	0	0	11.509	2.842	5	0.627	0.649	0.911	0	1.953	4.779	44.429	0.187	1	27.03	0.732074	0.608	2.429	0	1.446	0	-4.378	0	1.791
0	2.236	0	48.6	2.815	96	0.162	4	1	54.0323	0.108298	54.0323	3	-0.231892	-2.15649	0	0	0	0	7.846	2.467	5	0.927	0.969	0.833	0	1.849	4.324	32.092	0.216	1	99.33	0.56795	0	-0.805	0	0	0	-1.504	0	0
0	-0.198	0	46.6	1.955	124	0.09	2	2	0	0.0458796	20.5337	6	-0.139429	-6.05334	3	0	0	0	6.199	2.618	4	0.827	0.717	0.505	0	1.901	4.67	26.062	0.161	1	66.93	0.688544	5.664	5.429	13.2	1.645	5.359	0	0	2.406
0	-0.291	8.902	54.7	1.405	112	0.099	2	1	3.00179	0.103963	28.387	4	-0.223053	-3.88608	1	0	1	1	11.076	2.667	4	0.621	0.633	0.596	0	1.936	4.597	37.757	0.191	1	69.97	0.802422	0	1.644	4.302	0	0	0	0	1.295
0	0.342	9.367	73.1	2.56	160	0.061	1	3	3.00179	0.0888774	56.9919	4	-0.216057	-7.86966	0	2	0	0	16.536	3.231	6.5	0.458	0.505	0.515	0	1.86	4.897	57.549	0.142	0	115.77	0.630482	0	4.664	13	1.327	0	0	0	1.249
0	0.252	9.456	84.3	2.615	174	0.052	1	3	3.00179	0.0799787	53.9368	4	-0.216057	-7.71982	1	2	0	0	18.856	3.252	6.5	0.466	0.458	0.487	0	1.913	5.15	81.376	0.139	1	119.95	0.70704	0	2.372	8.474	0	0	0	0	1.184
0	0.233	0	51.3	1.6	136	0.083	2	2	58.0213	0.0600489	36.0215	3	-0.196066	-5.56657	1	0	0	0	11.164	2.947	5	0.984	0.751	0.515	0	1.992	4.775	30.777	0.172	1	74.61	0.775483	2.008	8.51	0	0	10.7	0	0.076	0
0	0.255	0	53.8	1.6	132	0.091	2	2	47.0214	0.071695	45.1425	2	-0.194441	-5.81117	1	0	0	0	10.75	2.939	5	0.762	0.626	0.501	0	1.991	4.949	34.456	0.178	1	65.38	0.722794	1.894	6.903	0	0	5.371	0	-0.035	0
0	-0.836	0	43.2	1.155	102	0.092	0	0	0	0.0794812	0	2	-0.216057	-3.82319	1	0	0	0	5.138	2.5	3	0.614	0.628	0.582	0	1.861	4.503	27.262	0.194	1	32.67	0.594489	1.909	3.181	4.455	0	0	0	0	1.592
0	-0.465	10.2	70.7	0.8	184	0.071	1	3	36.3851	0.0799756	0	4	-0.218987	-9.11581	4	0	0	1	12.81	3.401	4.5	0.672	0.68	0.658	0	2.128	5.462	50.702	0.144	0	59.42	0.898721	0.427	8.903	4.973	0	5.589	0	0	0
0	-0.924	0	61.5	0.55	174	0.079	0	2	0	0.080192	0	2	-0.216057	-10.0893	0	0	0	0	10.019	3.393	4	0.567	0.585	0.529	0	2.129	5.232	40.635	0.152	0	29.96	0.837949	0.986	10.9	5.035	0	0	0	0	0
0	-0.383	10.3	58.3	1.46	126	0.078	1	2	28.5095	0.0606179	3.12431	3	-0.183479	-4.64673	4	0	0	1	13.627	2.802	4.5	0.649	0.672	0.606	0	1.891	4.461	55.104	0.163	1	57.61	0.867637	1.672	1.811	0	0	0	0	0	2.109
0	-0.202	0	31.3	0.855	70	0.218	1	0	29.0106	0.0612806	18.0108	2	-0.19894	-2.44061	0	0	0	0	6.334	0.845	4	0.871	0.882	0.848	0	1.875	3.855	17.769	0.26	1	38.33	0.870068	0	1.173	0	0	5.558	-0.606	0	0
0	-0.053	8.388	37.8	1.46	58	0.109	2	1	0	-0.0746522	25.3852	4	-0.144992	0.02255	4	0	1	1	7.159	0.818	3	0.851	1.156	1.399	0	1.716	3.879	30.034	0.245	1	76.82	0.717294	2.967	-0.773	0	0	0	0	0	2.032
0	-0.37	0	42.2	0.855	112	0.124	1	1	0	0.0765068	0	1	-0.210364	-4.97977	1	0	0	0	5.167	2.716	3	0.578	0.686	0.881	0	2.062	4.923	24.767	0.203	1	29.1	0.539736	0.533	5.871	0	1.72	0	0	0.182	0
0	2.803	9.688	66.9	3.56	116	0.071	4	3	74.6874	0.126043	52.6828	5	-0.207559	-4.61121	2	0	0	1	14.934	2.912	7	0.747	1.177	0.591	0	1.915	4.837	58.917	0.177	1	128.63	0.565985	0	0.024	4.098	0	0	0	0	0
0	-0.636	0	80	0.605	156	0.077	0	3	25.1241	0.032115	13.9389	4	-0.170284	-8.16385	1	0	0	0	16.474	3.086	7.5	0.689	0.607	0.54	0	1.865	5.027	64.628	0.168	0	70.86	0.668636	0.114	1.672	0	1.02	10.6	-4.51	0	1.099
0	-0.681	0	91	1.815	176	0.062	0	2	0	0.0685481	3.10147	6	-0.197058	-6.18862	1	0	0	0	18.595	3.214	8	0.857	1.651	1.47	0	1.917	5.04	94.498	0.143	1	104.19	0.787638	0	-2.996	2.968	0	0	0	0	0.236
0	0.605	0	35.2	1.71	66	0.182	2	0	0	0.0748888	0	2	-0.232993	-1.81982	0	0	0	0	5.318	1	3	0.775	0.806	0.712	0	1.841	3.44	18.943	0.263	1	58.2	0.754533	-0.117	0.754	0	0	0	0	0	0
0	-0.354	0	44.9	0.855	132	0.132	1	1	21.9998	0.0552103	13.2324	3	-0.218576	-4.93994	0	0	0	0	5.314	2.887	6.5	0.836	0.841	0.825	0	1.989	4.216	32.136	0.176	1	47.56	0.898094	7.617	2.537	0	0	10.7	-0.106	2.355	0
0	-0.762	0	53.7	1.815	116	0.089	0	1	0	0.0720519	0	3	-0.208289	-3.28444	2	0	0	0	11.095	2.498	3.5	0.79	0.83	0.711	0	1.84	4.565	53.061	0.174	1	57.69	0.858255	4.612	-0.055	0	0	0	0	0.232	2.918
0	1.142	9.233	42.4	1.905	102	0.15	4	1	18.0108	0.061386	60.1815	3	-0.201923	-2.40233	2	0	1	1	9.495	2.525	5	0.69	0.715	0.638	0	1.907	4.514	29.141	0.211	1	65.12	0.811174	0.526	3.641	0	0	0	-0.352	-0.523	0
0	-0.758	0	76.5	1.21	184	0.054	0	3	14.1242	0.0668286	6.22578	4	-0.19702	-8.4886	3	0	0	0	15.478	3.302	6	0.813	0.739	0.835	0	1.944	5.074	62.075	0.131	0	81.94	0.846651	0.395	6.196	0	2.912	5.184	0	0	3.273
0	-0.751	0	75.1	1.21	180	0.058	0	2	3.12431	0.0721988	6.22578	3	-0.197612	-9.17251	3	0	0	0	15.094	3.279	6	0.733	0.71	0.745	0	1.944	5.004	60.788	0.134	0	72.71	0.780517	0.392	6.04	0	2.902	0	0	0	3.262
0	0.429	0	46.7	2.26	86	0.083	2	0	35.7765	0.113631	35.7765	3	-0.216804	-2.32526	2	0	0	0	6.815	2.5	2.5	0.682	0.696	0.649	0	1.846	4.513	30.461	0.224	1	71.09	0.778511	0	0.082	3.817	0	0	0	0	0
0	1.055	0	28.8	1.71	42	0.286	2	0	36.0215	0.106915	36.0215	2	-0.217125	-1.57213	0	0	0	0	4.806	-0.107	2.5	0.682	0.59	0.525	0	1.598	3.585	12.217	0.318	0	58.2	0.391971	0	-0.592	0	0	0	0	0	0
0	-0.341	0	92.9	2.065	172	0.057	1	2	0	0.0618678	7.75952	3	-0.216057	-6.81708	2	0	0	0	17.606	3.379	6.5	0.664	0.677	0.594	0	1.876	4.972	101.44	0.134	1	66.48	0.562688	-0.049	-2.718	0	0	0	-4.686	-1.343	0.822
0	-0.256	0	81.8	2.065	140	0.076	1	2	0	0.061192	7.75952	3	-0.20126	-5.31492	1	0	0	0	16.522	2.897	6	0.721	0.736	0.639	0	1.858	4.683	87.618	0.153	1	66.48	0.731585	0	-3.325	0	0	0	-4.65	-1.276	0.746
0	-0.372	0	81.8	2.67	168	0.053	1	3	0	0.0617611	0	4	-0.216057	-6.14226	4	0	0	0	16.137	3.341	5	0.772	0.792	0.734	0	1.878	5.094	86.588	0.131	1	92.78	0.636394	0.123	-0.523	0	0	4.782	0	-1.117	0.994
0	-0.733	0	67.4	0.605	146	0.073	0	2	32.9997	0.0324055	0	3	-0.2027	-7.19099	5	0	0	0	13.572	3.262	6	0.851	0.764	0.525	0	1.907	5.162	50.826	0.142	0	61.83	0.707799	2.217	3.53	0	0	16	0	0	0
0	-0.301	0	38.2	1.35	98	0.103	1	1	0	0.0628381	0	2	-0.197902	-3.02266	3	0	0	0	5.375	2.648	2.5	0.679	0.679	0.679	0	1.893	4.879	18.856	0.193	1	42.74	0.748675	1.637	4.441	8.316	0	0	0	0	1.877
0	-0.769	0	67.1	1.21	144	0.07	0	2	32.9997	0.0621617	0	3	-0.21128	-7.61673	4	0	0	0	11.777	3.277	5.5	0.851	0.803	0.524	0	1.977	5.022	45.842	0.145	1	61.83	0.803055	-0.263	2.754	0	0	16	0	0	0
0	0.361	0	46.6	1.655	104	0.098	3	1	18.0108	0.0774789	34.7963	3	-0.212093	-4.28472	2	0	0	0	7.482	2.855	3.5	0.821	0.768	0.488	0	1.867	4.938	27.867	0.189	1	57.78	0.760394	0.332	3.246	4.397	0	0	0	0	0
0	0.352	9.303	65.4	1.71	130	0.071	2	3	43.2735	0.105247	17.8882	4	-0.199115	-6.66268	3	0	0	1	13.961	2.899	5.5	0.585	0.573	0.698	0	1.863	4.948	56.757	0.166	1	101.73	0.699736	0	1.048	0	1.08	0	0	0	1.025
0	-0.737	0	80.3	1.21	190	0.053	0	3	14.1242	0.061381	6.22578	4	-0.191492	-9.22289	5	0	0	0	17.538	3.428	6.5	0.814	0.734	0.755	0	1.943	5.593	68.924	0.129	0	81.94	0.789593	0.299	6.106	0	2.829	5.383	0	0	3.178
0	-0.249	0	39.1	1.35	100	0.11	1	2	0	0.0642259	3.0551	2	-0.197031	-3.91128	2	0	0	0	7.462	2.653	3.5	0.544	0.497	0.459	0	1.887	4.789	19.179	0.196	1	42.74	0.65594	0.585	5.264	8.275	0	0	0	0	1.849
0	0.438	9.701	52.8	2.56	114	0.084	1	0	10.9999	0.0422227	50.935	3	-0.201783	-3.18758	3	2	0	0	10.14	2.659	4	0.623	0.633	0.609	0	1.89	4.879	34.713	0.186	1	97.79	0.764813	0.379	3.565	8.163	0	5.116	0	0	1.718
0	1.303	9.426	50.8	1.85	92	0.081	3	1	72.2841	0.106952	35.899	6	-0.225638	-2.17006	4	0	0	1	9.392	2.64	4	0.958	0.967	0.932	0	1.851	4.748	29.922	0.198	1	107.67	0.701345	0	0.855	11	0	4.964	0	0	0
0	-0.31	9.909	77.2	1.46	172	0.057	1	3	39.3869	0.0525291	3.00179	5	-0.201733	-6.71002	4	0	0	1	19.351	3.25	6	0.809	0.711	0.766	0	1.867	5.27	73.018	0.136	0	105.41	0.854031	0.403	2.596	0	1.13	5.415	0	0	4.525
0	1.771	0	70.8	2.76	138	0.06	3	2	49.1797	0.097743	19.439	4	-0.205105	-6.84376	1	0	0	0	13.923	2.898	6.5	0.868	1.217	1.034	5.66	1.913	4.961	49.533	0.15	1	141.81	0.778851	0	2.104	3.995	0	5.605	0	0	0
0	-0.271	0	41.8	1.405	104	0.098	2	0	0	0.0628551	21.8894	3	-0.199682	-4.76367	2	0	0	0	7.749	2.561	4	0.891	0.843	0.952	0	1.867	4.599	28.699	0.183	1	48.99	0.833893	4.526	3.027	4.478	1.49	0	0	0.751	1.982
0	-0.412	0	49	0.855	110	0.057	1	2	10.9999	0.0495818	0	2	-0.196842	-5.77221	4	0	0	0	12.275	2.5	4.5	0.829	0.838	0.811	0	1.9	4.954	42.453	0.166	1	38.33	0.669325	3.091	5	0	0	5.574	0	0	0
0	-0.399	0	47.7	0.855	108	0.068	1	1	10.9999	-0.0239857	0	2	-0.1672	-5.21569	4	0	0	0	13.093	2.82	5	0.831	0.84	0.813	0	1.9	4.847	39.092	0.182	1	38.33	0.696417	0.898	6.067	0	0	5.577	0	0	0
0	-0.729	0	122	1.76	248	0.041	0	2	32.9997	0.0798533	7.75952	3	-0.216057	-12.2858	4	0	0	0	25.901	3.816	9.5	0.746	0.699	0.532	0	1.92	5.445	122.297	0.123	0	79.65	0.738593	0	-3.992	4.562	0	16.3	-5.099	0	1.379
0	-0.265	9.307	37	0.25	84	0.192	1	0	36.3851	0.0396796	0	2	-0.225796	-3.16958	1	0	0	1	5.989	1.906	3	0.686	0.686	0.686	0	1.904	4.404	20.905	0.24	1	46.53	0.804312	2.76	3.239	0	0	5.169	0	0	0
0	-0.369	0	50.3	0.855	114	0.067	1	2	10.9999	0.0276898	3.0551	2	-0.167241	-6.66083	4	0	0	0	14.786	2.818	6	0.705	0.628	0.488	0	1.898	4.714	44.628	0.184	1	38.33	0.647821	-0.011	5.578	0	0	5.749	0	0.346	0
0	0.378	0	49	1.6	108	0.088	2	1	35.899	0.0826536	35.899	4	-0.206223	-4.66567	2	0	0	0	8.206	2.845	3.5	0.678	0.688	0.652	0	2.041	4.83	26.565	0.179	1	78.21	0.780397	0	3.472	11.6	0	0	0	0	0
0	2.062	19	59	3.06	104	0.076	4	2	61.2842	0.187248	85.602	6	-0.242439	-2.50618	3	0	1	1	12.803	2.755	5.5	0.645	0.671	0.597	0	1.866	4.9	48	0.193	0	126.39	0.780251	0	1.122	7.858	0	0	0	0	0
0	1.808	18.6	79.5	3.775	142	0.067	4	3	16.405	0.102339	111.061	4	-0.218778	-4.1282	5	2	1	1	16.12	3.046	7	0.654	1.177	1.397	0	1.919	5.059	80.868	0.17	1	145.08	0.666477	-0.201	0.052	0	0	0	0	-1.662	0
0	0.472	0	52	1.6	102	0.07	2	1	57.8988	-0.0138061	35.899	6	-0.200339	-2.88855	4	0	0	0	11.634	2.581	4.5	1.054	1.051	1.052	0	1.855	4.607	33.229	0.196	1	96.67	0.782546	0	2.173	11.4	0	10.4	0	0	0
0	0.616	0	38.4	1.105	66	0.121	1	0	43.8971	-0.0213487	0	2	-0.138845	-2.27216	3	0	0	0	9.078	1.249	3.5	1.021	0.904	0.586	0	1.85	4.105	27.021	0.24	1	61.55	0.679211	0	0.752	0	0	9.52	0	0	0
0	-0.317	0	58.2	0.855	120	0.051	1	2	62.0103	-0.0562068	18.0108	5	-0.207795	-3.5619	4	0	0	0	14.567	2.5	5	1.094	1.098	1.085	0	1.871	4.23	51.203	0.15	1	66.02	0.821809	1.238	3.53	0	0	20.9	0	0	0
0	-0.382	0	83.3	2.67	172	0.049	1	3	0	0.0617568	0	4	-0.216057	-6.46947	5	0	0	0	16.542	3.348	5	0.769	0.789	0.731	0	1.878	5.172	91.328	0.127	1	92.78	0.650378	0.312	-0.444	0	0	5.073	0	-1.117	1
0	0.512	0	46.3	2.315	82	0.132	1	0	32.8972	0.06779	0	3	-0.225081	-2.09521	2	0	0	0	8.993	2.13	3	0.759	0.785	0.706	0	1.84	3.931	36.798	0.213	1	80.47	0.709311	0.035	-0.474	0	0	0	0	0	1.051
0	0.296	9.516	58.5	2.065	116	0.056	1	2	10.9999	0.0498338	50.935	2	-0.206454	-5.88675	3	2	0	0	14.271	2.607	5.5	0.564	0.567	0.565	0	1.891	4.88	58.308	0.161	1	84.15	0.722095	2.011	3.55	0	0	5.472	0	0	0
0	-0.787	0	45	0	106	0.105	0	0	0	0.0608544	0	3	-0.18351	-2.82125	2	0	0	0	9.002	2.48	3	0.832	0.879	0.738	0	1.84	4.453	37.32	0.187	1	40.62	0.897653	6.052	0.797	0	0	0	0	0.493	3.684
0	-0.672	0	43.5	1.1	90	0.074	0	1	21.9998	0.0530794	0	5	-0.209488	-2.48152	6	0	0	0	7.74	2.232	3	1.073	1.059	1.095	0	1.858	4.779	21.057	0.197	1	61.53	0.777627	0.433	2.186	11.8	0	10.7	0	0	1.37
0	-0.61	0	51.4	1.705	100	0.064	0	2	10.9999	0.0314143	3.0551	5	-0.198632	-3.76068	7	0	0	0	10.034	2.215	4	0.835	0.722	0.497	0	1.852	4.83	31.255	0.185	1	78.6	0.71326	0.169	1.674	11.8	0	10.3	0	0	1.315
0	0.16	0	72	1.71	152	0.06	2	2	0	0.0842145	9.12102	2	-0.215861	-7.49772	2	0	0	0	11.945	3.118	5	0.618	0.633	0.555	0	2.035	5.437	58.8	0.157	1	58.2	0.853759	0	1.92	0	0	0	0	0	0
0	0.844	19.7	76.5	2.315	162	0.054	2	2	25.3852	0.10234	50.935	3	-0.211621	-7.58577	3	2	0	1	14.883	3.118	5.5	0.46	0.475	0.439	0	2.035	5.46	65.809	0.15	1	107.51	0.803402	0	3.854	4.326	0	0	0	0	0
0	-0.776	0	44.7	0.605	102	0.118	0	2	0	0.0646818	1.55073	1	-0.177944	-6.07217	1	0	0	0	8.862	2.777	4	0.458	0.659	0.657	0	1.857	4.755	28.659	0.199	1	17.07	0.628912	0	4.412	0	1.471	0	0	0	0
0	-0.815	0	50.4	0.605	126	0.095	0	2	0	0.0814326	4.60584	1	-0.203466	-7.84073	1	0	0	0	8.59	2.869	4.5	0.598	0.62	0.498	5.86	1.853	4.852	30.805	0.177	0	30.21	0.729524	0	6.046	0	1.49	5.861	0	0	0
0	-0.762	0	49.9	0.605	116	0.089	0	2	21.9998	0.0357944	4.60584	3	-0.181627	-5.79474	3	0	0	0	11.466	2.844	4.5	0.718	0.679	0.522	0	1.868	4.686	34.471	0.186	1	35.53	0.730705	0	5.493	0	1.482	10.7	0	0	0
0	-0.405	0	63	2.505	152	0.06	1	3	0	0.0608074	0	4	-0.185045	-6.59631	3	0	0	0	12.39	3.174	4.5	0.808	0.794	0.841	0	2.13	4.89	41.333	0.142	1	70.3	0.876979	0.346	8.034	8.873	0	5.205	0	0	0
0	-0.222	0	47.8	2.505	96	0.072	1	1	0	-0.0362344	0	4	-0.172011	-2.59212	4	0	0	0	9.475	2.383	3.5	1.056	1.042	1.079	5.12	1.86	4.749	29.555	0.182	1	83.44	0.828247	0.35	3.006	8.284	0	10.2	0	0	0
0	0.915	0	79.9	2.455	162	0.046	2	3	72.7852	0.0370709	17.8882	5	-0.182323	-7.2256	7	0	0	0	20.583	3.296	7	0.814	0.735	0.686	0	1.87	5.374	78.438	0.114	0	109.73	0.645365	0.24	4.607	3.974	1.048	11.2	0	0	0
0	1.633	10.1	85	3.665	166	0.043	2	3	72.7852	0.0589287	68.8232	5	-0.199527	-6.54725	6	2	0	0	20.474	3.294	6.5	0.658	0.661	0.979	0	1.894	5.248	96.361	0.134	1	155.55	0.550003	0.276	3.165	3.931	0.998	11.2	0	0	0
0	1.018	0	69.2	2.455	140	0.063	2	2	50.7854	0.0735313	17.8882	3	-0.177859	-7.50369	4	0	0	0	16.788	3.122	6	0.714	0.67	0.681	5.65	1.846	5.112	59.407	0.148	1	104.41	0.618922	0	3.711	3.878	1.043	5.653	0	0	0
0	-0.341	0	75.4	2.01	168	0.053	1	3	43.0123	0.061218	24.0676	5	-0.208555	-6.93432	5	0	0	0	16.959	3.153	5.5	0.762	0.69	0.472	0	1.981	4.979	63.393	0.125	0	80.23	0.777503	0.002	4.723	4.079	0	10.6	0	0	1.821
0	-0.341	0	70.1	1.35	172	0.057	1	3	3.00179	0.0798494	6.0569	4	-0.198317	-8.83997	0	0	0	0	10.293	3.169	4.5	0.578	0.595	0.498	0	1.862	5.085	47.727	0.139	0	69.95	0.734067	0	5.061	13.7	1.365	0	0	0	1.319
0	-0.401	0	75	1.35	192	0.055	1	3	3.00179	0.0814363	3.00179	4	-0.211004	-9.62746	0	0	0	0	7.403	3.255	4.5	0.635	0.678	0.89	0	2.032	5.236	49.464	0.133	0	69.95	0.842866	0	6.431	13.9	1.371	0	0	0	1.336
0	-0.401	0	75	1.35	192	0.055	1	3	3.00179	0.0849634	3.00179	4	-0.216057	-9.62746	0	0	0	0	7.435	3.256	5	0.635	0.678	0.89	0	2.03	5.199	48.974	0.13	0	69.95	0.842866	0	6.524	13.8	1.371	0	0	0	1.333
0	0.363	9.499	80.6	2.56	172	0.057	1	3	3.00179	0.0813089	56.9919	4	-0.163866	-9.33824	0	2	0	0	20.094	3.232	7.5	0.455	0.491	0.539	0	1.853	4.897	73.585	0.142	0	115.77	0.522621	0	3.966	12.9	1.29	0	0	0	1.197
0	0.884	0	79.2	2.51	174	0.06	3	2	38.7782	0.0832604	38.7782	5	-0.216057	-6.43605	0	0	0	0	12.659	3.2	4.5	0.63	0.639	0.606	0	1.905	5.168	62.68	0.151	1	115.26	0.759823	0	1.096	8.812	0	0	0	0	1.281
0	1.849	28.5	73.8	3.115	128	0.054	3	2	90.6585	0.0906084	68.8232	6	-0.22602	-3.70524	5	2	0	2	17.455	2.933	6.5	0.761	0.758	0.768	0	1.886	4.638	85.179	0.153	1	146.2	0.702535	0	0.181	3.77	0	10.3	0	0	0
0	-0.836	0	51	0.55	138	0.072	0	2	0	0.0457796	1.55073	2	-0.195126	-8.17571	0	0	0	0	9.935	3.032	5.5	0.894	0.871	0.95	0	1.896	4.88	29.009	0.151	0	25.25	0.798403	0	9.059	9.314	3.475	0	0	0	0
0	-0.37	0	62.6	1.46	140	0.076	1	2	0	0.0681224	0	3	-0.214414	-6.76645	1	0	0	0	10.851	3.023	4.5	0.647	0.627	0.476	0	1.922	5.01	46.793	0.168	1	58.53	0.780692	0	2.956	4.493	0	0	0	0	0
0	-0.369	0	50.9	1.405	118	0.076	1	2	17.8882	0.073386	20.9433	2	-0.194378	-6.81258	2	0	0	0	10.24	2.868	4.5	0.458	0.445	0.465	0	2.04	4.965	32.98	0.173	1	41.46	0.754786	0	5.282	4.209	0	0	0	0	0
0	-0.717	0	56.4	0	118	0.095	0	3	25.1241	0.0289391	3.12431	4	-0.183473	-4.59364	2	0	0	0	12.457	2.707	4	0.918	0.866	0.533	0	1.84	4.22	46.467	0.184	1	55.84	0.784443	0	1.244	0	0	10.4	0	0	1.071
0	-0.271	8.973	53.8	0.855	108	0.111	2	1	0	0.130952	25.3852	4	-0.241828	-3.37527	3	0	1	1	10.437	2.49	3.5	0.672	0.693	0.634	0	1.865	4.444	48.642	0.192	1	74.68	0.768747	4.883	-1.135	0	0	0	0	-0.039	1.329
0	1.05	27.2	85.3	2.565	140	0.076	6	3	3.12431	0.173754	79.28	8	-0.241786	-3.66679	6	0	3	3	18.089	3.106	6.5	0.74	0.755	0.714	0	1.883	4.436	93.718	0.162	1	149.28	0.627222	0	-7.287	0	0	0	0	0	0.62
0	-0.709	0	46.8	1.21	90	0.1	0	1	21.9998	-0.00898358	0	3	-0.206217	-4.58306	4	0	0	0	10.119	2.161	4	0.732	0.645	0.492	0	1.905	4.556	35.816	0.208	1	52.6	0.697926	0.635	0.889	0	0	10.4	0	0	0
0	-0.31	0	54.3	1.46	122	0.105	1	0	29.0106	0.0840651	18.0108	3	-0.218705	-5.3815	1	0	0	0	7.777	2.878	4	0.789	0.804	0.758	0	1.932	4.938	33.714	0.198	1	67.76	0.831895	0	1.929	4.358	0	5.281	0	0	0
0	-0.338	0	47.9	1.46	122	0.129	1	0	29.0106	0.0607448	26.8323	3	-0.240107	-3.31195	1	0	0	0	9.143	2.653	4.5	0.721	0.729	0.703	0	1.978	5.003	42.427	0.193	1	55.4	0.708839	4.021	1.639	0	0	6.249	-0.597	-0.419	0
0	-0.332	0	58.1	1.405	142	0.08	2	2	14.1242	0.0274915	19.9098	3	-0.191226	-6.11613	3	0	0	0	13.271	3.03	6	0.953	0.903	0.5	0	1.921	4.834	38.88	0.174	1	58.22	0.827473	1.789	5.081	4.481	0	5.578	0	0	2.205
0	0.393	9.804	45.8	1.71	108	0.14	2	1	29.0106	0.0377005	46.4511	3	-0.178558	-3.68728	1	0	1	1	11.094	2.382	6	0.646	0.58	0.466	0	1.946	4.696	37.11	0.207	1	58.56	0.670706	0.62	2.858	0	0	5.887	-0.707	-0.136	0
0	-0.346	0	62.5	1.405	152	0.083	1	2	21.9998	0.0999273	31.672	3	-0.22735	-6.76723	2	0	0	0	9.141	3.073	5	0.817	0.778	0.917	0	1.91	4.926	38.837	0.178	1	72.27	0.804891	0	4.693	4.564	1.362	11	0	0	0
0	0.289	0	67.1	2.26	134	0.065	2	2	10.9999	0.0953004	31.672	3	-0.230261	-6.42101	3	0	0	0	14.772	2.999	6	0.86	0.809	0.535	0	1.908	4.998	55.626	0.159	1	88.48	0.74197	0.291	1.377	0	0	10.3	0	0	0
0	0.337	10.4	62.7	2.205	124	0.074	2	2	3.12431	0.101897	28.5095	5	-0.213464	-3.79013	4	0	1	1	11.646	2.829	3.5	0.873	0.913	0.786	0	1.932	4.985	53.923	0.166	1	95.42	0.661367	0.21	-1.139	7.75	0	0	0	0	1.378
0	0.18	0	14	1.35	30	0.4	1	0	18.0108	-0.037795	18.0108	1	-0.0877896	-1.05456	1	0	0	0	2.38	-0.815	1	1.072	0.859	1.073	0	1.338	3.323	4.017	0.362	0	24.39	0.732311	1.978	1.084	4.123	1.671	0	0	0	0
0	-0.396	0	58.2	1.46	136	0.083	1	2	10.9999	0.0693585	0	2	-0.222765	-5.52662	1	0	0	0	11.249	3.174	5	0.715	0.724	0.699	0	2.069	4.993	39.396	0.169	1	55.4	0.647939	0.401	5.368	0	0	5.086	0	-0.015	0
0	-0.762	0	48.5	0.55	114	0.084	0	3	21.9998	-0.0435367	0	4	-0.191015	-4.29991	3	0	0	0	10.262	2.789	4	0.96	0.871	0.974	0	1.859	4.682	31.142	0.166	1	54.61	0.880473	3.197	6.333	4.53	1.622	10.6	0	0	0
0	-0.738	0	48.7	1.21	108	0.111	0	0	0	0.0489676	1.55073	3	-0.171971	-3.22305	1	0	0	0	8.822	2.68	4.5	0.999	1.769	1.397	0	2.06	4.439	36.925	0.199	1	40.62	0.8842	1.724	1.015	0	0	0	0	0	2.942
0	-0.621	0	52.3	1.76	98	0.103	0	1	21.9998	-0.0945636	1.55073	5	-0.173242	-2.34421	3	0	0	0	11.364	2.178	5.5	1.174	1.689	1.529	0	1.909	4.309	39.173	0.203	1	70.42	0.81959	0	0.441	3.741	0	9.987	0	0	0.385
0	-0.612	0	49.7	1.76	84	0.143	0	0	0	0.00202179	10.6718	3	-0.18138	-2.53843	0	0	0	0	8.821	2.178	5	0.915	1.529	1.46	0	1.901	4.054	34.766	0.225	1	51.96	0.740938	0	-0.803	3.664	0	0	0	0	0.322
0	0.393	9.496	55.6	2.065	118	0.095	2	3	0	0.116899	52.7581	4	-0.220136	-5.57067	1	0	1	0	12.899	2.83	5.5	0.418	0.419	0.47	0	1.888	4.9	41.896	0.181	1	81.77	0.687676	0	4.29	4.432	0	0	0	0	0
0	-0.222	0	55.8	1.405	98	0.078	1	0	17.8882	0.0747326	27.0092	3	-0.213507	-3.06863	2	0	0	0	11.102	2.626	4.5	0.733	0.751	0.644	0	1.843	4.601	43.434	0.186	1	61.77	0.782855	0	0.02	3.765	0	0	0	0	1.304
0	-0.0006539	8.465	25.8	0.855	42	0.286	2	0	0	0.0840026	25.3852	2	-0.189597	-1.32142	2	0	1	1	4.79	-0.063	2	0.551	0.642	1.072	0	1.574	3.59	11.516	0.312	0	37.3	0.519568	0	0.451	0	1.257	0	0	0	0
0	0.53	0	26.2	1.05	66	0.182	1	0	32.8972	0.0427231	0	2	-0.168812	-0.58271	1	0	0	0	5.267	1.051	2	1.114	1.114	1.114	0	1.825	4.352	13.547	0.259	1	42.15	0.870763	3.626	1.866	4.109	0	0	0	0.479	2.341
0	0.031	8.495	27.7	0.855	46	0.214	2	0	0	0.11059	25.3852	2	-0.141744	-2.49361	3	0	1	1	5.511	0.12	2.5	0.534	0.715	1.22	0	1.477	3.703	13.407	0.292	0	37.3	0.452706	0	0.606	0	2.865	0	0	0	0
0	-0.323	9.745	63.8	1.815	140	0.052	0	2	0	0.0778354	50.935	1	-0.19255	-8.57046	7	2	0	0	13.879	3.018	5.5	0.267	0.592	1.034	0	1.904	5.113	64.194	0.166	0	62.89	0.611827	1.387	4.84	0	5.218	0	0	-0.082	0
0	2.142	26.5	63.2	3.365	88	0.066	6	2	43.396	0.135187	68.7812	7	-0.248335	0.01371	9	0	2	3	12.81	2.436	5	0.892	0.915	0.846	0	1.797	4.825	73.535	0.201	0	136.82	0.614315	-0.613	-3.473	3.579	0	0	0	-1.315	0
0	-0.798	0	59.8	1.815	142	0.08	0	3	21.9998	-0.0326457	0	4	-0.205441	-3.93866	3	0	0	0	12.647	3.041	4.5	0.854	0.854	0.854	0	1.969	4.47	56.632	0.169	1	61.83	0.887451	4.046	4.989	0	0	16.9	0	-0.409	0
0	0.262	0	44	1.6	98	0.078	1	1	32.8972	0.0624582	0	2	-0.18851	-4.64226	3	0	0	0	10.583	2.5	3	0.71	0.71	0.71	0	1.969	4.631	34.306	0.192	1	62.7	0.84139	2.75	4.984	4.446	0	0	0	0	0
0	-0.164	0	25	0.855	60	0.2	1	0	18.0108	0.0355998	18.0108	2	-0.230052	-0.76576	0	0	0	0	3.473	0.782	1.5	0.919	0.964	0.817	0	1.701	4.307	15.476	0.271	1	32.34	0.881927	7.856	0.254	0	0	0	0	0.195	2.339
0	-0.807	0	48.3	0.605	112	0.079	0	1	0	0.0561828	9.12102	3	-0.20398	-2.76723	4	0	0	0	8.409	2.5	4	0.779	0.811	0.621	0	1.854	4.959	40.612	0.171	1	23.55	0.913828	11.2	0.458	0	0	0	0	0.731	5.133
0	0.289	10.1	61.7	2.755	138	0.072	2	2	43.2735	0.085141	17.8882	5	-0.225072	-4.74631	5	0	0	1	9.018	3.045	4	0.579	0.583	0.567	0	2.041	5.26	40.595	0.183	1	92.4	0.777899	-0.0007914	3.656	11.9	0	0	0	0	1.509
0	1.736	18.9	62.2	2.155	126	0.063	4	3	68.6587	0.116072	17.8882	4	-0.234652	-4.51503	5	0	0	2	11.25	2.959	4.5	0.629	0.641	0.605	0	2.033	5.249	46.635	0.145	1	93.95	0.787609	0.062	2.912	3.8	0	0	0	0	0
0	1.118	18.8	60	3.005	118	0.076	3	2	68.6587	0.12018	17.8882	6	-0.237884	-2.50648	6	0	0	2	10.522	2.952	4.5	0.656	0.663	0.637	0	1.88	5.114	42.358	0.153	1	112.63	0.705499	-0.029	1.266	11.6	0	0	0	0	1.47
0	-0.217	0	67	3.055	144	0.058	1	2	50.8879	-0.0880406	17.8882	8	-0.202375	-3.80593	4	0	0	0	17.191	3.355	6.5	1.127	1.131	1.11	0	1.857	4.584	48.308	0.136	1	112.22	0.838128	0	3.49	16.5	0	15.8	0	0	1.505
0	0.425	9.615	51.9	2.205	100	0.064	2	2	43.2735	0.0775988	22.0652	4	-0.201731	-4.36755	5	0	0	1	9.855	2.57	4	0.564	0.594	0.544	0	1.845	4.984	39.07	0.168	1	74.58	0.620095	0.221	1.974	7.923	1.326	0	0	0	0
0	0.425	9.577	53.3	2.205	100	0.064	2	2	43.2735	0.0775996	19.0101	4	-0.201726	-4.01145	5	0	0	1	9.855	2.57	4	0.645	0.662	0.76	0	1.843	4.984	40.671	0.168	1	74.58	0.652974	0.204	1.461	7.875	1.312	0	0	0	0
0	0.407	9.679	56.8	2.755	118	0.076	2	2	43.2735	0.0848812	20.9433	5	-0.225977	-3.95882	5	0	0	1	10.455	3.042	4.5	0.536	0.499	0.472	0	1.88	5.072	38.328	0.153	1	92.4	0.629407	0.002	2.534	11.7	0	0	0	0	1.497
0	0.407	9.641	58.1	2.755	118	0.076	2	2	43.2735	0.0848828	17.8882	5	-0.225964	-3.60272	5	0	0	1	10.455	3.042	4.5	0.619	0.578	0.502	0	1.88	5.072	39.743	0.153	1	92.4	0.662676	-0.015	2.012	11.7	0	0	0	0	1.483
0	1.811	19.2	67.6	3.115	126	0.051	3	2	43.2735	0.0823404	71.8783	3	-0.216057	-5.4087	5	2	0	1	16.346	2.911	6	0.456	0.448	0.495	0	1.877	5.037	76.32	0.158	1	119.54	0.636411	0.556	2.105	3.849	0	0	0	-0.474	0
0	-0.26	0	54.7	3.055	124	0.074	1	2	17.8882	0.0575638	17.8882	5	-0.193405	-4.16272	3	0	0	0	12.298	2.744	5	0.831	0.848	0.785	0	1.867	4.815	35.881	0.156	1	84.53	0.830701	0.697	3.448	16.8	0	0	0	0	1.545
0	0.431	9.252	64.2	4.265	130	0.071	1	2	17.8882	0.0493721	68.8232	5	-0.211458	-4.44502	2	2	0	0	14.647	3.06	6	0.648	0.681	0.582	0	1.876	4.735	46.233	0.146	1	130.35	0.720249	0	2.703	16.3	0	0	0	0	1.494
0	-0.309	0	58.8	2.505	134	0.053	1	3	21.0125	0.0680881	21.0125	4	-0.208565	-3.69413	6	0	0	0	12.17	2.892	4.5	0.737	0.749	0.705	0	1.881	4.898	43.607	0.127	1	75.41	0.852392	2.688	3.704	12.2	0	0	0	0	4.001
0	0.42	9.708	59.6	3.305	126	0.078	2	2	43.2735	0.0306265	20.9433	6	-0.2024	-4.38323	3	0	0	1	13.931	3.084	6	0.69	0.627	0.476	0	1.845	4.952	40.54	0.154	1	104.76	0.653826	0	2.673	16.2	0	0	0	0	1.492
0	1.128	19.5	73.6	4.515	142	0.067	2	2	43.2735	0.0496816	68.8232	6	-0.183799	-4.81736	4	2	0	1	17.873	3.37	7	0.671	0.65	0.527	0	1.872	4.99	66.302	0.143	1	150.58	0.612221	0	1.049	16	0	0	0	0	1.438
0	1.128	19.6	72.3	4.515	142	0.067	2	2	43.2735	0.054229	71.8783	6	-0.183653	-5.17346	4	2	0	1	17.873	3.37	7	0.585	0.555	0.484	0	1.873	4.99	64.392	0.143	1	150.58	0.584968	0	1.681	16.1	0	0	0	0	1.449
0	-0.323	0	117.8	3.055	234	0.041	1	3	21.9998	0.0798479	16.8805	5	-0.216057	-8.90994	4	0	0	0	20.368	3.763	10.5	0.821	0.83	0.683	0	1.921	5.525	99.932	0.103	0	103.52	0.799312	0	-1.725	16	0	11.6	-4.809	0	0.478
0	0.51	9.398	80.5	2.615	128	0.067	1	2	10.9999	0.0372188	63.8075	3	-0.20827	-5.40596	2	2	0	0	18.329	2.999	8	0.693	0.64	0.516	0	1.836	4.515	80.535	0.147	1	101.97	0.572076	-0.199	0.595	3.994	0	3.735	-4.784	0	1.302
0	0.431	9.601	65.4	2.615	126	0.063	1	2	21.9998	-0.077558	50.935	4	-0.134774	-3.96342	4	2	0	0	17.943	3.029	6.5	0.816	0.768	0.566	0	1.836	4.701	70.967	0.163	1	111.2	0.71784	-0.078	2.86	4.205	0	10.4	0	0	1.445
0	0.45	9.559	60.3	2.615	116	0.071	1	1	10.9999	-0.00569493	50.935	3	-0.161183	-3.91304	3	2	0	0	15.764	2.846	6	0.692	0.656	0.543	0	1.833	4.767	60.244	0.165	1	101.97	0.698104	-0.049	2.796	4.195	0	5.173	0	0	1.456
0	-0.168	0	40.1	1.46	80	0.121	1	1	18.0108	0.0646953	21.0659	2	-0.196824	-4.3512	2	0	0	0	7.662	2.135	3	0.533	0.587	0.541	0	1.844	4.547	30.943	0.236	1	46.17	0.577271	1.513	1.162	0	1.281	0	0	-0.33	0
0	-0.197	0	57.7	1.46	106	0.082	1	2	10.9999	0.0608105	1.55073	3	-0.179876	-4.89289	3	0	0	0	12.107	2.655	5.5	0.932	1.534	0.871	0	1.906	4.83	51.7	0.19	1	55.4	0.558902	0.351	-0.543	0	0	5.277	0	0	0
0	-0.672	0	43.8	1.705	102	0.118	0	0	3.12431	0.0356815	3.12431	3	-0.188855	-3.13643	4	0	0	0	9.065	2.416	3.5	1.051	1.075	0.994	0	1.9	4.574	23.339	0.193	1	60.25	0.875583	0.517	2.925	8.718	0	5.002	0	0	3.58
0	-0.798	0	54	0.55	138	0.072	0	2	0	0.0752999	3.0551	2	-0.21288	-7.81765	1	0	0	0	9.72	3.146	5	0.829	0.67	0.465	0	1.907	4.919	29.83	0.152	0	30.18	0.672839	0.685	6.642	9.331	0	0	0	0	2.119
0	-0.807	0	46.3	0.55	112	0.079	0	1	10.9999	0.0699175	0	3	-0.205912	-4.77168	2	0	0	0	8.663	2.748	3.5	1.153	1.166	1.12	0	1.883	4.856	24.089	0.166	1	39.41	0.804065	0.676	4.505	9.098	0	5.151	0	0	2.044
0	-0.813	0	58.8	0.55	148	0.065	0	3	21.9998	0.0599261	0	4	-0.200903	-6.69994	5	0	0	0	12.112	2.949	4	1.113	1.125	1.083	0	2.044	5.176	35.431	0.171	1	48.64	0.832821	0.639	7.032	9.36	0	11.1	0	0	2.043
0	-0.778	0	59.4	0.55	154	0.074	0	3	21.9998	0.057211	0	4	-0.212879	-6.68236	2	0	0	0	7.208	3.148	5	1.078	1.008	0.498	0	1.906	5.187	30.715	0.151	0	48.64	0.774298	0.915	6.873	9.354	0	10.8	0	0	2.099
0	-0.884	0	55.2	0.55	152	0.071	0	2	0	0.0740684	0	2	-0.207361	-7.87085	2	0	0	0	0	3.118	3.5	1.103	1.102	1.102	0	2.042	5.257	28.821	0.153	0	30.18	0.736279	0.739	7.51	9.555	0	0	0	0	2.173
0	-0.79	0	52.8	0.55	134	0.079	0	2	0	0.0626936	0	2	-0.204927	-6.79222	2	0	0	0	9.395	3.118	5	1.102	1.01	0.49	5.55	1.906	4.998	28.117	0.159	1	43.32	0.768502	0.668	6.04	9.193	0	5.549	0	0	2.088
0	-0.776	0	42.5	1.155	104	0.125	0	1	3.12431	0.0348163	3.12431	2	-0.196742	-3.68929	3	0	0	0	10.154	2.738	3	1.018	1.065	0.906	0	1.917	4.631	24.871	0.198	1	38.13	0.749893	0.671	4.331	4.547	0	0	0	0	4.012
0	-0.815	0	49.2	1.155	128	0.1	0	2	3.12431	0.0588674	3.12431	2	-0.204401	-4.96096	2	0	0	0	10.039	2.889	3.5	0.963	1.006	0.86	0	1.928	4.784	28.773	0.171	1	38.13	0.657916	0.728	5.621	4.673	0	0	0	0	4.152
0	-0.79	0	54.2	1.155	136	0.083	0	2	3.12431	0.0564339	3.12431	2	-0.197358	-5.35763	4	0	0	0	10.766	2.891	3.5	1.021	1.054	0.949	0	1.927	4.925	33.164	0.16	1	47.36	0.682675	1.032	4.785	4.675	0	5.242	0	0	4.047
0	-0.738	0	46	1.155	108	0.111	0	0	3.12431	0.0349633	3.12431	2	-0.19171	-3.75875	4	0	0	0	10.6	2.74	3	1.092	1.129	1.011	0	1.915	4.686	26.607	0.191	1	47.36	0.754471	0.633	3.438	4.515	0	4.872	0	0	3.876
0	-0.782	0	52.7	1.155	132	0.091	0	2	3.12431	0.0566176	3.12431	2	-0.197361	-5.03042	3	0	0	0	10.406	2.89	3.5	1.025	1.058	0.952	0	1.927	4.833	30.479	0.165	1	47.36	0.666429	0.689	4.7	4.64	0	4.951	0	0	4.017
0	-0.403	0	66.2	0.8	174	0.06	1	2	14.1242	0.0816255	3.12431	3	-0.205746	-8.71414	3	0	0	0	12.918	3.375	4.5	1.136	0.855	0.508	0	1.931	5.259	39.689	0.133	0	74.41	0.859474	0.647	7.934	5.066	0	5.335	0	0	4.292
0	-0.382	0	61.8	0.8	166	0.069	1	2	3.12431	0.0808837	3.12431	2	-0.204046	-9.22903	2	0	0	0	12.141	3.365	4.5	1.186	0.782	0.481	0	1.93	5.11	36.348	0.141	0	65.18	0.895579	0.812	8.028	5.038	0	0	0	0	4.365
0	0.267	8.996	63.2	2.26	136	0.057	2	2	47.385	0.0581981	0	5	-0.213521	-4.29603	9	0	1	0	13.654	2.881	4.5	1.006	1.029	0.958	0	1.895	5.134	51.612	0.151	1	85.61	0.879354	1.409	3.857	4.565	0	10.5	0	0	1.853
0	-0.724	0	42.8	1.155	108	0.14	0	0	3.12431	0.0811588	3.12431	2	-0.204064	-4.06474	1	0	0	0	4.838	2.405	2.5	1.052	1.088	0.972	5.17	1.878	4.774	21.909	0.201	1	51.27	0.905318	1.398	2.882	4.532	0	5.168	0	0	3.731
0	-0.382	0	54.7	0.8	148	0.077	1	2	21.9998	0.0633055	0	3	-0.216057	-5.58769	3	0	0	0	0	2.887	4	1.08	1.092	1.05	0	1.907	5.219	27.433	0.154	1	48.31	0.651404	1.72	6.936	4.792	0	10.9	0	0	2.22
0	-0.787	0	40.8	0.55	106	0.105	0	2	0	0.0250998	3.0551	2	-0.205383	-4.70601	0	0	0	0	9.668	2.5	4.5	0.837	0.691	0.461	0	1.909	4.572	20.562	0.177	1	30.18	0.807057	0	6.184	9.028	0	0	0	0	2.081
0	-0.265	9.58	51	1.76	116	0.089	0	1	0	0.0116474	50.935	2	-0.190471	-4.40585	1	2	0	0	11.775	2.96	4.5	0.564	0.607	0.482	0	1.918	4.85	33.832	0.168	1	76	0.840387	0	5.128	8.927	0	0	0	0	2.033
0	-0.848	0	55.2	0.55	148	0.065	0	2	3.12431	0.0588933	3.12431	2	-0.204469	-5.31093	1	0	0	0	12.404	3.156	5.5	1.27	1.27	1.27	0	1.926	4.926	32.19	0.14	1	33.42	0.762883	0.823	7.572	9.375	0	0	0	0	4.334
0	-0.836	0	53.3	0.55	138	0.072	0	2	0	0.0725709	0	2	-0.212192	-6.11781	1	0	0	0	9.475	3.156	5	1.137	1.001	0.471	0	1.924	4.942	29.493	0.149	0	30.18	0.648003	0.816	6.981	9.27	0	0	0	0	2.233
0	-0.813	0	57.2	0.55	148	0.065	0	2	14.1242	0.0127716	3.12431	3	-0.207831	-5.42498	0	0	0	0	12.807	3.021	5.5	1.21	1.226	1.168	0	1.937	4.879	31.759	0.144	1	42.65	0.963548	0	6.948	9.138	0	5.228	0	0	4.135
0	-0.843	0	53.7	0.55	144	0.07	0	2	3.12431	0.0424037	3.12431	2	-0.212768	-5.84852	0	0	0	0	12.407	3.015	5.5	1.272	1.272	1.272	0	1.942	4.834	29.855	0.148	1	33.42	0.876349	0	7.528	9.154	0	0	0	0	4.182
0	-0.813	0	57.2	0.55	148	0.065	0	2	14.1242	0.045016	3.12431	3	-0.20381	-5.42498	1	0	0	0	12.619	2.937	5	1.21	1.226	1.168	0	1.937	5.039	32.454	0.145	1	42.65	0.963548	0	6.781	9.149	0	5.477	0	0	4.105
0	-0.848	0	55.2	0.55	148	0.065	0	2	3.12431	0.0633704	3.12431	2	-0.206502	-6.3943	1	0	0	0	12.552	3.151	5.5	1.27	1.27	1.27	0	1.917	4.926	32.246	0.143	0	33.42	0.798553	0.743	7.509	9.459	0	0	0	0	4.256
0	-0.836	0	51.9	0.55	138	0.072	0	2	0	0.0742769	3.0551	2	-0.212872	-7.55728	1	0	0	0	9.72	3.146	5	0.829	0.688	0.453	0	1.917	4.942	28.684	0.152	0	30.18	0.6585	0.744	7.374	9.383	0	0	0	0	2.162
0	-0.817	0	66.2	1.1	180	0.05	0	3	0	0.0632782	0	4	-0.205445	-6.69081	6	0	0	0	11.556	3.225	5	1.318	1.318	1.318	0	1.908	5.164	41.716	0.144	0	51.24	0.790676	4.606	6.918	14.6	0	0	0	0	6.854
0	-0.805	0	90.7	1.155	194	0.044	0	2	10.9999	0.0639433	18.242	3	-0.214437	-8.36246	8	0	0	0	13.995	3.292	5.5	0.788	0.795	0.67	0	1.887	5.544	81.005	0.121	0	53.35	0.89403	0.766	0.146	4.674	0	11.4	0	0	1.899
0	-0.799	0	79	1.155	162	0.054	0	2	0	0.0836283	18.242	2	-0.216057	-7.01397	5	0	0	0	14.865	3.2	6	0.744	0.755	0.63	0	1.888	5.043	65.515	0.136	0	44.12	0.765294	0.495	1.575	4.629	0	5.633	0	0	1.928
0	-0.792	0	68.2	1.155	158	0.058	0	2	0	0.0640435	0	2	-0.191662	-7.72357	6	0	0	0	13.964	3.123	5	0.896	0.809	0.501	0	1.886	5.278	51.959	0.145	0	44.12	0.796357	0.709	3.935	4.702	0	5.783	0	0	2.051
0	1.57	0	82.7	3.42	160	0.044	4	4	0	0.0792882	0	4	-0.239544	-5.74376	2	0	0	0	19.032	3.254	8	0.766	0.794	0.706	0	1.901	4.579	80.508	0.153	1	116.4	0.811524	0	1.521	0	0	0	0	0	0
0	-0.18	9.347	71.2	2.42	138	0.072	0	2	3.12431	0.051815	55.6101	2	-0.15941	-5.42784	1	2	0	0	15.987	2.925	7	0.688	1.212	0.833	0	1.908	4.577	69.802	0.164	1	86.44	0.650259	0.74	0.771	0	0	0	0	0	2.662
0	-0.256	0	44.7	1.405	82	0.095	1	0	18.0108	0.0654693	27.1318	2	-0.215861	-2.48867	3	0	0	0	6.563	2.5	2.5	0.704	0.724	0.603	0	1.845	4.736	31.148	0.214	1	41.99	0.83176	0.286	-0.177	4.058	0	0	0	0	0
0	-0.828	0	45.8	0.605	100	0.11	0	1	0	0.0621137	9.12102	1	-0.194644	-3.67177	1	0	0	0	6.997	2.751	3	0.641	0.661	0.549	0	1.928	4.802	32.97	0.213	1	20.31	0.606973	2.031	1.906	0	0	0	0	0	1.709
0	-0.828	0	45.8	0.605	100	0.11	0	1	0	0.0686224	9.12102	1	-0.194659	-3.67177	0	0	0	0	7.286	2.5	3.5	0.641	0.661	0.549	0	1.928	4.56	30.72	0.211	1	20.31	0.606973	2.224	2.703	0	0	0	0	0	1.815
0	-0.699	0	56.9	1.705	132	0.091	0	3	0	0.0630327	0	4	-0.197421	-5.29509	2	0	0	0	10.043	2.966	3.5	0.58	0.538	0.481	5.25	1.891	4.993	38.514	0.183	1	73.81	0.714313	0	3.124	12	0	5.245	0	0	1.245
0	-0.419	10.9	55	1.405	152	0.083	1	2	25.3852	0.0633973	0	2	-0.204151	-5.31327	4	0	1	0	9.015	3.059	4	0.927	0.968	0.83	0	1.951	4.929	33.855	0.154	1	42.98	0.941637	1.063	7.739	4.608	0	0	0	-0.514	4.331
0	-0.848	0	62.4	0.55	146	0.062	0	2	0	0.0797417	0	2	-0.204569	-9.12631	1	0	0	0	9.571	2.97	3.5	0.863	0.785	0.48	6.08	1.911	4.784	41.575	0.148	0	49.29	0.843367	0	5.155	4.442	0	6.075	0	0	0
0	-0.692	0	45.3	1.76	90	0.133	0	0	0	-0.0912797	1.55073	3	-0.102644	-2.86258	0	0	0	0	10.252	2.407	5.5	0.836	1.684	1.458	0	1.921	4.171	32.952	0.216	1	51.96	0.817077	0	1.319	3.704	0	0	0	0	0.389
0	-0.634	0	46	1.815	86	0.114	0	1	10.9999	-0.0727167	1.55073	4	-0.164909	-1.6403	0	0	0	0	7.982	2	4	1.124	1.674	1.52	0	1.903	3.914	34.318	0.214	1	55.84	0.847876	0.775	0.14	0	0	9.954	0	0	0.755
0	-0.32	0	41.9	1.405	116	0.137	1	1	0	0.0555201	13.2324	2	-0.224271	-4.77225	0	0	0	0	7.516	2.792	6.5	0.693	0.653	0.458	0	1.988	4.002	31.885	0.186	1	41.99	0.769562	7.305	1.405	4.182	0	0	-0.115	2.345	0
0	-0.353	0	36.2	1.46	110	0.147	1	0	18.0108	0.0558452	31.2431	2	-0.23438	-3.856	2	0	0	0	4.791	2.281	5.5	0.763	0.771	0.745	0	1.987	4.14	30.778	0.191	1	38.33	0.900494	11.6	0.35	0	0	5.608	0.007	2.814	0
0	0.127	8.544	29.8	1.405	48	0.25	2	0	0	0.0405436	28.4403	3	-0.163158	-0.92764	2	0	1	1	5.995	0.26	2.5	0.611	0.542	0.522	0	1.534	3.59	13.929	0.292	0	55.12	0.492658	0	-0.309	3.726	0	0	0	0	1.298
0	-0.851	0	47.7	0.55	122	0.105	0	1	3.12431	0.0701029	3.12431	2	-0.197138	-5.79456	0	0	0	0	7.525	2.855	3	0.8	0.836	0.718	0	2.044	4.927	28	0.194	1	32.67	0.927828	0	5.082	4.582	0	0	0	0	1.699
0	-0.734	0	39.3	0.55	86	0.154	0	0	0	0.100478	0	2	-0.201447	-4.26673	1	0	0	0	4.317	2.304	2.5	0.938	0.944	0.923	5.13	1.883	4.524	18.327	0.233	1	51.8	0.86972	0	1.32	4.218	0	10.2	0	0	0
0	-0.738	0	46.5	0.55	108	0.111	0	2	3.12431	0.0460029	6.17942	2	-0.196848	-5.74136	0	0	0	0	10.496	2.544	4.5	0.673	0.59	0.478	0	1.921	4.482	29.828	0.199	1	32.67	0.668668	0	3.989	4.469	0	0	0	0	1.588
0	-0.722	0	59.6	0.605	134	0.065	0	2	21.9998	0.00280698	0	3	-0.180352	-5.84518	6	0	0	0	14.894	2.821	5.5	0.938	0.832	0.685	0	1.871	4.969	50.437	0.161	1	38.77	0.644645	1.813	4.608	0	1.604	10.6	0	-0.045	1.89
0	-0.672	0	55	1.705	102	0.118	0	0	0	0.0606251	18.242	3	-0.21211	-3.79584	0	0	0	0	8.467	2.684	3	0.603	0.607	0.564	0	1.895	4.393	41.571	0.209	1	47.78	0.723949	0	-2.496	7.409	0	0	0	0	0.885
0	-0.371	0	58	1.35	156	0.066	2	3	10.9999	0.0633389	17.4786	4	-0.211466	-7.18587	5	0	0	0	0	3.032	4	1.069	0.945	0.928	0	1.882	5.166	31.91	0.145	0	55.73	0.892171	2.053	6.995	9.511	1.689	5.909	0	0	2.228
0	0.836	33	99.2	4.13	210	0.057	3	3	43.9995	0.0921079	100.473	8	-0.224077	-7.02484	6	0	3	2	18.809	3.383	6.5	0.74	0.735	0.751	0	1.974	5.049	102.459	0.144	0	151.83	0.834644	-0.125	-2.619	0	0	21.7	0	-1.52	0
0	-0.75	0	49.2	1.1	110	0.094	0	2	0	0.0630858	0	2	-0.173254	-6.00463	2	0	0	0	9.692	2.945	4.5	0.708	0.74	0.656	0	1.866	4.858	29.999	0.19	1	36.68	0.580374	0	4.941	4.486	1.486	0	0	0	0
0	-0.762	0	49.3	1.1	114	0.084	0	2	10.9999	0.0653783	3.0551	3	-0.188991	-5.67682	3	0	0	0	10.162	2.9	4.5	0.716	0.682	0.517	0	1.874	4.9	29.301	0.182	1	45.91	0.656182	0	5.818	4.527	1.522	5.213	0	0	0
0	0.33	9.361	70.5	3.715	152	0.06	1	3	17.8882	0.0950859	68.8232	4	-0.205041	-6.18278	5	2	0	0	12.531	3.136	5	0.591	0.634	0.933	0	1.883	5.333	51.98	0.134	1	117.99	0.729942	0.029	3.951	12.9	1.26	0	0	0	1.804
0	-0.323	0	63.8	2.505	146	0.062	1	3	17.8882	0.0654144	17.8882	4	-0.198199	-6.00891	5	0	0	0	9.613	3.073	4	0.838	0.795	0.489	0	1.883	5.414	41.474	0.139	1	72.17	0.795731	0.062	4.016	13	0	0	0	0	1.831
0	-0.349	0	65.7	2.505	156	0.056	1	3	21.0125	0.0654714	21.0125	4	-0.205046	-5.20203	4	0	0	0	12.906	3.134	5	0.964	0.99	0.895	0	1.884	5.171	43.886	0.129	1	75.41	0.890431	0.086	4.823	13.1	0	0	0	0	3.88
0	-0.316	0	67.8	2.505	162	0.063	1	3	39.888	0.0647293	17.8882	6	-0.213704	-5.22972	5	0	0	0	6.849	3.134	4.5	0.981	0.991	0.954	0	1.883	5.469	39.841	0.131	1	90.63	0.864283	0.273	4.876	13.1	0	10.6	0	0	1.836
0	0.243	0	70.5	2.205	164	0.066	2	2	17.8882	0.0654722	17.8882	5	-0.2051	-5.92435	4	0	0	0	9.831	3.138	4.5	0.828	0.856	0.76	0	1.883	5.48	47.193	0.145	1	101.27	0.820093	-0.022	3.621	13.1	0	0	0	0	1.787
0	-0.799	0	74.6	1.21	164	0.057	0	3	21.9998	0.0606179	0	4	-0.191711	-8.0913	6	0	0	0	16.649	3.401	6	0.76	0.692	0.509	0	1.885	5.15	67.946	0.127	0	52.6	0.727196	0.67	4.062	0	0	11.6	0	0	0
0	-0.823	0	58.6	1.21	132	0.091	0	2	0	0.0849838	0	2	-0.202716	-7.30789	2	0	0	0	10.499	2.894	4.5	0.649	0.612	0.479	5.74	1.851	4.729	43.438	0.165	1	47.28	0.788729	0	3.002	0	0	5.742	0	0	0
0	0.321	0	69.1	2.15	170	0.064	2	3	21.9998	0.0379711	3.0551	7	-0.1943	-7.34212	2	0	0	0	12.773	3.154	6	0.762	0.68	0.46	4.75	1.902	5.267	38.763	0.156	0	119.58	0.641938	0.204	7.512	20.7	0	15.5	0	0	0
0	-0.326	0	50.4	1.35	120	0.081	2	2	3.12431	0.065084	22.9649	3	-0.184483	-5.28844	1	0	0	0	12.073	2.978	5	0.802	0.681	0.467	0	1.891	4.787	30.724	0.18	1	55.71	0.776385	0	5.889	4.482	0	0	0	0	2.03
0	-0.301	0	54.3	1.35	132	0.091	2	3	21.9998	0.0642001	19.8406	5	-0.187493	-5.79005	2	0	0	0	10.6	3.068	5.5	0.825	0.708	0.457	0	1.894	4.982	30.389	0.191	1	70.93	0.681862	0.211	6.884	4.525	0	10.7	0	0	0
0	0.877	9.192	84	3.005	188	0.051	4	4	0	0.114408	25.3852	7	-0.21578	-8.41278	5	0	1	1	16.595	3.31	7	0.754	0.764	0.737	10.52	1.901	5.542	55.91	0.13	1	151.56	0.715002	0	5.042	20.6	0	10.5	0	0	0
0	0.915	30.3	79.4	2.26	170	0.055	2	3	61.7703	0.0695915	53.9901	5	-0.201188	-6.78121	6	2	0	2	18.57	3.343	6.5	0.616	0.584	0.472	0	1.898	5.436	71.765	0.139	0	125.69	0.710087	0.4	3.699	9.264	0	5.501	0	0	1.796
0	-0.232	0	81	3.11	160	0.037	1	2	39.888	0.061945	18.5813	8	-0.216057	-5.69232	11	0	0	0	16.093	2.934	5.5	0.889	0.821	1.027	0	1.856	5.354	69.288	0.116	1	129.82	0.757467	0.135	1.971	15.5	1.188	15.5	0	0	1.554
0	0.792	20.6	85.8	2.315	180	0.044	2	2	25.3852	0.0792978	50.935	3	-0.201988	-8.55856	4	2	0	1	17.901	3.445	7	0.453	0.452	0.481	0	1.947	5.563	85.139	0.128	0	107.51	0.57278	0.572	3.786	4.435	0	0	0	0	0
0	0.121	20.7	86.3	1.46	192	0.048	1	2	36.3851	0.0769724	50.935	3	-0.211511	-9.01789	4	2	0	1	16.147	3.468	7	0.508	0.51	0.51	0	1.961	5.593	76.544	0.136	0	104.71	0.636921	0.576	4.922	4.5	0	5.458	0	0	0
0	-0.435	10.3	52.6	0.25	128	0.067	1	2	25.3852	0.0656269	3.0551	2	-0.189121	-6.78883	3	0	0	1	12.658	2.879	5.5	0.538	0.509	0.467	0	1.937	5.058	38.902	0.173	0	32.59	0.42447	0.809	7.215	4.561	0	0	0	0	0
0	0.235	10.3	52.2	1.105	120	0.081	2	2	28.5095	0.0618452	3.12431	2	-0.183711	-4.21256	4	0	0	1	11.967	2.83	4.5	0.749	0.784	0.679	0	1.912	4.787	39.331	0.175	1	52.57	0.89066	1.762	3.913	0	0	0	0	0	2.161
0	1.045	0	70.1	2.455	130	0.071	2	1	61.7853	0.0856023	27.0092	3	-0.210338	-6.23558	2	0	0	0	14.061	3.042	6	0.71	0.665	0.531	0	1.901	5.114	59.727	0.159	1	93.78	0.642926	0	-0.799	3.67	0	5.138	0	0	0
0	1.039	0	62.4	2.455	124	0.074	2	1	61.7853	0.0901746	17.8882	3	-0.210403	-5.9406	1	0	0	0	12.062	3.026	5	0.719	0.667	0.514	0	1.901	4.892	47.126	0.163	1	93.78	0.676919	0	0.7	3.762	0	5.172	0	0	0
0	-0.729	0	55.8	1.21	126	0.095	0	2	21.9998	-0.0661388	4.4108	4	-0.194876	-2.83629	4	0	0	0	14.06	2.518	6	1.005	1.019	0.979	0	1.947	4.936	54.665	0.178	1	65.07	0.884329	0.788	1.428	0	0	16.5	-0.758	-1.123	1.512
0	-0.302	0	68.8	1.405	154	0.063	1	2	14.1242	0.0336348	12.2453	3	-0.210984	-6.81565	3	0	0	0	14.563	3.168	6.5	0.794	0.771	0.934	0	1.919	4.845	51.326	0.154	1	67.35	0.858095	1.748	3.608	8.171	1.227	5.562	0	0	2.186
0	1.631	0	68.2	2.155	152	0.05	3	2	64.9096	0.0812107	21.0125	3	-0.17889	-7.19431	3	0	0	0	17.974	3.244	7	0.88	0.718	0.538	0	1.923	5.013	56.455	0.139	1	124.07	0.776608	1.748	4.236	4.171	0	5.906	0	0	2.201
0	-0.372	0	71.2	1.405	176	0.062	1	2	25.1241	0.0821672	34.7963	3	-0.204189	-7.34906	4	0	0	0	15.23	3.211	6.5	0.907	0.856	0.938	0	1.924	5.209	51.458	0.158	1	75.51	0.849305	1.802	5.769	4.628	1.369	11.3	0	0	2.231
0	1.664	9.322	80	3.665	158	0.049	2	1	64.9096	0.0886057	71.9475	3	-0.215649	-6.57837	3	2	0	0	19.955	3.187	7	0.661	0.673	0.641	0	1.921	4.941	82.947	0.136	1	142.84	0.747977	1.656	1.422	3.804	0	5.421	0	0	2.133
0	-0.199	9.356	71.9	1.76	148	0.077	0	2	10.9999	0.0885998	50.935	3	-0.216057	-8.60615	1	2	0	0	15.247	3.293	6.5	0.632	0.563	0.522	5.53	1.896	4.793	55.131	0.166	1	111.04	0.58781	0	2.049	7.83	0	10.8	0	0	0
0	0.508	0	49.3	2.205	104	0.098	3	2	39.888	0.0966727	37.6063	6	-0.201797	-3.1726	3	0	0	0	7.656	2.562	3.5	0.762	0.656	0.474	0	1.838	4.789	26.306	0.189	1	88.6	0.611716	0.223	2.666	7.608	0	10.5	0	0	0
0	-0.134	8.684	43.2	1.46	76	0.141	2	0	14.1242	0.0780086	28.5095	3	-0.222201	-2.21487	3	0	1	1	7.506	1.265	3.5	0.911	0.934	0.868	0	1.866	4.418	25.37	0.233	1	66.84	0.774521	-0.227	-0.355	0	0	4.97	0	0	1.475
0	0.686	0	41.2	2.26	76	0.197	1	0	32.8972	-0.022714	1.55073	3	-0.136978	-2.5333	1	0	0	0	8.037	1	5	0.788	1.265	1.424	0	1.929	4.061	24.2	0.25	1	73.05	0.649614	0	1.239	3.961	1.174	0	0	0	0
0	-0.658	0	59	1.76	134	0.095	0	2	21.9998	-0.0249973	0	5	-0.193979	-4.20421	3	0	0	0	11.815	2.886	4.5	0.997	0.901	0.991	0	1.894	4.892	42.093	0.18	1	77.43	0.795779	0.493	3.012	4.62	1.367	15.7	0	-0.546	1.486
0	-0.354	0	50.6	2.505	120	0.1	1	1	18.0108	-0.0790601	18.0108	3	-0.15284	-2.975	1	0	0	0	12.345	3.018	5.5	0.719	0.739	0.672	0	1.961	4.717	46.173	0.187	1	65.78	0.795316	1.336	4.194	4.159	0	0	-0.049	-0.294	0
0	-0.342	9.351	56.8	1.76	116	0.056	0	2	3.12431	0.0816485	54.0593	1	-0.216057	-5.39118	2	2	0	0	14.395	2.786	5	0.404	0.431	0.36	0	1.938	4.368	51.42	0.185	1	72.85	0.846992	1.919	4.077	0	0	0	0	0	2.265
0	-0.717	0	52.7	1.1	114	0.084	0	2	0	0.0956646	0	2	-0.183418	-6.3359	3	0	0	0	10.103	2.829	4.5	0.875	0.776	0.671	5.22	1.848	4.907	32.558	0.187	1	49.82	0.653772	0	4.253	4.481	1.376	5.224	0	0	0
0	-0.724	0	50.7	1.1	94	0.088	0	1	0	0.0881759	0	2	-0.201097	-6.24392	2	0	0	0	10.704	2.752	4.5	0.826	0.678	0.531	5.52	1.847	4.484	33.351	0.2	1	60.72	0.630565	0	2.644	0	0	5.518	0	0	0
0	-0.124	0	53.2	2.615	104	0.098	1	1	21.1351	-0.0660445	21.8281	4	-0.146221	-3.41059	4	0	0	0	13.973	2.239	5	0.992	0.907	1.046	0	1.708	4.364	49.301	0.188	1	84.3	0.750897	0.28	0.326	4.344	1.266	0	0	-0.007	3.05
0	0.175	0	89.3	2.26	210	0.051	2	3	3.12431	0.0620323	3.12431	5	-0.216057	-7.09763	3	0	0	0	16.057	3.586	6	0.886	0.923	0.799	0	1.873	5.263	74.372	0.12	0	111.93	0.50612	0.423	2.729	8.943	0	0	0	0	4.254
0	-0.383	10.7	47	0.855	130	0.087	1	1	25.3852	0.0614204	0	3	-0.188205	-3.15755	3	0	1	0	8.723	2.859	4	1.052	1.104	0.931	0	1.951	4.62	31.438	0.158	1	31.64	0.957867	5.64	4.94	0	0	0	0	-0.355	6.986
0	-0.711	0	65.7	0.605	134	0.079	0	2	3.12431	0.00985785	3.12431	3	-0.183278	-5.16708	1	0	0	0	16.186	2.885	5.5	0.776	0.72	0.522	0	1.873	4.631	66.341	0.163	1	57.69	0.606257	-0.179	1.005	0	0	0	0	0	2.408
0	-0.134	8.581	45.2	2.065	78	0.154	2	1	0	0.0891625	34.2068	4	-0.237166	-0.12057	2	0	1	1	8.405	1.842	3	0.763	0.788	0.717	0	1.782	3.777	39.013	0.227	1	74.68	0.530238	0.585	-1.82	0	0	0	0	-0.665	0.866
0	0.312	9.701	59.3	2.205	126	0.063	2	3	43.2735	0.0797542	22.0652	4	-0.221904	-6.21423	6	0	0	1	11.235	3.054	5	0.542	0.579	0.523	0	1.992	5.234	43.181	0.148	1	74.58	0.660494	0.201	3.926	8.369	1.34	0	0	0	0
0	-0.82	0	93.7	1.815	220	0.047	0	3	28.2484	0.0630759	6.24863	5	-0.196533	-10.1034	2	0	0	0	18.368	3.497	5.5	0.843	0.865	0.801	0	2.136	4.914	88.601	0.134	0	76.15	0.906429	0	2.968	0	0	11	0	0	1.955
0	-0.913	0	52.5	0.605	136	0.069	0	2	3.12431	0.061873	3.12431	1	-0.186444	-6.12582	3	0	0	0	5.998	2.935	3	0.726	0.765	0.649	0	1.942	5.125	37.376	0.163	0	20.31	0.509297	4.69	5.74	0	0	0	0	0	1.958
0	0.228	0	69.2	1.71	146	0.051	2	3	68.7761	0.0454644	35.7765	5	-0.215128	-5.78597	7	0	0	0	16.028	3.036	6.5	0.894	0.889	0.901	0	1.897	5.232	58.099	0.123	1	85.89	0.763582	-0.007	3.921	0	0	16.2	0	0.272	0
0	0.337	9.339	59.6	2.065	118	0.061	1	2	3.12431	0.0710262	54.0593	1	-0.178734	-5.46122	3	2	0	0	15.463	2.756	5.5	0.524	0.522	0.511	0	1.891	4.499	60.87	0.179	1	78.16	0.754153	1.841	2.405	0	0	0	0	0	2.213
0	0.304	0	49.3	2.26	124	0.111	2	0	35.7765	0.0561789	49.0088	3	-0.222861	-3.95523	2	0	0	0	7.749	2.898	6	0.601	0.613	0.575	0	1.986	4.263	40.9	0.166	1	71.09	0.796186	6.882	0.144	3.914	0	0	-0.239	2.139	0
0	-0.797	0	49.3	0.605	104	0.076	0	2	21.9998	-0.0177021	0	2	-0.190254	-4.79146	4	0	0	0	12.562	2.843	5	0.884	0.82	0.532	0	1.872	4.451	37.837	0.18	1	35.53	0.715632	-0.134	4.128	0	0	10.7	0	0	0
0	0.296	0	59	1.71	114	0.052	2	2	57.7762	0.0622804	35.7765	4	-0.209586	-4.19828	7	0	0	0	12.439	2.845	4	0.859	0.854	0.865	0	1.852	5.107	52.554	0.161	1	76.66	0.747876	0.249	1.455	0	0	10.8	0	0	0
0	0.337	0	61.1	1.71	114	0.052	2	2	57.7762	0.0768296	35.7765	4	-0.213129	-4.6318	6	0	0	0	12.669	2.844	5	0.859	0.797	0.554	0	1.849	4.656	51.072	0.17	1	76.66	0.66016	-0.441	1.657	0	0	10.6	0	0	0
0	0.273	0	60.5	1.71	118	0.047	2	2	57.7762	0.0757475	35.7765	4	-0.21312	-4.88665	6	0	0	0	13.111	2.844	5	0.851	0.846	0.857	0	1.86	4.74	53.72	0.178	1	76.66	0.660988	0.561	2.446	0	0	10.7	0	0	0
0	0.251	0	62	1.71	122	0.043	2	2	57.7762	0.0757479	35.7765	4	-0.213118	-5.40187	7	0	0	0	13.541	2.844	5	0.844	0.839	0.85	0	1.865	4.839	58.12	0.179	1	76.66	0.675906	1.712	2.494	0	0	10.8	0	0	0
0	-0.424	0	51	0.855	118	0.061	1	2	10.9999	0.0168325	0	2	-0.173589	-5.93268	5	0	0	0	15.134	2.86	5.5	0.827	0.836	0.809	0	1.904	4.971	48.674	0.19	0	38.33	0.678187	0.897	6.034	0	0	5.814	0	0.352	0
0	-0.317	0	58	0.855	118	0.047	1	2	62.0103	-0.0185495	18.0108	5	-0.21304	-3.58834	7	0	0	0	13.405	2.5	5	1.094	1.098	1.085	0	1.865	4.574	47.388	0.145	1	66.02	0.866458	1.173	3.607	0	0	21	0	0	0
0	0.849	19.4	98.7	3.825	200	0.038	1	2	32.9997	0.0624572	101.87	3	-0.222667	-7.85948	5	4	0	0	23.801	3.643	10	0.687	0.691	0.687	0	1.893	5.285	101.121	0.143	0	166.25	0.798469	0.476	4.026	4.088	0	17.3	0	0	1.418
0	0.306	9.9	107.2	3.715	208	0.049	1	3	10.9999	0.085394	61.7496	4	-0.212021	-8.3877	4	2	0	0	21.777	3.684	9.5	0.633	0.61	0.524	0	1.877	5.509	104.746	0.116	0	127.22	0.539256	0	-1.043	12.1	1.221	5.697	-4.777	0	0.563
0	0.579	9.064	77.7	3.165	118	0.076	1	2	0	0.0660965	58.6945	3	-0.175665	-5.05663	2	2	0	0	15.929	2.824	7.5	0.774	0.739	0.602	0	1.851	4.615	74.156	0.182	1	105.63	0.544165	-0.371	-1.974	7.31	0	0	-4.563	0	1.035
0	0.565	9.11	57.9	3.165	104	0.076	1	2	10.9999	0.0394249	50.935	4	-0.217521	-4.05046	3	2	0	0	12.797	2.689	5.5	0.824	0.772	0.56	0	1.832	4.672	44.274	0.204	1	114.86	0.661861	-0.108	1.099	7.562	0	5.118	0	0	1.23
0	1.096	18.9	84.2	4.375	148	0.054	1	1	10.9999	0.0860365	110.991	3	-0.238954	-6.13371	3	4	0	0	17.647	3.365	8	0.681	0.7	0.64	0	1.884	4.972	82.349	0.164	1	160.68	0.680728	-0.241	0.164	7.549	0	5.6	0	0	1.154
0	0.148	10	84.1	2.615	192	0.048	1	2	10.9999	0.0811313	53.9901	2	-0.222571	-10.0019	2	2	0	0	16.227	3.458	7.5	0.505	0.488	0.459	0	2.034	5.422	70.27	0.129	0	97.04	0.763162	0	5.83	4.735	0	5.92	0	0	0
0	-0.277	9.311	60.2	2.365	126	0.063	0	2	0	0.0884394	51.6281	2	-0.216057	-6.16363	4	2	0	0	11.322	2.761	4.5	0.494	0.582	0.937	0	1.88	4.772	48.656	0.18	1	80.71	0.540377	0.995	3.117	4.328	1.397	0	0	0	2.017
0	0.29	0	42	1.105	102	0.118	1	1	36.0215	0.0442764	3.12431	1	-0.202739	-3.25198	0	0	0	0	8.628	2.737	3.5	0.725	0.752	0.665	0	1.892	4.651	25.833	0.209	1	46.33	0.654196	1.868	4.959	0	0	0	0	0	1.772
0	-0.74	0	60.1	1.155	124	0.074	0	2	10.9999	0.072108	3.0551	3	-0.202676	-6.50092	2	0	0	0	12.676	2.862	5.5	0.745	0.666	0.477	0	1.873	4.816	40.011	0.17	1	64.96	0.743329	0	2.268	4.257	0	10.2	0	0	0
0	-0.75	0	48.3	0.55	108	0.088	0	1	10.9999	0.0829411	0	3	-0.198949	-5.24127	2	0	0	0	8.184	2.5	4	0.889	0.831	0.972	0	1.869	4.653	27.962	0.186	1	47.89	0.715004	0.626	2.781	4.25	1.485	10.6	0	0	0
0	-0.291	0	46.7	1.405	106	0.082	1	2	17.8882	0.0386965	19.1162	2	-0.153519	-6.76605	1	0	0	0	12.847	2.505	6	0.476	0.579	0.538	0	1.909	4.162	38.088	0.181	1	41.46	0.538731	0	3.614	3.967	1.555	0	0.083	0	0
0	-0.146	0	50.6	1.955	94	0.088	1	1	17.8882	0.0574728	30.0644	3	-0.203335	-3.40649	3	0	0	0	10.544	2.58	4.5	0.591	0.545	0.492	0	1.842	4.694	35.625	0.18	1	59.28	0.63701	0	0.569	7.722	0	0	0	0	1.509
0	0.282	9.351	67.6	2.615	134	0.043	1	2	21.0125	0.0709001	71.9475	2	-0.178732	-6.04804	6	2	0	0	17.586	2.889	5.5	0.485	0.482	0.509	0	1.883	4.741	78.443	0.146	1	90.52	0.758521	4.23	2.41	3.977	0	0	0	0	2.347
0	-0.249	0	43.8	1.955	100	0.11	1	0	0	0.0798561	0	3	-0.216057	-3.97899	0	0	0	0	7.318	2.572	3	1.009	1.047	0.914	0	1.866	4.543	21.789	0.198	1	59.28	0.874634	0	2.727	8.669	0	0	0	0	1.767
0	-0.693	0	71.9	1.76	162	0.063	0	2	0	0.0464135	0	3	-0.158998	-7.59513	5	0	0	0	17.264	3.168	6	0.8	0.766	0.764	0	1.855	5.273	65.826	0.145	0	58.97	0.58413	0.242	3.741	4.541	2.73	5.262	0	-0.582	1.561
0	-0.724	0	92.3	2.365	204	0.052	0	3	5.73865	0.0439165	5.73865	5	-0.207969	-7.57578	5	0	0	0	22.876	3.528	7	0.779	0.769	0.941	0	1.918	5.423	97.476	0.135	0	105.58	0.66478	0.169	1.525	4.562	1.051	10.5	0	-0.792	2.332
0	0.393	0	42.5	2.205	94	0.088	2	0	36.0215	0.0576736	40.4323	2	-0.158342	-3.30356	4	0	0	0	10.122	2.094	3.5	0.892	0.691	0.54	0	1.856	4.836	36.224	0.2	1	82.45	0.776678	3.471	1.841	0	0	5.17	0	0.343	0
0	-0.657	0	49.3	1.155	102	0.07	0	2	0	0.051121	3.38515	3	-0.160846	-6.43034	6	0	0	0	11.501	2.544	4	0.893	0.804	0.771	5.53	1.841	4.412	39.27	0.18	1	59.23	0.730161	1.681	2.029	7.897	1.233	5.533	0	0	1.762
0	0.393	9.492	56.3	2.615	108	0.068	1	2	17.8882	0.0777719	71.8783	2	-0.182978	-5.72493	2	2	0	0	12.949	2.634	4.5	0.348	0.361	0.489	0	1.882	4.653	51.664	0.182	1	87.28	0.636944	0	2.66	4.056	0	0	0	0	0
0	0.231	10.2	64.5	1.655	138	0.06	2	3	65.2732	0.0363654	17.8882	5	-0.19469	-5.461	6	0	0	1	14.871	3.051	5.5	0.808	0.803	0.815	0	2.035	4.996	53.388	0.158	1	80.15	0.85343	0	3.813	4.141	0	10.5	0	0	0
0	0.393	9.464	55.7	2.615	106	0.063	1	2	17.8882	0.0750577	70.374	2	-0.20503	-5.34978	2	2	0	0	11.842	2.619	4	0.359	0.482	0.968	0	1.88	4.708	49.847	0.169	1	87.28	0.709641	0	2.181	3.896	1.649	0	0	0	0
0	-0.813	0	63.5	0	158	0.08	0	2	0	0.061461	0	3	-0.198137	-6.29967	2	0	0	0	11.744	3.402	4	0.695	0.721	0.639	0	1.965	5.031	43.973	0.154	1	54.67	0.889494	0.881	5.503	4.186	0	0	0	0	3.208
0	-0.651	0	34.3	1.1	74	0.128	0	0	10.9999	0.0230752	0	3	-0.192085	-2.66434	3	0	0	0	6.052	2.118	3	1.067	0.927	0.523	0	1.815	4.454	15.319	0.246	1	39.94	0.780862	0	1.366	7.831	0	5.616	0	-0.204	1.626
0	0.176	10.7	59.5	1.105	148	0.065	2	2	47.385	0.0614204	0	3	-0.204479	-4.90449	6	0	1	0	12.044	2.991	4.5	0.965	0.983	0.93	0	1.951	4.941	40.695	0.135	1	55.65	0.932611	0.906	6.909	0	0	10.6	0	-0.565	2.183
0	0.21	10.8	67.1	1.105	160	0.061	2	2	47.385	0.0291275	0	3	-0.20268	-6.37307	6	0	1	0	16.35	3.29	6.5	0.961	0.868	0.515	0	1.947	4.941	50.67	0.131	0	55.65	0.78963	0.764	7.504	0	0	10.6	0	-0.638	2.092
0	-0.332	10.7	56.9	1.405	144	0.083	1	2	25.3852	0.0331126	0	2	-0.181809	-5.43268	4	0	1	0	14.552	3.29	6.5	0.777	0.695	0.49	0	1.947	4.747	40.247	0.153	1	42.98	0.759043	0.906	7.49	4.44	0	0	0	-0.572	3.967
0	0.137	10.7	52.5	1.105	140	0.076	2	2	25.3852	0.0629699	0	1	-0.199031	-5.43812	4	0	1	0	11.242	2.992	4.5	0.802	0.839	0.721	0	1.951	4.974	35.632	0.145	1	37.19	0.832449	1.08	8.307	0	0	0	0	-0.479	2.222
0	0.176	10.7	60.1	1.105	152	0.071	2	2	25.3852	0.0444036	0	1	-0.192028	-6.9067	4	0	1	0	15.412	3.29	6.5	0.804	0.726	0.487	0	1.947	4.974	44.844	0.14	0	37.19	0.68776	0.938	8.941	0	0	0	0	-0.552	2.131
0	0.194	10.6	58.2	1.655	144	0.07	2	2	43.396	0.0725039	18.0108	2	-0.211357	-6.21635	5	0	1	0	11.53	3.229	5	0.803	0.723	0.486	0	1.947	4.831	41.321	0.143	1	37.19	0.544763	1.735	6.751	0	0	0	0	-0.516	2.131
0	-0.309	0	62.6	1.405	144	0.07	1	2	17.8882	0.0628404	17.8882	2	-0.205522	-6.69725	4	0	0	0	11.623	3.29	5	0.821	0.727	0.503	5.12	1.947	4.821	40.795	0.142	1	59.53	0.7291	0.782	5.742	3.899	0	5.123	0	0	2.09
0	-0.626	0	33.5	0.55	78	0.212	0	0	0	0.0680202	0	3	-0.181066	-2.63644	0	0	0	0	4.088	1.843	2.5	0.916	0.81	0.943	0	1.805	4.248	13.499	0.251	0	45.03	0.743453	0	2.128	8.144	1.116	0	0	0	1.813
0	0.378	0	65.8	1.71	128	0.082	2	2	27.2824	0.0503378	17.8332	5	-0.200715	-4.68667	0	0	0	0	13.612	3.061	6.5	0.877	1.433	1.427	0	1.895	4.785	52.625	0.168	1	96.86	0.642295	0	0.943	3.507	0	4.915	0	0	0
0	0.213	0	57.8	1.105	134	0.065	1	2	47.0214	0.0183291	3.12431	2	-0.199033	-6.03353	3	0	0	0	14.811	2.929	6	0.92	0.936	0.882	0	1.933	4.752	43.931	0.164	1	67.92	0.790013	1.809	4.349	4.487	0	5.974	0	0	2.23
0	0.341	9.528	71.8	2.615	146	0.073	1	2	10.9999	0.0909853	60.056	2	-0.216057	-6.87831	1	2	0	0	13.727	3.168	6.5	0.598	0.615	0.919	0	1.924	4.939	55.524	0.162	1	97.04	0.707378	0	2.554	4.387	1.294	5.323	0	0	0
0	0.331	9.752	47.3	1.6	108	0.088	2	2	25.3852	0.117126	3.0551	3	-0.213789	-4.32389	2	0	0	1	8.053	2.771	3.5	0.536	0.5	0.464	0	1.997	5.044	27.144	0.182	1	57.51	0.705325	0	4.417	8.513	0	0	0	0	0
0	-0.219	0	54.5	0.8	130	0.087	0	3	21.9998	0.0640023	0.693079	5	-0.177749	-6.8793	3	0	0	0	8.466	2.859	4	0.905	0.667	0.517	0	1.865	4.844	28.489	0.191	1	100.33	0.689719	0.191	4.334	12.5	0	10.7	0	0	1.541
0	0.853	0	84.2	1.96	166	0.051	3	3	35.899	0.0800993	45.02	4	-0.216057	-6.9947	1	0	0	0	14.684	3.263	6	0.653	0.666	0.594	0	1.879	5.125	78.008	0.119	1	99.66	0.78133	0	-0.896	3.875	0	0	0	0	0
0	0.304	0	67.3	2.15	142	0.067	2	2	0	0.0670063	9.12102	5	-0.185787	-4.34939	1	0	0	0	9.405	3.063	4.5	0.791	0.811	0.656	0	1.839	5.272	46.031	0.143	1	91.63	0.788213	0	1.353	16.6	0	0	0	0	0
0	1.245	18.9	67	4.375	128	0.082	1	1	0	0.0265471	101.87	3	-0.184113	-4.70515	1	4	0	0	15.226	3.031	6.5	0.527	0.565	0.981	0	1.886	4.726	58.73	0.186	1	151.45	0.631523	0	1.826	8.214	1.184	0	0	0	1.35
0	-0.235	0	33.4	1.46	92	0.318	1	0	18.0108	0.0455929	35.6539	2	-0.241034	-1.5723	0	0	0	0	5.487	1.506	3.5	0.56	0.576	0.53	0	1.695	3.604	23.596	0.245	1	46.17	0.507328	2.423	-0.048	0	0	0	0.336	0.671	0
0	-0.201	9.974	88.5	4.235	174	0.069	0	2	3.12431	0.0340842	65.936	5	-0.197483	-5.06864	5	2	0	0	21.492	3.491	8.5	0.732	0.672	0.482	0	1.865	4.969	104.147	0.136	0	145.03	0.633111	0	-1.951	0	0	16.2	-1.667	-4.446	0.911
0	0.321	9.999	58.8	1.71	120	0.081	2	2	46.3978	0.0734473	21.0125	4	-0.211207	-3.87935	2	0	1	0	11.516	2.842	3.5	0.694	0.714	0.652	0	1.858	4.912	47.229	0.157	1	82	0.518621	0	0.995	3.908	0	0	0	-1.344	1.466
0	-0.37	0	57.6	1.955	138	0.072	1	2	17.8882	0.0651734	20.9433	3	-0.18642	-7.12616	1	0	0	0	9.262	2.956	4	0.523	0.493	0.454	0	2.13	4.722	35.345	0.151	1	54.35	0.751737	0	6.317	8.174	0	0	0	0	0
0	1.162	9.451	66.1	2.865	126	0.078	2	2	17.8882	0.12325	71.8783	4	-0.221528	-4.81036	1	2	0	0	13.794	2.895	5.5	0.509	0.488	0.478	0	1.868	4.938	56.348	0.159	1	129.27	0.54338	0	1.263	7.747	0	0	0	0	0
0	0.352	10.4	60.9	2.755	128	0.067	2	2	43.2735	0.0677252	20.9433	5	-0.217238	-3.78701	4	0	0	1	12.549	2.888	4.5	0.623	0.575	0.475	0	1.849	4.958	45.096	0.149	1	92.4	0.688222	0	2.357	12.1	0	0	0	0	1.413
0	-0.288	0	87.1	2.56	174	0.038	1	3	72.8877	-0.0196954	20.9433	8	-0.209157	-5.68598	7	0	0	0	21.679	3.355	7.5	0.942	0.846	0.499	0	1.874	4.854	86.322	0.127	0	117.57	0.777734	0	2.222	7.884	0	26.7	0	0	0
0	0.445	0	50	2.205	94	0.088	3	1	17.8882	0.0515587	43.6723	4	-0.181683	-3.04164	2	0	0	0	10.53	2.5	4.5	0.634	0.639	0.588	0	1.856	4.453	35.422	0.213	1	70.14	0.742517	0	1.713	7.813	0	0	0	0	0
0	0.445	0	44.8	2.205	94	0.088	3	2	17.8882	0.0555779	37.6063	4	-0.167739	-3.83705	3	0	0	0	10.435	2.558	4.5	0.513	0.481	0.485	0	1.859	4.703	29.109	0.215	1	70.14	0.648925	0	3.483	7.963	0	0	0	0	0
0	0.472	0	52.3	2.205	110	0.094	3	2	39.888	0.0189056	34.5512	6	-0.168996	-3.12989	3	0	0	0	9.763	2.555	4.5	0.914	0.824	0.536	0	1.833	4.789	30.587	0.173	1	88.6	0.671457	0.169	2.931	7.728	0	10.5	0	0	0
0	0.892	9.308	83.8	3.47	164	0.041	2	2	39.0233	0.0900648	89.9583	3	-0.216057	-6.83046	2	2	0	0	19.271	3.27	7	0.684	0.7	0.654	4.95	1.893	5.097	83.287	0.158	1	132.76	0.788249	0	1.431	3.83	0	5.232	0	0	1.949
0	1.525	9.676	94.8	3.17	192	0.042	3	2	39.0233	0.0811327	89.9583	4	-0.216057	-7.41736	1	2	0	0	22.107	3.541	8	0.613	0.638	0.566	0	1.893	5.281	101.405	0.107	0	148.72	0.772657	0	1.185	3.985	0	0	0	0	1.933
0	0.301	9.322	86.3	3.825	170	0.055	1	3	0	0.0938213	52.4857	5	-0.207456	-7.76307	4	2	0	0	17.107	3.236	8	0.541	0.944	1.272	0	2.054	5.127	81.822	0.137	1	134.84	0.719503	-0.94	1.944	7.699	0.999	0	0	0	0
0	-0.361	0	76.2	1.46	166	0.059	1	1	32.0124	0.0624373	21.0125	3	-0.216057	-6.56775	3	0	0	0	17.465	3.249	5.5	0.798	0.817	0.76	0	1.931	5.287	70.093	0.149	1	78.95	0.678699	0.536	1.163	0	0	5.441	0	0	3.104
0	-0.774	0	72.6	0.55	176	0.062	0	3	14.1242	0.0793984	6.17942	4	-0.216057	-6.54655	2	0	0	0	15.095	3.33	6	0.702	0.642	0.456	0	1.876	5.224	57.959	0.144	0	62.21	0.597693	0.887	4.603	4.88	0	5.266	0	-0.047	3.414
0	-0.722	0	69	1.21	134	0.065	0	2	21.9998	-0.0376622	0	5	-0.189529	-5.15567	8	0	0	0	15.146	3.178	5.5	0.96	0.96	0.96	0	1.891	4.118	55.225	0.148	1	88.13	0.843772	-0.469	2.119	0	0	19.7	0	0	0
0	-0.296	9.573	107.3	4.785	204	0.046	0	3	0	0.0494009	54.0365	6	-0.191187	-5.65047	7	2	0	0	24.343	3.446	9	0.665	1.292	1.549	0	1.969	5.064	145.928	0.121	0	148.99	0.734849	-2.501	-3.68	3.943	0	0	0	0	0.991
0	-0.691	0	100.3	3.63	176	0.054	0	3	0	0.00955909	12.2225	6	-0.184062	-4.98417	8	0	0	0	23.211	3.257	9	0.759	1.372	1.58	0	1.934	4.916	152.288	0.135	0	107.35	0.735404	-2.617	-6.731	0	0	0	0	0	0.816
0	0.298	19.7	118.3	5.445	218	0.046	0	3	3.03712	0.000296101	108.009	5	-0.160614	-6.3949	2	4	0	0	29.261	3.556	11.5	0.721	1.348	1.481	0	1.961	4.671	176.926	0.131	0	186.71	0.575517	-1.879	-3.035	0	0	0	0	0	0.921
0	-0.798	0	58.5	0.605	132	0.062	0	2	14.1242	0.0808656	6.17942	2	-0.216057	-6.89184	1	0	0	0	13.219	2.853	5.5	0.743	0.645	0.485	0	1.9	4.711	44.024	0.172	0	29.54	0.676955	0.459	4.686	0	0	5.215	0	0	1.742
0	-0.385	0	50.3	0.25	118	0.117	1	1	0	0.0661837	22.6528	0	-0.220322	-4.21054	0	0	0	0	8.073	2.747	4	0.537	0.545	0.492	0	1.947	4.892	34.663	0.192	1	12.03	0.573637	0.954	2.647	0	0	0	0	0.706	0
0	0.792	9.419	81.7	3.415	186	0.049	2	2	0	0.0832662	50.935	3	-0.216057	-8.13184	0	2	0	0	14.404	3.387	6.5	0.539	0.568	0.483	0	2.021	4.792	59.728	0.128	0	112.73	0.829442	0	6.136	9.824	0	0	0	0	0
0	-0.733	0	69.7	0.605	148	0.077	0	2	25.0016	0.0744438	3.00179	4	-0.216519	-6.41754	0	0	0	0	14.554	3.268	5.5	0.817	0.822	0.806	0	1.913	4.93	55.802	0.156	1	85.27	0.820664	0	0.6	4.101	0	10.8	0	0	1.086
0	-0.742	0	71.3	0.605	154	0.074	0	3	25.0016	0.0559001	3.00179	4	-0.215882	-6.89146	0	0	0	0	16.561	3.268	6.5	0.811	0.816	0.801	0	1.913	4.953	59.539	0.151	1	85.27	0.728301	0	1.642	4.131	0	10.8	0	0	1.099
0	-0.707	0	72.1	0.605	154	0.074	0	3	25.0016	0.0638949	6.0569	4	-0.215905	-7.50793	0	0	0	0	16.561	3.268	6.5	0.718	0.65	0.469	0	1.913	4.93	59.892	0.151	1	85.27	0.711363	0	1.353	4.116	0	10.8	0	0	1.078
0	0.391	9.625	69.5	2.67	124	0.059	1	3	21.9998	0.0170064	52.4857	4	-0.189195	-4.59213	4	2	0	0	15.449	2.6	6.5	0.818	1.328	1.478	0	1.933	4.507	77.661	0.163	1	110.45	0.675766	0.803	-0.201	0	0	10.5	0	0	0
0	-0.329	0	70.9	1.955	160	0.052	1	3	28.8881	0.0642481	21.2734	4	-0.214823	-8.34387	5	0	0	0	13.226	3.032	6	0.837	0.775	0.719	5.76	1.883	5.314	49.893	0.134	1	76.72	0.770454	0.606	5.467	8.53	1.481	11.2	0	0	0
0	-0.341	0	72.4	1.955	164	0.048	1	3	28.8881	0.0642481	21.2734	4	-0.214823	-8.40534	6	0	0	0	13.565	3.285	6.5	0.835	0.776	0.719	5.77	1.882	5.378	53.006	0.128	1	76.72	0.698303	0.837	6.064	8.558	1.486	11.2	0	0	0
0	-0.75	0	48.8	0.605	118	0.117	0	2	0	0.100305	0	2	-0.190373	-6.9028	1	0	0	0	7.482	2.865	3.5	0.749	0.721	0.69	0	1.886	4.858	28.31	0.199	1	38.66	0.49786	0	4.185	4.421	1.466	5.346	0	0	0
0	0.9	19.3	73.8	2.865	158	0.058	2	2	43.2735	0.0684773	68.8232	3	-0.22509	-5.90538	5	2	0	1	14.721	3.085	5	0.489	0.506	0.463	0	1.951	5.043	61.421	0.123	1	112.44	0.779487	0.728	4.877	3.887	0	0	0	0	2.121
0	-0.399	10.5	43	0.855	120	0.1	1	1	25.3852	0.0629697	0	2	-0.203066	-3.6632	3	0	1	0	5.463	2.817	3	0.905	0.954	0.798	0	1.951	4.459	27.548	0.171	1	28.4	0.951395	6.226	4.967	0	0	0	0	-0.323	4.643
0	2.913	9.109	64.5	4.715	106	0.063	5	3	97.1832	0.106898	71.798	6	-0.232647	-2.3375	4	0	0	1	12.031	2.705	5	0.9	0.926	0.838	0	1.848	4.793	51.193	0.166	0	144.28	0.620642	-0.255	-1.346	7.161	0	0	0	0	0
0	-0.614	0	31	1.21	54	0.222	0	0	0	-0.0226624	4.4108	2	-0.0836193	-0.74395	0	0	0	0	6.581	0.296	4	1.028	1.908	1.599	0	1.789	3.489	23.402	0.282	1	37.38	0.462892	2.476	0	0	0	0	0	0.577	0.875
0	0.312	0	62.9	1.71	120	0.051	2	2	18.0108	0.0926547	18.0108	3	-0.216057	-6.46336	3	0	0	0	14.643	2.741	5.5	0.819	0.659	0.55	0	1.862	4.803	57.863	0.183	1	99.52	0.799574	1.159	1.55	0	0	5.057	0	0	0
0	0.312	0	62.9	1.71	120	0.051	2	2	18.0108	0.0927755	18.0108	3	-0.194692	-6.46336	4	0	0	0	14.458	2.86	5	0.819	0.659	0.55	0	1.862	4.993	59.537	0.18	1	99.52	0.799574	1.154	1.129	0	0	5.056	0	0	0
0	-0.338	0	47	0.855	106	0.082	1	0	40.0105	0.0649693	18.0108	3	-0.214642	-3.63642	3	0	0	0	5.362	2.6	3	0.909	0.915	0.897	0	1.861	4.722	31.223	0.175	1	47.56	0.602207	1.634	2.366	0	0	11.2	0	-0.588	0
0	-0.32	0	45.5	0.855	102	0.092	1	0	40.0105	0.0652114	18.0108	3	-0.214645	-3.57495	2	0	0	0	5.132	2.56	3	0.913	0.919	0.901	0	1.857	4.615	28.43	0.187	1	47.56	0.58585	0.721	2.183	0	0	11.2	0	-0.604	0
0	-0.32	0	45.7	0.855	104	0.098	1	0	21.9998	0.0677406	0	3	-0.214646	-4.10483	1	0	0	0	7.657	2.517	4	0.913	0.919	0.901	0	1.867	4.536	28.614	0.197	1	47.56	0.767134	0.217	2.972	0	0	11.2	0	-0.634	0
0	-0.171	0	42.8	1.405	94	0.117	1	1	21.9998	0.0672934	0	4	-0.211809	-3.10228	1	0	0	0	4.711	2.435	3	0.973	0.861	0.991	0	1.842	4.522	23.796	0.213	1	60.45	0.787485	0.203	1.56	3.985	1.361	11.1	0	-0.65	0
0	-0.284	0	55.1	0.855	110	0.057	1	3	32.9997	0.0472281	0	4	-0.21338	-4.14866	5	0	0	0	12.065	2.5	4.5	1.031	0.961	0.565	0	1.837	4.687	45.279	0.159	1	56.79	0.827027	0.492	2.379	0	0	15.9	0	0	0
0	-0.301	0	49	0.855	100	0.11	1	1	0	0.0779495	9.12102	1	-0.226836	-5.2481	1	0	0	0	7.362	2.56	4	0.73	0.733	0.645	5.44	1.872	4.582	29.514	0.195	1	42.24	0.849545	0	1.574	0	0	5.439	0	0	0
0	-0.353	0	42.8	0.855	98	0.103	1	1	18.0108	0.0740166	18.0108	1	-0.224153	-4.89716	2	0	0	0	4.939	2.601	3	0.799	0.808	0.781	5.51	1.872	4.688	23.898	0.186	1	42.24	0.570023	0.497	2.882	0	0	5.506	0	0	0
0	-0.738	0	49.9	0.605	106	0.105	0	2	10.9999	0.0643673	0	1	-0.201077	-6.56577	3	0	0	0	9.235	2.83	4.5	0.847	0.736	0.523	5.42	1.872	4.807	30.438	0.195	1	39.44	0.695786	0	1.957	0	0	10.6	0	0	0
0	-0.738	0	49.9	0.605	106	0.105	0	2	10.9999	0.0615536	0	1	-0.207777	-6.56577	3	0	0	0	9.163	2.84	4.5	0.847	0.736	0.523	5.42	1.872	4.807	30.554	0.196	1	39.44	0.695786	0	1.886	0	0	10.6	0	0	0
0	0.223	0	27.8	1.955	46	0.214	1	1	0	-0.00939208	0	4	-0.174919	-0.04066	0	0	0	0	5.428	0.247	2.5	1.062	1.086	0.989	0	1.5	3.528	9.649	0.29	0	72.7	0.62574	0	0.173	10.4	0	0	0	0	1.376
0	-0.302	0	76.7	2.67	150	0.057	1	3	10.9999	0.0282307	0	4	-0.192318	-6.2784	6	0	0	0	18.194	3.075	6	0.8	0.777	0.99	0	1.901	5.204	86.523	0.155	1	98.77	0.807592	0.401	-0.456	0	0.989	10.3	0	0	0
0	-0.301	0	55.7	0.855	116	0.056	1	2	14.1242	0.0509758	3.12431	2	-0.181943	-5.4821	5	0	0	0	14.311	2.739	5.5	0.973	0.862	0.54	0	1.863	4.607	47.852	0.191	1	41.57	0.773276	1.759	2.919	0	0	5.411	0	0	2.233
0	1.247	9.644	61.9	3.415	120	0.081	3	2	39.888	0.121317	88.5414	6	-0.169748	-3.96283	3	2	0	0	11.926	2.752	4.5	0.661	0.59	0.483	0	1.87	4.825	46.193	0.166	1	134.42	0.53227	0.074	2.038	7.53	0	10.4	0	0	0
0	0.228	10.2	68.6	2.205	154	0.063	2	3	43.2735	0.0816343	17.8882	4	-0.216057	-6.56693	3	0	0	1	13.689	3.115	5	0.604	0.579	0.484	0	2.035	5.116	52.274	0.149	1	79.51	0.764753	0	3.699	8.419	0	0	0	0	1.606
0	-0.843	0	52.6	0.55	144	0.07	0	2	6.12611	0.0810177	9.18121	1	-0.216057	-6.19775	0	0	0	0	12.02	2.859	5	0.735	0.628	0.454	0	1.896	4.727	33.069	0.162	0	18.84	0.768732	0.887	6.981	4.998	0	0	0	0.195	4.277
0	1.118	9.615	61.3	3.06	110	0.057	3	2	61.2842	0.105587	38.9541	5	-0.230129	-3.18102	5	0	0	1	12.124	2.612	4.5	0.648	0.598	0.495	0	1.845	4.892	52.928	0.164	1	103.68	0.637325	-0.219	0.805	7.531	0	0	0	0	0
0	1.159	9.59	59.8	2.51	106	0.063	3	2	61.2842	0.0981556	38.9541	4	-0.227844	-4.19073	6	0	0	1	11.751	2.573	4.5	0.711	0.639	0.497	4.89	1.845	5.029	49.481	0.177	1	103.93	0.629229	-0.249	0.366	3.704	0	4.885	0	0	0
0	0.262	9.844	68.1	2.755	152	0.06	2	3	43.2735	0.0754497	20.9433	5	-0.215535	-6.00306	6	0	0	1	12.257	3.139	5	0.684	0.631	0.464	0	1.883	5.447	48.039	0.134	1	92.4	0.732262	0.022	3.941	12.9	0	0	0	0	1.804
0	-0.316	0	67.6	2.505	156	0.056	1	3	28.8881	0.0639872	20.9433	5	-0.205181	-6.41539	6	0	0	0	12.613	3.144	5	0.795	0.71	0.467	0	1.884	5.444	45.911	0.13	1	81.4	0.776196	0.055	5.004	13.1	0	5.312	0	0	1.835
0	-0.309	0	61.2	2.505	142	0.067	1	3	17.8882	0.0691241	17.8882	4	-0.204594	-5.33235	5	0	0	0	9.171	3.127	4	0.947	0.962	0.91	5.26	1.883	5.306	38.064	0.145	1	85.31	0.863895	0.071	3.954	13.1	0	5.262	0	0	1.838
0	-0.32	0	45.3	1.46	106	0.105	1	0	21.1351	0.0818314	25.5459	2	-0.216057	-2.98231	2	0	0	0	9.362	2.469	4.5	0.758	0.793	0.685	0	1.876	4.603	37.901	0.2	1	49.41	0.736288	3.973	2.236	0	0	0	0	0.155	1.733
0	2.178	18.2	43.2	3.115	76	0.067	3	0	43.396	0.102019	68.9458	2	-0.216057	-1.86318	6	2	1	0	10.305	1.834	3.5	0.549	0.575	0.506	0	1.864	4.477	40.268	0.196	1	90.11	0.752977	2.109	1.648	0	0	0	0	-0.33	0
0	-0.819	0	61.6	1.155	160	0.071	0	2	0	0.0798514	3.74818	2	-0.216057	-9.66671	0	0	0	0	9.851	3.149	4.5	0.65	0.657	0.49	0	1.91	4.732	39.352	0.145	0	34.89	0.778066	0	6.982	4.85	1.418	0	0	0	1.743
0	-0.371	0	70.9	1.46	154	0.063	1	2	0	0.0796935	1.55073	3	-0.207333	-8.10876	0	0	0	0	11.771	3.118	6	0.816	1.586	0.893	0	2.037	5.045	52.326	0.168	0	58.53	0.250888	0	2.738	3.428	0	0	0	0	0
0	-0.74	0	64.8	1.815	128	0.082	0	2	1.51856	0.0725815	3.06929	3	-0.199789	-6.14746	0	0	0	0	12.951	3.05	5.5	0.793	1.502	0.929	0	2.044	4.754	56.784	0.179	1	54.45	0.464047	0	0.037	0	0	0	0	0	0.144
0	0.425	0	48.8	2.205	104	0.076	3	2	21.0125	-0.0553857	40.7307	4	-0.156423	-3.61883	3	0	0	0	12.742	2.562	4.5	0.651	0.59	0.489	0	1.897	4.608	34.743	0.206	1	73.38	0.689951	0	3.748	7.727	0	0	0	0	2.033
0	-0.244	8.905	53.3	2.065	108	0.088	1	2	25.3852	-0.111081	1.55073	4	-0.084156	-1.93749	2	0	1	0	13.278	2.069	6	0.965	1.666	1.469	0	1.962	4.286	55.003	0.186	1	60.85	0.845781	1.937	1.743	0	0	0	0	0	2.848
0	-0.738	0	47.5	0.605	104	0.098	0	0	3.12431	0.0568479	12.2453	1	-0.193457	-3.39726	1	0	0	0	7.745	2.5	3.5	0.768	0.768	0.933	0	1.852	4.329	31.747	0.208	1	23.55	0.709251	2.966	1.692	0	1.476	0	0	0	4.059
0	-0.807	0	36	0.605	90	0.133	0	1	0	0.0854333	0	1	-0.188267	-3.18346	1	0	0	0	4.48	2.156	2.5	0.724	0.769	0.917	0	1.922	4.64	20.634	0.227	1	20.31	0.397986	2.535	3.661	0	1.514	0	0	0	1.938
0	0.41	9.493	48.8	1.46	96	0.072	1	1	10.9999	0.0680436	50.935	1	-0.210823	-4.55058	3	2	0	0	9.503	2.5	3.5	0.543	0.512	0.516	0	1.863	4.62	37.485	0.176	1	67.08	0.735359	1.021	2.638	0	0	5.549	0	0	0
0	0.228	9.98	68.7	2.065	150	0.057	1	2	32.135	0.0613896	72.0701	2	-0.181528	-6.27202	4	2	0	0	18.196	3.118	6	0.638	0.656	0.609	0	2.047	5.065	70.778	0.165	1	87.39	0.550957	0	4.66	0	0	5.415	0	-0.245	1.777
0	1.088	9.596	77.4	2.315	130	0.058	2	2	18.0108	0.0590143	87.1878	1	-0.190244	-6.29779	4	2	0	0	18.543	3.096	7	0.565	0.527	0.564	0	1.865	5.061	102.827	0.167	1	86.95	0.579048	0.242	-2.034	0	0	0	0	-0.423	0
0	0.459	9.604	48.4	2.01	106	0.105	3	3	0	0.139405	68.7323	4	-0.221482	-6.03288	2	0	1	0	9.314	2.82	4.5	0.394	0.509	0.719	0	1.868	4.858	30.21	0.205	1	68.99	0.758421	0	4.457	4.456	1.354	0	0	0	0
0	2.049	9.307	56.8	1.96	106	0.063	2	1	54.897	0.100839	50.935	2	-0.206853	-3.05101	6	2	0	0	12.156	2.649	4	0.798	0.799	0.803	4.47	1.875	4.811	44.568	0.171	1	141.25	0.671825	1.757	2.14	7.078	0	14.7	0	0	0
0	0.378	9.53	50.4	1.46	102	0.07	1	2	10.9999	0.0379908	50.935	1	-0.190923	-4.71105	4	2	0	0	11.401	2.745	4	0.537	0.509	0.514	0	1.865	4.871	41.785	0.176	1	67.08	0.639685	1.021	3.771	0	0	5.68	0	0	0
0	0.231	9.802	63.5	2.065	146	0.073	1	2	10.9999	0.0782958	50.935	1	-0.211436	-7.24637	3	2	0	0	13.356	2.967	5	0.513	0.516	0.515	0	2.028	5.075	51.633	0.148	1	84.15	0.65176	2.485	6.613	0	0	5.434	0	0	0
0	0.276	9.79	72.8	3.165	158	0.058	1	2	10.9999	0.0744062	50.935	3	-0.211483	-6.01234	3	2	0	0	14.592	3.167	6	0.58	0.586	0.572	0	1.901	5.198	58.457	0.148	1	114.86	0.791163	0.395	3.458	8.916	0	5.412	0	0	1.543
0	-0.699	0	60.3	0.605	132	0.091	0	3	25.1241	0.0448835	12.2453	4	-0.215862	-6.31189	1	0	0	0	10.353	2.886	5	0.806	0.686	0.765	0	1.858	5.029	40.933	0.178	1	70.86	0.831981	0.195	2.719	0	1.184	10.6	0	0	1.335
0	-0.672	0	62.8	0.605	138	0.087	0	3	25.1241	0.032122	15.3004	4	-0.173549	-7.40228	1	0	0	0	12.285	3.064	5.5	0.717	0.626	0.526	0	1.854	5.029	45.011	0.179	1	70.86	0.714776	0.173	3.331	0	1.172	10.7	0	0	1.329
0	-0.268	9.391	76	1.815	156	0.066	0	2	3.12431	0.0884549	63.1803	2	-0.215862	-9.29377	1	2	0	0	16.041	3.205	6.5	0.557	0.547	0.754	5.74	1.882	5.072	65.132	0.15	0	111.36	0.77333	0	2.731	0	1.121	5.798	0	0	1.292
0	-0.199	9.417	67.8	1.815	148	0.077	0	3	25.1241	0.0514609	57.1144	4	-0.184662	-7.89753	1	2	0	0	14.867	3.084	6	0.596	0.552	0.528	0	1.87	4.837	52.219	0.169	1	116.68	0.671543	0.175	4.667	0	1.209	10.7	0	0	1.433
0	-0.722	0	58.4	0.605	144	0.083	0	3	25.1241	0.0180832	6.17942	4	-0.156939	-7.74169	1	0	0	0	14.177	3.079	6	0.774	0.663	0.52	0	1.893	5.034	40.589	0.174	0	70.86	0.668184	0.208	7.036	0	1.301	10.8	0	0	1.598
0	-0.256	0	36.3	1.405	80	0.086	1	0	18.0108	0.0827407	18.0108	3	-0.199252	-1.07783	3	0	0	0	4.649	2.045	2	0.985	1.026	0.885	0	1.789	4.448	24.064	0.221	1	45.23	0.896517	7.895	0.412	4.018	0	0	0	0	2.405
0	1.879	0	44	2.1	104	0.098	2	0	65.7944	0.0819025	0	2	-0.216057	-4.84154	0	0	0	0	8.097	2.5	4	0.81	0.81	0.81	0	1.934	3.97	22.65	0.208	1	77.82	0.808878	0	5.115	8.788	0	0	0	0	0
0	0.307	19.3	135.8	2.42	230	0.049	0	3	17.2485	0.0843768	112.001	5	-0.216946	-9.05055	3	4	0	0	30.212	3.688	10.5	0.697	0.709	0.658	0	1.87	4.888	180.898	0.132	0	175.63	0.610963	0	-7.188	0	0	4.196	-5.075	-4.315	0.868
0	1.632	19	120.1	4.13	190	0.04	2	2	10.9999	0.0939015	105.752	3	-0.21325	-8.24311	5	4	0	0	26.397	3.508	10.5	0.665	0.672	0.649	0	1.902	4.967	163.578	0.139	0	159.07	0.634636	0	-2.631	0	0	4.144	-4.898	-4.182	0
0	-0.565	0	32.8	1.76	62	0.222	0	0	3.12431	0.0952581	3.12431	3	-0.221816	-1.25234	0	0	0	0	4.911	1.357	2	0.838	0.768	1.016	0	1.429	3.392	18.786	0.27	0	50.27	0.686378	0.635	0.204	3.902	1.3	0	0	0	1.157
0	-0.292	9.551	94	1.815	186	0.065	0	2	0	0.126172	50.935	5	-0.235065	-7.25388	2	2	0	0	19.753	3.441	6	0.541	0.551	0.525	0	1.928	4.851	105.437	0.138	1	137.65	0.717235	0	-3.166	0	0	0	0	0	1.018
0	-0.279	9.521	88.8	1.21	180	0.067	0	3	10.9999	0.0781602	50.935	4	-0.232752	-6.96378	2	2	0	0	18.042	3.441	6	0.621	0.63	0.608	0	1.882	4.804	90.035	0.139	1	129.81	0.74296	0	-1.869	0	0	5.705	0	0	1.109
0	-0.182	0	65.8	2.505	146	0.062	1	2	39.888	0.0750755	21.6364	7	-0.204148	-5.90167	5	0	0	0	9.641	2.934	4.5	0.693	0.629	0.518	0	1.848	5.065	40.713	0.134	1	103.52	0.628748	0.311	3.91	15.6	1.216	10.6	0	0	1.574
0	-0.275	0	85.2	3.055	174	0.044	1	3	28.8881	0.0650098	27.0092	6	-0.199333	-7.67668	6	0	0	0	16.328	3.232	6.5	0.653	0.588	0.52	0	1.867	5.437	71.525	0.114	0	94.29	0.678726	-0.163	2.437	15.9	0	5.589	0	0	1.15
0	0.972	0	75.7	2.455	162	0.054	2	3	50.7854	0.062127	17.8882	5	-0.216057	-6.32409	4	0	0	0	15.021	3.251	6	0.568	0.519	0.507	4.41	1.865	5.263	54.42	0.143	1	124.22	0.575755	0.428	3.327	15.4	0	4.415	0	0	1.736
0	-0.292	0	81.4	3.055	168	0.045	1	3	28.8881	0.0690395	27.0092	6	-0.216057	-6.94239	5	0	0	0	13.79	3.232	6	0.657	0.616	0.513	0	1.867	5.28	64.794	0.122	1	94.29	0.735897	-0.112	2.324	15.9	0	5.59	0	0	1.195
0	-0.334	0	83.4	1.955	176	0.046	1	3	43.0123	0.0627425	24.0676	6	-0.202484	-7.31169	6	0	0	0	17.767	3.466	5.5	0.766	0.694	0.475	0	1.981	5.185	72.541	0.117	0	104.02	0.750139	-0.14	4.088	4.054	0	10.7	0	0	1.803
0	-0.275	0	83.3	2.505	172	0.042	1	3	28.8881	0.0816409	27.7023	6	-0.216057	-7.70373	6	0	0	0	14.081	3.232	5.5	0.644	0.631	0.72	0	1.867	5.316	68.39	0.11	0	94.29	0.700885	0.107	2.502	15.5	1.198	5.601	0	0	1.56
0	0.483	0	40.2	1.05	98	0.133	1	0	32.8972	0.0305224	0	3	-0.195597	-3.67878	2	0	0	0	8.295	2.561	3	0.721	0.745	0.677	4.65	1.886	4.325	20.423	0.211	1	82.76	0.758573	0	3.384	12	0	4.652	0	0.238	2.074
0	-0.424	0	91.4	1.405	214	0.038	1	3	35.1367	0.0619813	24.1369	4	-0.211911	-8.87757	7	0	0	0	20.31	3.506	7	0.828	0.806	0.505	0	1.981	5.343	82.759	0.098	0	74.24	0.79711	2.091	6.247	4.247	0	6.196	0	0	4.076
0	0.342	9.565	82.8	3.715	170	0.047	1	3	17.8882	0.0824662	69.5163	5	-0.211553	-8.52745	6	2	0	0	15.851	3.252	6	0.534	0.547	0.724	5.61	1.879	5.299	68.574	0.124	0	144.02	0.631123	0.059	3.214	15.4	1.173	5.684	0	0	1.545
0	-0.813	0	71.8	1.21	150	0.068	0	2	10.9999	0.0680582	9.12102	3	-0.199478	-7.2744	2	0	0	0	13.799	3.232	5	0.621	0.592	0.495	0	1.881	4.821	63.723	0.134	0	43.37	0.786304	-0.002	1.863	0	0	5.592	0	0	0
0	-0.182	0	67.1	2.505	146	0.062	1	2	39.888	0.0750755	18.5813	7	-0.204148	-5.54557	5	0	0	0	9.641	2.934	4.5	0.797	0.711	0.735	0	1.848	5.065	42.433	0.134	1	103.52	0.655913	0.252	3.228	15.5	1.2	10.5	0	0	1.563
0	0.884	9.513	80.3	3.36	168	0.053	1	2	32.8972	0.0872986	50.935	3	-0.212649	-5.81326	2	2	0	0	16.919	3.396	5.5	0.535	0.565	0.474	0	1.892	5.129	66.68	0.141	1	142.17	0.75874	0	3.442	4.453	0	0	0	0	3.289
0	0.33	0	66.4	2.15	154	0.063	2	3	0	0.0549979	0	5	-0.190091	-8.07866	2	0	0	0	14.506	3.157	6.5	0.669	0.603	0.503	4.71	1.899	5.061	40.734	0.147	0	101.12	0.601462	0	6.266	20.5	0	4.712	0	0	0
0	1.114	8.96	63	3.005	108	0.068	2	1	58.2824	0.0834229	9.12102	4	-0.216057	-2.9776	4	0	1	0	13.034	2.816	4.5	0.703	0.713	0.626	0	1.873	4.676	57.72	0.171	1	111.65	0.689332	-0.074	0.647	4.099	0	0	0	0	1.267
0	-0.244	9.095	52.6	1.21	102	0.07	0	2	10.9999	0.0623003	50.935	1	-0.189574	-5.67858	4	2	0	0	11.598	2.828	4.5	0.439	0.399	0.533	0	1.881	4.875	39.803	0.198	1	55.05	0.616324	0.306	3.4	0	0	5.751	0	0	0
0	0.255	0	53.2	2.15	128	0.082	4	4	0	0.128276	33.4485	5	-0.216057	-5.10186	1	0	0	0	6.049	2.99	3.5	0.753	0.753	0.753	0	1.873	4.993	28.61	0.184	1	81.15	0.831488	0	5.409	8.79	0	0	0	0	0
0	-0.722	0	60.8	1.155	140	0.076	0	3	21.9998	0.0436729	3.0551	4	-0.205473	-7.81532	4	0	0	0	11.554	3.032	5.5	0.782	0.686	0.465	5.68	1.904	5.112	38.86	0.171	1	74.45	0.745198	0.536	3.594	8.015	0	16.5	0	0	0
0	-0.323	0	63.8	1.46	152	0.071	1	2	0	0.0615532	4.4108	2	-0.169842	-8.02049	4	0	0	0	15.019	3.081	5.5	0.695	0.727	0.815	0	1.875	5.22	57.231	0.166	0	55.4	0.606581	3.091	5.355	0	2.838	5.272	0	0.57	0
0	0.407	9.326	61.8	2.615	116	0.071	1	2	0	0.0198057	50.935	2	-0.155064	-6.18441	2	2	0	0	15.802	2.889	5.5	0.411	0.508	0.754	0	1.871	4.743	66.86	0.178	1	98.71	0.655499	0.717	3.28	0	1.355	0	0	0	0
0	-0.724	0	46.2	1.155	102	0.118	0	1	0	0.0625962	0	2	-0.190246	-5.32238	1	0	0	0	8.699	2.684	3.5	0.835	0.727	0.504	0	1.899	4.755	28.644	0.207	1	34.89	0.688168	0	2.515	4.185	0	0	0	0	1.476
0	-0.349	0	67.7	1.405	152	0.05	1	3	32.9997	-0.0722847	4.4108	5	-0.18875	-6.40761	5	0	0	0	17.782	3.087	6	0.943	0.882	1	0	1.861	4.659	69.8	0.146	1	80.58	0.875081	4.237	5.04	0	1.511	17.1	0	0.596	0
0	-0.336	0	65.6	1.46	158	0.068	1	2	0	0.0615528	4.4108	2	-0.169739	-8.3477	4	0	0	0	16.888	3.085	6.5	0.696	0.73	0.814	0	1.875	5.118	62.264	0.162	0	55.4	0.62321	2.775	5.336	0	2.839	5.48	0	0.343	0
0	-0.155	0	54.9	1.405	110	0.057	1	3	10.9999	0.0458662	0	4	-0.167516	-6.87252	7	0	0	0	12.539	2.491	5	0.797	0.759	0.845	0	1.808	4.912	47.971	0.193	1	64.11	0.650363	2.218	2.833	7.903	2.967	5.529	0	0	0
0	-0.141	0	51.8	1.955	84	0.105	1	0	0	0.0882883	18.242	3	-0.223727	-1.58147	1	0	0	0	8.156	2.5	3.5	0.808	0.831	0.666	0	1.825	4.585	38.341	0.225	1	54.88	0.73723	0	-2.215	7.458	0	0	0	0	0
0	-0.646	0	67.9	1.815	140	0.076	0	3	3.12431	0.00165949	9.28089	4	-0.124153	-5.3654	0	0	0	0	17.299	2.963	7.5	0.815	1.165	0.615	0	1.915	4.624	58.118	0.161	1	70.05	0.700462	0	2.604	4.134	1.38	0	0	0	2.263
0	-0.684	0	60.1	0.605	136	0.069	0	3	36.124	-0.0497498	7.73015	5	-0.181055	-5.60298	2	0	0	0	15.904	2.964	6	0.91	0.796	0.534	0	1.856	4.42	45.011	0.165	1	60.36	0.760822	0	4.879	4.277	1.446	15.9	0	0	1.891
0	-0.805	0	82.5	1.815	208	0.055	0	3	6.00358	0.0634476	6.00358	4	-0.216057	-9.23046	0	0	0	0	18.234	3.404	6	0.485	0.489	0.483	0	1.931	5.107	63.751	0.121	0	65.45	0.80573	0	7.479	4.368	0	5.74	0	0	4.646
0	-0.836	0	38.5	0.55	114	0.131	0	1	0	0.0681482	2.24381	1	-0.18846	-6.25578	0	0	0	0	7.947	2.706	4.5	1.102	0.91	0.893	0	1.927	4.396	18.275	0.193	1	17.82	0.694033	0	8.373	4.761	1.745	0	0	0	2.189
0	-0.316	9.379	88.7	3.63	190	0.053	0	3	3.12431	0.0779089	54.0593	4	-0.205122	-6.9978	4	2	0	0	17.938	3.219	5.5	0.737	0.754	0.709	0	2.081	5.129	86.144	0.122	1	121.97	0.809506	2.492	2.615	0	0	10.7	0	0	3.303
0	-0.457	0	63.6	1.46	182	0.079	1	2	0	0.0561782	13.2324	2	-0.216057	-7.41564	0	0	0	0	11.929	3.316	8	0.675	0.705	0.613	0	1.993	4.869	58.415	0.151	1	49.41	0.591225	7.064	4.181	0	0	0	-0.267	1.841	1.92
0	-0.268	9.527	71.3	2.42	158	0.068	0	2	3.00179	0.0671594	53.9368	2	-0.215531	-5.69313	0	2	0	0	16.722	3.106	5	0.567	0.617	0.924	0	1.881	4.927	66.431	0.151	1	89.68	0.782613	0.28	2.889	0	1.454	0	0	-0.341	4.897
0	-0.37	0	48.2	0.855	106	0.105	1	0	0	0.0751184	3.18558	2	-0.221104	-4.34098	1	0	0	0	8.867	2.761	3	0.587	0.602	0.557	0	1.983	4.574	33.959	0.197	1	46.17	0.864082	0	2.855	0	0	0	0	0	0
0	-0.901	0	44.7	0	126	0.095	0	1	3.12431	0.0615569	3.12431	1	-0.184662	-5.64256	0	0	0	0	8.091	2.839	3	1.158	1.158	1.158	0	2	4.638	23.511	0.178	1	15.6	0.864752	0	8.005	5.024	0	0	0	0	2.237
0	-0.858	0	45.4	0	126	0.095	0	2	3.12431	0.0631694	6.17942	1	-0.205902	-6.57248	0	0	0	0	8.388	2.819	3.5	0.783	0.641	0.446	0	1.998	4.386	23.443	0.176	0	15.6	0.839063	0	7.738	4.945	0	0	0	0	2.227
0	-0.905	0	46.2	0	130	0.087	0	2	3.12431	0.0628603	3.12431	1	-0.203476	-6.28322	0	0	0	0	8.828	2.819	3.5	1.162	1.162	1.162	0	2.002	4.561	25.2	0.171	0	15.6	0.871696	0.936	8.137	5	0	0	0	0	2.36
0	-0.864	0	46.9	0	130	0.087	0	2	3.12431	0.0628677	6.17942	1	-0.203475	-6.89969	0	0	0	0	8.828	2.819	3.5	0.788	0.645	0.448	0	2	4.51	25.386	0.171	0	15.6	0.846959	0.93	7.862	4.979	0	0	0	0	2.352
0	-0.908	0	88.3	0	258	0.042	0	2	6.24863	0.06371	6.24863	2	-0.212474	-12.6601	0	0	0	0	14.09	3.832	6	1.162	1.162	1.162	0	2.012	4.453	55.057	0.129	0	31.2	0.979597	1.804	15.7	10.4	0	0	0	0	4.735
0	1.028	9.825	71.6	3.36	166	0.08	2	3	10.9999	0.120998	51.6281	4	-0.23145	-7.09828	1	2	0	0	13.799	3.164	7	0.662	0.661	0.926	0	1.893	5.193	56.23	0.156	1	134.85	0.671893	0	3.306	12.8	1.306	6.207	-1.634	0	0
0	-0.789	0	85.7	1.21	218	0.051	0	3	28.0034	0.0461523	6.00358	4	-0.198732	-6.34501	3	0	0	0	19.409	3.251	5.5	0.88	0.894	0.848	0	1.915	4.731	75.335	0.131	0	65.56	0.89697	0.923	5.873	0	0	11.7	0	-0.633	7.018
0	-0.236	0	58.4	1.9	152	0.083	1	3	32.9997	0.0614192	3.74818	5	-0.183038	-6.82738	2	0	0	0	9.317	2.975	5	0.85	0.731	0.5	0	1.889	5.153	32.75	0.177	1	78.39	0.695194	0.212	6.471	13	1.414	17.2	0	-0.499	0
0	-0.241	0	49.2	2.45	124	0.09	1	3	10.9999	0.0892024	0.693079	4	-0.209129	-4.67667	2	0	0	0	6.121	2.861	3.5	0.951	0.844	0.947	0	1.887	5.038	25.896	0.185	1	72.82	0.793685	0	4.262	17.3	1.425	6.067	0	-0.441	0
0	-0.392	10.7	91.1	1.46	218	0.046	1	3	42.3887	0.0436079	9.05869	4	-0.188143	-7.20144	6	0	0	1	24.673	3.31	6.5	0.722	0.674	0.467	0	1.905	4.857	96.342	0.128	0	76.56	0.833672	0.338	4.647	0	0	5.74	0	-0.749	6.855
0	-0.26	0	51.2	3	130	0.087	1	3	0	0.0842783	0	5	-0.198147	-4.47639	2	0	0	0	8.827	2.87	4	0.945	0.945	0.945	0	1.907	5.042	25.038	0.153	1	80.88	0.836062	0	5.7	21.4	0	0	0	0	1.996
0	0.276	0	65.8	2.15	168	0.071	2	3	10.9999	0.0900945	3.74818	4	-0.224427	-8.44264	4	0	0	0	12.437	3.12	6.5	0.721	0.667	0.5	0	1.889	5.361	49.823	0.149	0	89.03	0.6888	3.047	4.744	13.3	1.532	6.357	-1.457	0	0
0	-0.382	0	57.8	2.45	170	0.074	1	3	0	0.0407659	13.2324	4	-0.188587	-7.5102	2	0	0	0	14.303	3.442	6.5	0.8	0.8	0.8	0	1.943	5.323	43.186	0.13	0	67.99	0.8382	4.868	5.919	17.8	0	0	0.385	1.735	2.052
0	-0.342	10.3	56.2	0.25	124	0.074	1	3	36.3851	0.0709663	0	4	-0.194787	-5.60167	4	0	0	1	12.479	2.851	5	0.732	0.743	0.955	0	1.876	4.882	43.337	0.179	1	58.89	0.71484	0.46	3.907	4.114	1.309	5.37	0	0	0
0	-0.7	0	86.3	2.915	182	0.052	0	3	10.9999	0.0409358	1.55073	5	-0.188676	-6.76478	6	0	0	0	20.41	3.247	8.5	0.85	1.331	0.925	0	1.919	5.021	85.295	0.155	0	94.39	0.613216	-0.002	0.946	8.885	0	5.589	0	0	1.987
0	0.318	19.3	74.6	3.025	144	0.058	0	2	10.9999	0.0852883	104.925	1	-0.217492	-7.91125	2	4	0	0	17.054	3.269	6.5	0.378	0.371	0.48	0	1.935	4.773	78.197	0.163	1	117.94	0.640633	0	2.857	0	0	5.748	0	0	0
0	0.273	9.458	64.2	2.315	130	0.071	3	2	0	0.0821085	43.0284	4	-0.239174	-4.00248	6	0	1	1	14.372	2.709	5	0.731	0.739	0.715	0	1.864	5.028	69.811	0.145	1	92.7	0.792165	3.79	-0.51	0	0	5.062	0	-0.771	0
0	-0.301	9.298	46.5	1.46	112	0.154	1	0	28.5095	0.0848108	20.7675	3	-0.25288	-3.16414	1	0	0	1	8.604	2.5	3.5	0.632	0.656	0.589	0	1.837	4.146	38.077	0.197	1	57.61	0.797762	3.235	0.661	0	0	0	0	0.652	1.332
0	-0.74	0	60.1	1.155	124	0.074	0	2	10.9999	0.0819789	3.0551	3	-0.216057	-6.50092	1	0	0	0	12.873	2.852	6	0.745	0.666	0.477	0	1.873	4.593	39.379	0.171	1	64.96	0.743329	0	2.451	4.24	0	10.2	0	0	0
0	-0.256	9.322	70.3	2.365	134	0.065	0	1	0	0.0859703	50.935	3	-0.216057	-6.22897	1	2	0	0	15.204	2.94	6	0.699	0.7	0.701	0	1.892	4.649	56.92	0.165	1	110.78	0.773006	0	1.443	4.183	0	9.8	0	0	0
0	-0.711	0	55.1	0.55	124	0.059	0	2	10.9999	0.0618268	3.38515	3	-0.193726	-8.69189	7	0	0	0	9.363	2.744	4	0.884	0.776	0.68	5.65	1.836	4.967	37.89	0.148	0	48.15	0.704913	3.539	3.58	8.087	1.525	11.3	0	0	0
0	0.264	9.417	83.6	3.165	176	0.046	1	3	28.8881	0.0646541	72.2084	4	-0.207714	-9.1341	7	2	0	0	18.117	3.353	7	0.649	0.638	0.726	5.75	1.886	5.501	73.558	0.128	0	122.54	0.707176	0.561	4.7	8.478	1.447	11.2	0	0	0
0	1.753	9.926	82.3	3.86	172	0.049	3	2	87.1705	0.00529162	20.9433	10	-0.205238	-3.44248	6	0	0	1	17.265	3.294	6	0.803	0.722	0.482	4.64	1.848	5.185	70.569	0.127	0	179.04	0.612777	2.925	1.098	19.4	0	15.1	0	0	3.245
0	1.245	18.5	80.6	3.22	122	0.069	1	2	0	0.106847	109.63	1	-0.201223	-5.70675	2	4	0	0	16.62	2.882	7	0.676	0.68	0.679	4.75	1.881	4.672	82.128	0.165	1	129.17	0.536763	0	-0.81	3.726	0	5.082	-4.595	0	0
0	-0.446	0	54.8	0.855	138	0.072	1	2	10.9999	0.0761046	0	2	-0.206351	-6.83149	2	0	0	0	9.536	2.849	4.5	0.767	0.775	0.751	0	1.903	5.156	36.028	0.148	1	38.33	0.704854	2.561	7.29	0	0	5.557	0	0	0
0	0.318	9.541	69.8	3.165	150	0.068	1	2	0	0.0935706	53.9901	3	-0.21278	-9.00264	2	2	0	0	13.739	3.032	6	0.576	0.544	0.466	5.69	1.894	5.234	52.941	0.158	1	113.84	0.677235	0	3.714	8.509	0	5.714	0	0	0
0	0.309	9.561	73.8	3.165	160	0.061	1	3	10.9999	0.0751416	53.9901	4	-0.211486	-6.77552	1	2	0	0	16.497	3.267	7	0.524	0.497	0.468	0	1.897	5.124	58.169	0.15	1	114.86	0.683171	0	4.343	8.932	0	5.162	0	0	1.516
0	0.273	9.551	59.3	2.065	138	0.087	1	2	0	0.103565	53.9901	1	-0.214352	-7.95917	1	2	0	0	12.484	2.917	5	0.336	0.352	0.454	0	2.028	4.932	45.39	0.16	1	74.92	0.494723	2.075	6.947	0	0	0	0	0	0
0	0.132	10.3	72.6	1.05	178	0.056	3	3	25.3852	0.0649155	16.7855	4	-0.184222	-9.32454	4	0	0	1	13.347	3.287	6.5	0.753	0.687	0.479	0	1.933	5.662	50.381	0.129	0	61.27	0.611119	0.664	8.116	9.206	0	0	0	0	0
0	-0.349	0	65.7	1.35	162	0.063	2	3	10.9999	0.0633375	26.5996	4	-0.2114	-7.48085	6	0	0	0	7.378	3.032	4.5	0.89	0.843	0.909	0	1.882	5.329	41.469	0.142	0	55.73	0.861453	1.586	5.644	9.422	1.618	5.665	0	0	2.114
0	-0.806	0	54	1.1	148	0.077	0	2	0	0.0639241	3.38515	2	-0.212127	-7.31936	4	0	0	0	0	3.032	4	1.04	0.922	0.914	5.84	1.907	5.141	28.304	0.158	0	43.85	0.662766	1.499	6.827	9.405	1.577	5.837	0	0	2.278
0	-0.846	0	65.7	1.1	186	0.056	0	2	0	0.0633642	0.693079	2	-0.206865	-8.77096	5	0	0	0	0	3.196	4.5	1.169	0.989	0.904	0	1.908	4.927	37.391	0.147	0	35.64	0.559601	2.348	9.012	9.977	1.752	0	0	0	4.654
0	-0.785	0	62.3	1.155	150	0.057	0	2	10.9999	0.0693634	3.74818	3	-0.212993	-8.35609	6	0	0	0	10.157	2.941	4.5	0.758	0.712	0.51	0	1.882	5.127	44.026	0.132	0	44.12	0.786478	1.521	5.392	4.729	1.46	5.86	0	0	2.123
0	0.132	20.7	75.4	1.46	180	0.058	1	2	25.3852	0.0649155	50.935	2	-0.184102	-9.17238	4	2	0	1	15.227	3.417	6.5	0.328	0.331	0.453	0	1.947	5.547	62.651	0.123	0	78.41	0.505602	1.383	8.795	4.586	0	0	0	0	0
0	0.801	20.6	89.6	2.315	186	0.043	2	2	25.3852	0.0729146	50.935	3	-0.18459	-8.9794	5	2	0	1	20.037	3.467	7.5	0.451	0.439	0.499	0	1.946	5.672	93.149	0.128	0	107.51	0.629493	0.446	3.944	4.426	0	0	0	0	0
0	0.146	20.7	72.9	1.46	176	0.062	1	2	25.3852	0.0861963	50.935	2	-0.185764	-8.9988	4	2	0	1	14.8	3.456	6	0.328	0.331	0.453	0	2.031	5.398	61.072	0.127	0	78.41	0.533155	2.609	8.909	4.684	0	0	0	0	0
0	-0.874	0	60.7	0.605	138	0.072	0	2	3.12431	0.0762535	12.2453	1	-0.215927	-7.2456	1	0	0	0	8.829	2.991	4	0.616	0.635	0.531	0	2.039	5.059	42.859	0.174	1	20.31	0.92049	0	3.225	0	0	0	0	0	1.612
0	-0.772	0	52.9	1.155	118	0.076	0	2	21.9998	0.0691877	3.0551	3	-0.201356	-5.55546	5	0	0	0	10.354	2.827	4	0.77	0.677	0.473	0	1.992	5.027	35.401	0.186	1	48.42	0.781808	0.56	3.434	4.277	0	10.9	0	0	0
0	1.018	19.4	71.5	2.865	146	0.073	2	2	25.3852	0.120143	50.935	3	-0.22844	-7.16165	3	2	0	1	13.496	3.094	6	0.732	0.74	0.72	10.5	1.865	5.195	53.696	0.16	1	134.32	0.731645	0	1.589	4.335	0	10.8	0	0	0
0	0.365	9.258	65.7	3.165	140	0.076	1	2	0	0.0817692	50.935	3	-0.216057	-5.69758	1	2	0	0	11.563	3.092	5.5	0.606	0.614	0.595	4.89	1.873	4.939	42.978	0.163	1	118.77	0.733505	0	2.353	8.827	0	5.17	0	0	1.529
0	0.353	9.28	70.8	3.165	150	0.068	1	3	10.9999	0.0781552	50.935	4	-0.211579	-5.74796	1	2	0	0	14.325	3.112	6.5	0.723	0.726	0.719	4.89	1.873	4.998	48.693	0.155	1	128	0.750816	0	2.931	8.857	0	10.3	0	0	1.501
0	1.118	18.8	61	2.26	114	0.067	2	1	21.1351	0.0928059	97.4553	3	-0.211038	-3.98449	3	2	1	1	15.046	2.709	5.5	0.665	0.701	0.601	0	1.891	4.734	55.328	0.168	1	110.75	0.764542	0.908	0.462	3.757	0	0	0	0	2.104
0	-0.283	9.61	74	1.76	162	0.063	0	2	3.00179	0.0831316	56.9919	2	-0.203106	-9.22019	2	2	0	0	17.793	3.243	7	0.487	0.457	0.478	5.79	1.879	5.083	63.494	0.155	0	91.63	0.655781	0	4.79	4.359	0	5.861	0	0	1.351
0	0.378	0	62.8	2.26	126	0.078	2	1	36.0215	0.101639	36.0215	3	-0.188787	-6.97748	4	0	0	0	14.072	2.888	6	0.897	0.704	0.55	5.69	1.875	4.993	45.569	0.186	1	112.66	0.762977	0	1.871	0	0	10.4	0	0	0
0	-0.825	0	59.4	1.1	164	0.066	0	2	6.24863	0.0632234	6.24863	2	-0.184161	-8.13755	0	0	0	0	10.318	3.288	5	1.23	1.102	0.472	0	2.028	5.11	36.075	0.153	0	32.26	0.807377	3.493	8.102	9.933	0	0	0	0	4.611
0	-0.827	0	72.8	1.65	198	0.053	0	3	14.0017	0.0805197	6.0569	4	-0.216057	-10.0672	0	0	0	0	11.971	3.492	6	0.768	0.67	0.446	0	2.017	5.361	46.297	0.14	0	50.61	0.775709	0.741	9.531	15.1	0	5.345	0	-0.029	1.974
0	-0.316	9.891	85.3	1.76	192	0.055	0	3	14.1242	0.076855	57.1144	4	-0.204766	-7.33678	3	2	0	0	19.695	3.443	7.5	0.565	0.539	0.462	0	1.894	5.408	79.996	0.136	0	108.03	0.696511	0.621	4.397	4.841	0	5.257	0	-0.26	3.226
0	-0.788	0	75.5	0.605	178	0.048	0	3	32.9997	-0.0157084	0	5	-0.195696	-6.26718	5	0	0	0	18.983	3.355	6.5	1.054	1.067	1.029	0	1.987	5.018	62.82	0.141	1	69.59	0.686379	0.013	6.483	4.99	0	21.7	0	-0.25	1.962
0	0.276	9.79	74.1	2.205	152	0.05	2	3	43.2735	0.0615842	20.9433	5	-0.187884	-6.55463	8	0	0	1	17.839	3.413	6.5	0.642	0.638	0.531	0	1.898	5.395	73.413	0.129	0	94.36	0.618116	0.337	3.096	8.41	1.145	0	0	0	1.519
0	-0.283	0	73.6	1.955	152	0.05	1	3	17.8882	0.0618763	17.8882	4	-0.181156	-7.29477	7	0	0	0	17.897	3.413	6.5	0.731	0.709	0.674	0	1.897	5.361	71.2	0.129	1	74.13	0.613693	0.361	3.433	8.459	1.158	0	0	0	1.527
0	-0.804	0	100	3.63	226	0.041	0	3	0	0.0624256	0	6	-0.190288	-9.41696	7	0	0	0	17.776	3.151	4.5	0.816	0.836	0.777	0	1.951	4.158	101.237	0.136	0	93.22	0.88389	0.906	3.399	0	0	11.4	0	0	2.439
0	-0.301	9.493	59.8	1.815	132	0.091	0	2	0	0.0763743	50.935	2	-0.203084	-7.18327	0	2	0	0	10.662	2.991	4.5	0.522	0.525	0.523	0	2.069	4.852	40.647	0.168	1	84.48	0.791981	0	3.875	4.412	0	5.405	0	0	0
0	-0.301	9.354	59.8	1.815	132	0.091	0	2	0	0.0902754	50.935	2	-0.216057	-7.18327	0	2	0	0	10.84	2.991	4.5	0.522	0.525	0.523	0	2.069	4.617	39.916	0.167	1	84.48	0.791981	0	4.096	4.42	0	5.405	0	0	0
0	2.917	37.4	59.2	4.825	92	0.059	5	2	119.429	0.136579	17.8882	6	-0.23339	-1.2873	8	0	4	0	13.285	2.5	4	0.717	0.722	0.706	0	1.846	4.912	72.25	0.208	0	122.38	0.6722	0	-0.079	3.483	0	0	0	-5.839	0
0	2.743	37.6	69.6	4.825	112	0.048	5	3	130.429	0.0997268	17.8882	7	-0.215897	-2.25888	11	0	4	0	17.91	2.744	6	0.812	0.76	0.59	0	1.845	5.236	99.872	0.16	1	131.61	0.639385	-0.311	1.237	3.454	0	5.299	0	-5.975	0
0	2.686	37.8	71.4	4.825	118	0.047	5	3	130.429	0.0842015	17.8882	7	-0.215131	-2.58609	12	0	4	0	19.342	2.773	6.5	0.798	0.749	0.587	0	1.847	5.288	111.962	0.16	1	131.61	0.655903	0	1.234	3.505	0	5.507	0	-6.875	0
0	0.154	10.6	50.8	1.105	134	0.079	2	2	25.3852	0.0753719	0	1	-0.212278	-5.27765	4	0	1	0	9.056	2.99	4	0.802	0.838	0.72	0	1.951	4.773	32.708	0.149	1	37.19	0.831047	1.08	7.068	0	0	0	0	-0.473	2.214
0	0.175	10.6	54.3	1.105	138	0.072	2	2	36.3851	0.0705467	0	2	-0.208511	-4.85411	4	0	1	0	9.398	2.99	4	0.899	0.922	0.851	0	1.951	4.819	34.75	0.144	1	46.42	0.93391	1.018	6.532	0	0	5.166	0	-0.504	2.199
0	0.176	10.7	60.1	1.105	152	0.071	2	2	25.3852	0.0443972	0	1	-0.192094	-7.22015	4	0	1	0	15.488	3.29	7	0.804	0.726	0.487	0	1.947	4.694	44.561	0.139	0	37.19	0.730889	0.937	8.955	0	0	0	0	-0.551	2.13
0	0.21	10.8	67.1	1.105	160	0.061	2	2	47.385	0.0246318	0	3	-0.202645	-6.37307	6	0	1	0	16.295	3.29	6.5	0.961	0.868	0.515	0	1.947	4.941	50.765	0.131	0	55.65	0.78963	0.744	7.494	0	0	10.7	0	-0.648	2.09
0	0.137	10.7	52.5	1.105	140	0.076	2	2	25.3852	0.0629698	0	1	-0.199286	-5.43812	4	0	1	0	11.319	2.991	4.5	0.802	0.839	0.721	0	1.951	4.974	35.594	0.145	1	37.19	0.832449	1.08	8.337	0	0	0	0	-0.478	2.221
0	0.176	10.7	60.1	1.105	152	0.071	2	2	25.3852	0.0444031	0	1	-0.192163	-6.9067	4	0	1	0	15.477	3.29	6.5	0.804	0.726	0.487	0	1.947	4.974	44.804	0.14	0	37.19	0.68776	0.938	8.975	0	0	0	0	-0.551	2.13
0	0.031	11.1	67.8	1.105	182	0.052	2	2	25.3852	0.0797367	0	1	-0.215547	-8.413	5	0	1	0	13.322	3.24	5	0.786	0.821	0.708	0	1.959	5.414	49.251	0.126	0	37.19	0.797538	0.973	10.5	0	0	0	0	-0.554	2.288
0	-0.393	10.8	71.5	2.065	170	0.064	1	2	25.3852	0.0690601	0	3	-0.212243	-6.60706	4	0	1	0	12.148	3.193	5	0.707	0.738	0.902	0	1.951	5.045	58.717	0.131	1	62.54	0.842105	0.241	4.783	0	0.911	0	0	-0.886	3.186
0	0.031	11.1	67.8	1.105	182	0.052	2	2	25.3852	0.0798448	0	1	-0.216057	-8.72645	5	0	1	0	13.555	3.349	5.5	0.786	0.821	0.708	0	1.959	5.195	48.974	0.126	0	37.19	0.797538	0.971	10.5	0	0	0	0	-0.553	2.285
0	3.138	0	30	2.76	42	0.286	3	0	68.9187	0.112795	36.0215	2	-0.230619	-0.16996	0	0	0	0	4.806	-0.107	2.5	1.169	1.224	1.041	0	1.628	3.664	12.835	0.318	0	84.22	0.50505	0	-1.093	0	0	0	0	0	0
0	0.867	0	68	1.905	154	0.053	3	2	28.8881	0.0961071	17.8882	3	-0.216057	-7.85643	1	0	0	0	9.752	3.021	5	0.795	0.653	0.512	0	1.911	4.918	45.975	0.139	1	106.84	0.878258	0	3.255	4.234	0	5.875	0	0	0
0	0.361	9.842	48.6	1.71	112	0.124	2	1	40.0105	-0.033146	43.396	4	-0.18887	-2.64727	2	0	1	1	11.561	2.57	5.5	0.882	0.889	0.867	0	1.949	4.77	40.635	0.2	1	67.79	0.776981	0.589	2.31	0	0	11.3	-0.776	-0.184	0
0	-0.256	0	66.6	1.46	136	0.069	1	2	29.0106	0.0666352	21.0659	3	-0.20047	-7.82543	1	0	0	0	15.948	3.214	7	0.701	0.606	0.506	0	1.916	5.081	55.729	0.167	1	67.76	0.593321	0	2.215	4.341	0	5.788	0	0	0
0	-0.268	0	78.1	2.065	150	0.057	1	3	40.0105	0.0667965	18.0108	4	-0.204066	-7.08856	3	0	0	0	18.806	3.26	8	0.872	0.792	0.546	0	1.919	5.205	72.081	0.154	1	94.06	0.691141	0	0.351	4.313	0	10.8	0	0	0
0	1.25	0	52.8	1.905	104	0.076	2	2	53.9097	-0.00918402	24.0676	4	-0.185958	-3.38018	3	0	0	0	12.77	2.562	4.5	0.603	0.555	0.493	4.33	1.867	4.514	36.133	0.205	1	109.64	0.587105	0	2.014	10.5	0	4.334	0	0	1.979
0	1.203	0	52.6	2.455	108	0.068	2	2	53.9097	0.0249722	24.0676	4	-0.182586	-4.10833	4	0	0	0	13.395	2.727	5.5	0.657	0.637	0.547	0	1.867	4.628	39.556	0.172	1	96.5	0.658384	0.106	3.534	11.4	1.183	0	0	0	2
0	0.616	0	32.1	1.05	70	0.152	1	0	32.8972	0.0248598	0	2	-0.18609	-3.41301	1	0	0	0	6.079	1.407	3.5	0.536	0.639	0.751	0	1.854	3.914	14.76	0.254	1	51.8	0.483352	0.756	3.332	7.694	1.408	0	0	0	0
0	1.297	18.9	61	2.865	104	0.076	3	1	43.2735	0.180152	67.5912	7	-0.241076	-2.32869	4	0	1	1	12.657	2.591	4.5	0.539	0.544	0.541	4.37	1.866	4.801	51.834	0.206	0	140.92	0.698863	0	0.259	10.5	0	4.388	0	0	0
0	0.391	19.2	68.7	2.97	130	0.071	0	2	21.9998	0.08825	101.87	3	-0.216057	-5.55468	1	4	0	0	14.287	2.988	5.5	0.543	0.536	0.568	0	1.939	4.676	61.13	0.166	1	133.89	0.692713	0.061	3.267	0	0	10.6	0	0	0
0	-0.322	9.455	77	1.815	174	0.052	0	2	6.24863	0.0851577	57.1836	2	-0.207577	-9.58062	3	2	0	0	19.467	3.321	7	0.63	0.61	0.751	5.84	1.882	4.912	68.547	0.137	0	114.6	0.843405	1.833	5.276	0	1.247	5.9	0	0	3.785
0	0.988	19.6	74	1.96	144	0.058	3	3	79.6586	0.112726	17.8882	6	-0.204013	-5.94403	7	0	0	2	16.735	2.922	6	0.71	0.64	0.793	0	1.867	5.306	74.484	0.156	1	131.19	0.765027	0.386	0.083	0	1.029	5.336	0	0	0.962
0	-0.673	0	41	1.21	80	0.121	0	0	14.1242	-0.0113014	3.12431	3	-0.198538	-3.44256	1	0	0	0	8.038	1.939	3	0.862	0.809	1.017	0	1.84	4.134	28.453	0.22	1	46.61	0.780371	0.822	0.957	0	1.028	5.283	0	0	1.195
0	-0.758	0	76.5	1.21	184	0.054	0	3	14.1242	0.0649934	6.22578	4	-0.19343	-8.4886	5	0	0	0	15.38	3.254	6	0.813	0.739	0.835	0	1.944	5.222	62.294	0.131	0	81.94	0.846651	0.388	6.102	0	2.905	5.26	0	0	3.269
0	-0.781	0	73	1.21	180	0.058	0	2	3.12431	0.0721988	6.22578	3	-0.197595	-8.91214	3	0	0	0	15.094	3.279	6	0.733	0.716	0.821	0	1.944	5.034	59.219	0.134	0	72.71	0.697015	0.43	6.809	0	2.943	0	0	0	3.3
0	2.237	0	24.8	1.3	36	0.333	2	0	50.7854	0.0938498	17.8882	3	-0.185004	-0.58048	0	0	0	0	3.565	-0.236	2	1.253	1.299	1.126	0	1.567	3.418	6.133	0.342	0	79.84	0.467053	0	-0.389	6.636	0	0	0	0	0
0	2.154	0	34.2	1	74	0.128	2	0	76.7943	0.0841764	0	0	-0.217014	-2.60935	0	0	0	0	6.469	1.558	3.5	0.843	0.821	0.886	0	1.866	3.051	15.824	0.247	1	61.27	0.804959	0	2.963	0	0	5.577	0	0	0
0	0.097	0	85.2	1.71	192	0.037	2	3	21.9998	0.0622181	3.10147	4	-0.209622	-8.80517	7	0	0	0	18.75	3.326	7.5	0.832	0.82	0.957	0	1.906	5.142	77.801	0.118	0	76.66	0.748979	-0.266	6.638	0	1.555	11.4	0	0	0
0	-0.393	0	76.2	0.855	160	0.052	1	2	0	0.0740642	24.445	1	-0.215795	-9.63535	2	0	0	0	12.5	3.232	6	0.541	0.646	0.948	0	1.9	4.46	67.209	0.156	0	29.1	0.789403	0	1.141	0	3.084	0	0	0	0
0	0.289	9.976	108.3	3.165	214	0.048	1	2	0	0.0827008	64.8511	3	-0.201583	-11.4427	3	2	0	0	23.989	3.721	10.5	0.519	0.549	0.571	0	1.893	5.383	111.021	0.113	0	105.1	0.480853	0	0.257	8.083	2.533	0	-4.801	0	0.503
0	1.481	19.8	104	4.13	206	0.037	2	2	21.9998	0.0565584	101.87	2	-0.24436	-9.67712	5	4	0	0	24.898	3.749	11	0.593	0.598	0.593	0	1.897	4.736	121.384	0.141	0	168.3	0.69949	0	2.156	0	0	11.7	0	0	0
0	-0.238	0	63.4	1.46	122	0.055	1	2	10.9999	0.0343113	0	3	-0.139816	-6.08938	7	0	0	0	15.815	2.844	6	0.87	0.782	0.723	0	1.807	5.023	64.328	0.153	1	64.63	0.674102	0.772	2.062	0	1.336	10.4	0	0	0
0	0.977	0	75.3	3.005	174	0.06	2	3	50.7854	0.0804993	20.9433	6	-0.217226	-7.48673	3	0	0	0	12.743	3.192	4.5	0.472	0.503	0.503	4.67	1.875	5.27	50.758	0.137	0	137.11	0.437811	0	4.71	19.5	1.555	4.669	0	0	1.308
0	0.82	0	84.8	3.06	180	0.044	3	2	56.9115	0.0812108	56.9115	5	-0.216057	-6.23904	4	0	0	0	17.957	3.314	6	0.721	0.74	0.677	0	1.92	5.213	81.465	0.123	0	115.26	0.811278	0	1.744	8.148	0	0	0	-1.212	1.976
0	1.633	9.331	91.3	4.27	176	0.046	3	2	53.7872	0.106441	104.722	5	-0.221162	-7.16469	5	2	0	0	17.513	3.317	6	0.644	0.652	0.632	4.94	1.92	5.324	89.514	0.127	1	170.98	0.687898	0	-0.216	7.851	0	5.228	0	-1.302	0
0	0.716	0	95.3	3.06	222	0.043	3	3	53.7872	0.0800985	53.7872	5	-0.216057	-8.66943	6	0	0	0	17.536	3.504	6	0.669	0.686	0.631	0	1.965	5.756	81.7	0.094	0	116.95	0.826989	0.844	5.23	8.344	0	0	0	-1.231	2.259
0	2.328	19.6	97.5	4.52	186	0.043	4	3	79.1724	0.112495	104.722	6	-0.228477	-6.73991	6	2	0	1	19.849	3.322	6.5	0.552	0.562	0.534	0	1.92	5.459	108.557	0.121	0	178.07	0.688111	0	-0.415	7.874	0	0	0	-1.346	0
0	-0.197	0	49.8	1.405	102	0.07	1	2	28.8881	0.069463	17.8882	2	-0.145944	-5.62049	4	0	0	0	11.508	2.584	4.5	0.726	0.748	0.897	0	1.841	4.808	36.739	0.175	1	50.69	0.656101	0	3.378	3.953	3.166	5.269	0	0	0
0	2.824	9.944	56.7	3.505	114	0.084	5	2	76.1706	0.103052	34.5512	6	-0.232989	-3.80702	4	0	0	1	10.057	2.876	4	0.729	0.742	0.695	0	2.04	4.97	34.919	0.171	1	129.28	0.658369	0	1.677	11.1	0	0	0	0	0
0	4.059	18.6	55	3.755	94	0.088	6	2	101.556	0.151129	34.5512	7	-0.24021	-1.56719	5	0	0	2	10.63	2.523	4.5	0.876	0.897	0.821	0	1.848	4.789	37.152	0.218	1	149.51	0.554407	0	-0.69	10.8	0	0	0	0	0
0	-0.692	0	44.2	1.815	88	0.124	0	0	0	-0.101103	1.55073	3	-0.102041	-2.53776	1	0	0	0	9.078	2	4.5	1.019	1.717	1.479	0	1.938	3.984	35.398	0.218	1	46.61	0.840542	0.877	1.512	0	0	5.057	0	0	0.799
0	-0.776	0	45	1.155	100	0.11	0	1	10.9999	0.0889829	0	2	-0.206482	-4.15244	3	0	0	0	7.179	2.413	3.5	0.918	0.924	0.905	5.01	2	4.748	24.271	0.205	1	52.33	0.896167	0	2.546	4.402	0	10.3	0	0	0
0	-0.6	0	53.7	1.815	92	0.108	0	0	10.9999	-0.0344685	10.6718	3	-0.155706	-1.93528	2	0	0	0	9.482	2	4.5	1.057	1.518	1.503	0	1.899	4.164	46.955	0.208	1	55.84	0.80309	0.362	-1.64	0	0	9.753	0	0	0.624
0	-0.134	8.427	42	2.01	68	0.09	2	1	0	0.0669123	25.3852	4	-0.215528	-0.42593	6	0	1	1	8.961	1.468	3	0.897	0.938	0.816	0	1.663	4.418	36.005	0.213	1	72.19	0.787693	1.338	-0.243	4.025	0	0	0	0	1.488
0	-0.762	0	55.7	1.815	126	0.116	0	0	3.12431	0.0454949	20.7675	3	-0.227239	-2.7435	2	0	0	0	11.213	2.661	4	0.758	0.776	0.726	0	1.863	4.594	47.913	0.174	1	63.68	0.698145	0.906	0.015	0	0	4.689	0	-0.106	1.244
0	-0.265	0	51.7	0.855	114	0.084	1	2	14.1242	0.0620923	3.12431	2	-0.191424	-5.2063	4	0	0	0	10.013	2.839	3.5	0.998	0.784	0.55	0	1.864	4.927	30.621	0.173	1	82.89	0.918122	0.393	2.787	0	0	10.3	0	0	1.832
0	0.361	9.195	51.3	1.71	98	0.078	3	1	10.9999	0.0627951	34.2068	4	-0.224271	-2.72897	1	0	1	1	10.852	2.216	4	0.787	0.797	0.769	0	1.852	4.651	50.468	0.197	1	75.63	0.810696	3.003	0.292	0	0	5.048	0	-1.011	0
0	-0.382	0	57.1	0.8	150	0.08	2	3	21.9998	0.0798494	16.7855	4	-0.197516	-8.15451	0	0	0	0	6.383	2.967	4	0.976	0.905	0.486	0	1.905	4.773	31.033	0.17	0	47.14	0.854857	0.206	7.296	4.877	0	10.9	0	0	0
0	0.193	9.967	68	1.6	168	0.062	3	3	36.3851	0.0764583	16.663	6	-0.213867	-5.76655	4	0	0	1	10.626	3.023	4.5	0.899	0.912	0.867	0	1.883	5.389	41.203	0.142	1	88.32	0.876937	0	6.079	13.9	0	5.269	0	0	1.924
0	-0.722	0	57.4	1.155	152	0.098	0	3	21.9998	-0.0336792	3.74818	4	-0.16087	-7.59477	1	0	0	0	12.802	3.209	6	0.792	0.711	0.494	0	1.927	4.836	35.149	0.16	1	53.35	0.715255	0.218	8.426	4.625	1.388	10.8	0	0	1.693
0	0.321	0	71.2	1.6	162	0.054	2	3	43.9995	0.0247636	0	8	-0.212753	-5.86205	4	0	0	0	15.006	3.184	6.5	1.103	1.107	1.094	4.77	1.877	4.084	43.397	0.152	1	125.68	0.837739	0	4.915	16.5	0	26.3	0	0	0
0	-0.825	0	62.3	1.155	172	0.077	0	2	0	0.0630699	0.693079	2	-0.201698	-7.55325	2	0	0	0	6.806	3.288	4.5	0.885	0.849	0.883	0	1.92	5.299	36.695	0.148	0	39.82	0.670201	0.789	7.743	4.618	1.44	0	0	0	3.962
0	-0.302	0	64.6	1.405	144	0.048	1	3	32.135	0.0230094	21.1351	4	-0.206948	-6.58341	5	0	0	0	14.73	3.012	6	0.887	0.816	0.736	0	1.889	4.941	51.389	0.15	1	66.29	0.70379	2.61	4.797	8.181	1.337	6.098	0	0	2.251
0	-0.758	0	74.9	1.705	192	0.063	0	2	0	0.0627957	0.693079	3	-0.197426	-9.56315	3	0	0	0	13.562	3.386	6.5	0.781	0.734	0.612	0	1.883	5.444	50.476	0.126	0	52.71	0.70602	0.478	7.533	9.442	1.375	0	0	0	3.507
0	-0.361	9.973	68.1	0.8	164	0.057	1	3	47.385	0.0357414	3.0551	5	-0.192959	-6.73052	6	0	0	1	16.773	3.142	6.5	0.867	0.772	0.47	0	1.89	5.308	49.359	0.139	0	68.87	0.825055	0	5.906	9.559	0	11.2	0	0.045	1.922
0	-0.843	0	62.8	1.21	144	0.07	0	2	10.9999	0.066895	3.0551	3	-0.20739	-7.33552	3	0	0	0	11.215	2.998	4.5	0.582	0.535	0.458	0	1.884	4.821	50.78	0.146	1	43.37	0.551387	0.403	3.776	0	0	5.948	0	0	0
0	-0.256	0	61.1	2.505	126	0.051	1	3	21.9998	-0.0786233	3.0551	6	-0.121292	-4.0317	6	0	0	0	16.348	3.168	5.5	0.917	0.791	0.5	0	1.871	4.891	51.891	0.177	1	88.76	0.75648	0.326	5.034	8.528	0	15.7	0	0	0
0	-0.256	0	61.1	2.505	126	0.051	1	3	21.9998	-0.0786251	3.0551	6	-0.151339	-4.0317	6	0	0	0	16.316	3.116	5.5	0.917	0.791	0.5	0	1.87	4.847	51.791	0.176	1	88.76	0.75648	0.325	5.08	8.541	0	15.7	0	0	0
0	0.891	19.1	74	2.51	154	0.063	3	2	71.783	0.0958543	21.0125	5	-0.231155	-5.01927	5	0	0	2	14.098	3.057	5	0.654	0.671	0.62	0	1.981	5.045	62.245	0.137	1	102.23	0.788671	-0.042	2.064	3.865	0	0	0	0	1.772
0	0.225	10.2	75.9	2.26	164	0.057	2	3	57.3977	0.0635004	24.0676	5	-0.211035	-6.52199	5	0	0	1	16.482	3.406	5.5	0.674	0.622	0.47	0	1.981	5.069	66.344	0.129	0	91.23	0.736228	-0.036	3.262	3.957	0	5.106	0	0	1.788
0	0.162	9.553	88.3	3.22	200	0.049	1	2	21.0125	0.0723681	71.9475	3	-0.212679	-7.32127	3	2	0	0	20.533	3.509	6.5	0.556	0.582	0.508	0	1.981	5.215	77.578	0.111	0	112.52	0.825184	0.003	6.441	4.187	0	0	0	0	3.871
0	-0.363	0	81.1	2.01	184	0.054	1	2	21.0125	0.0736702	21.0125	3	-0.205365	-9.3585	4	0	0	0	15.833	3.463	6	0.744	0.684	0.496	5.75	1.981	5.241	64.148	0.118	0	74.91	0.744401	-0.014	4.756	4.01	0	5.75	0	0	1.808
0	0.327	9.29	59.9	2.56	134	0.065	1	2	0	0.044419	53.9901	2	-0.1695	-4.72852	1	2	0	0	14.999	3.003	5.5	0.467	0.467	0.474	0	1.865	4.928	42.174	0.145	1	88.03	0.715362	0	6.464	8.358	0	0	0	0	2.174
0	-0.265	0	52.4	1.46	118	0.095	1	2	18.0108	0.0637	21.0659	2	-0.182067	-4.96892	1	0	0	0	12.816	2.875	5.5	0.635	0.642	0.52	0	1.865	4.629	36.253	0.185	1	51.1	0.686116	0	4.907	0	0.935	0	0	0	2.123
0	-0.265	0	49.1	0.855	118	0.095	1	2	18.0108	0.0637008	21.0659	2	-0.106417	-6.2222	1	0	0	0	12.816	2.875	5.5	0.666	0.634	0.531	0	1.865	4.629	31.59	0.185	1	66.12	0.741792	0	6.433	0	1.305	0	0	0	2.175
0	-0.256	8.562	43.3	0.605	86	0.114	1	1	0	0.0292796	34.7251	2	-0.19063	-2.28906	2	0	1	0	9.515	2.48	3.5	0.554	0.577	0.513	0	1.862	4.323	25.847	0.211	1	37.52	0.826565	0	3.432	3.031	0	0	0	0	1.982
0	0.262	9.316	68.5	2.615	146	0.051	1	2	17.8882	0.0815035	70.374	2	-0.216057	-6.16409	3	2	0	0	16.164	2.994	5.5	0.46	0.554	0.937	0	1.868	5.012	58.74	0.125	1	92.21	0.779938	0.221	5.5	4.088	1.365	0	0	0	2.147
0	-0.822	0	81.7	0.605	190	0.053	0	2	3.12431	0.0807493	3.12431	2	-0.213202	-10.18	2	0	0	0	18.102	3.451	7	0.748	0.697	0.49	5.98	1.897	5.371	65.83	0.133	0	50.52	0.798519	0	5.952	0	0	5.983	0	0	1.641
0	-0.408	9.548	97.2	1.21	228	0.042	0	2	3.12431	0.0819413	57.1608	1	-0.215225	-13.5032	2	2	0	0	20.869	3.749	8.5	0.51	0.558	0.618	6.03	1.901	5.438	80.433	0.113	0	79.27	0.753545	0	8.177	0	1.555	6.042	0	0	1.703
0	-0.846	0	76.6	0.605	184	0.054	0	2	3.12431	0.0818082	6.17942	2	-0.216057	-9.80181	1	0	0	0	15.999	3.446	6.5	0.667	0.613	0.456	6.01	1.897	5.222	57.94	0.133	0	50.52	0.83128	0	6.629	0	0	6.014	0	0	1.67
0	-0.392	9.499	78.9	1.21	184	0.054	0	2	3.12431	0.0827145	57.1144	1	-0.216057	-10.2798	1	2	0	0	16.001	3.382	6.5	0.493	0.477	0.456	5.93	1.885	5.319	61.03	0.132	0	79.27	0.779828	0	6.414	0	0	5.984	0	0	1.706
0	-0.41	9.512	86.8	1.815	194	0.05	0	2	3.12431	0.0855847	54.0593	2	-0.216057	-9.50165	2	2	0	0	18.625	3.56	7	0.544	0.553	0.535	5.92	1.898	5.401	74.551	0.127	0	96.34	0.853193	0	5.403	0	0	5.978	0	0	1.61
0	-0.392	9.481	84.2	1.21	184	0.054	0	2	3.12431	0.0863659	63.1803	1	-0.216057	-9.48436	1	2	0	0	16.107	3.449	6.5	0.546	0.553	0.528	5.88	1.885	5.163	68.662	0.132	0	79.27	0.845338	0	4.449	0	0	5.938	0	0	1.562
0	0.176	19.3	89.2	2.42	194	0.05	0	2	3.12431	0.0855847	104.994	1	-0.216057	-9.97961	1	4	0	0	18.625	3.596	7	0.443	0.449	0.443	5.88	1.896	5.275	79.654	0.127	0	125.09	0.802056	0	5.211	0	0	5.962	0	0	1.566
0	0.114	19.1	102.3	2.42	232	0.04	0	2	3.12431	0.0884549	108.096	1	-0.216057	-12.8249	1	4	0	0	21.521	3.789	8.5	0.419	0.485	0.86	5.97	1.901	5.25	88.648	0.109	0	125.09	0.798805	0	7.864	0	1.549	6.036	0	0	1.697
0	-0.392	9.5	78.9	1.21	184	0.054	0	2	3.12431	0.0827145	57.1144	1	-0.216057	-10.2798	1	2	0	0	15.879	3.264	6	0.493	0.477	0.456	5.93	1.885	5.319	61.596	0.132	0	79.27	0.779828	0	6.32	0	0	5.987	0	0	1.705
0	-0.4	9.522	86.4	1.21	202	0.044	0	2	14.1242	0.0761911	60.2159	2	-0.215252	-11.0287	2	2	0	0	19.538	3.571	7.5	0.492	0.538	0.506	0	1.902	5.26	71.095	0.118	0	75.36	0.771572	0	8.165	0	1.572	5.327	0	0	1.745
0	0.33	9.322	74.2	3.715	144	0.048	1	2	39.888	0.0745172	68.8232	5	-0.218146	-3.95645	5	2	0	0	14.644	2.976	5.5	0.774	0.782	0.76	0	1.869	5.306	59.499	0.151	1	131.52	0.775353	0	2.344	11.9	0	11	0	0	0
0	0.999	18.7	77.2	3.77	150	0.048	1	2	21.9998	0.0752696	101.87	3	-0.217317	-5.47358	4	4	0	0	17.143	2.988	6.5	0.604	0.607	0.608	0	1.879	5.12	66.363	0.149	1	147.38	0.741081	0	3.811	8.233	0	11.1	0	0	0
0	0.438	9.492	52.1	2.56	114	0.084	1	2	0	0.0635203	53.9901	2	-0.180425	-6.17438	1	2	0	0	10.301	2.889	4.5	0.35	0.457	0.521	0	1.874	4.89	34.245	0.173	1	83.1	0.527864	0	4.882	8.564	1.525	0	0	0	0
0	-0.222	0	51.8	1.46	98	0.078	1	1	40.0105	0.072618	18.0108	4	-0.217193	-3.68765	5	0	0	0	11.151	2.735	4.5	0.901	0.838	1.033	0	1.87	4.779	39.238	0.2	1	64.63	0.68359	0.378	1.511	0	0.875	10.7	0	0	0
0	-0.252	0	70.1	1.46	144	0.058	1	3	21.9998	0.025574	0	4	-0.189363	-5.85031	5	0	0	0	17.133	2.936	6.5	0.926	0.82	0.697	0	1.869	5.016	64.151	0.153	1	67.87	0.700982	0.02	2.904	0	0.879	10.5	0	0	1.125
0	-0.283	9.511	77.1	2.42	162	0.063	0	2	3.12431	0.0834798	54.0593	2	-0.203411	-8.95372	2	2	0	0	17.926	3.256	7	0.566	0.588	0.714	5.79	1.908	5.083	70.212	0.153	0	96.34	0.693623	0	3.716	0	0.842	5.85	0	0	1.1
0	0.257	9.549	75.8	2.615	166	0.059	1	2	3.12431	0.0616978	54.0593	2	-0.211901	-8.12247	1	2	0	0	18.58	3.272	7.5	0.673	0.659	0.505	5.83	1.895	5.012	64.476	0.147	1	104.19	0.767367	0	4.476	4.534	0	5.85	0	0	2.01
0	-0.787	0	51.5	1.155	104	0.098	0	1	10.9999	0.068888	9.12102	2	-0.213652	-4.38246	3	0	0	0	7.327	2.769	3	0.726	0.73	0.643	0	1.992	4.907	34.181	0.203	1	39.19	0.859474	0	0.305	4.179	0	5.253	0	0	0
0	0.251	19.8	62.6	1.46	142	0.08	1	2	25.3852	0.0943703	50.935	2	-0.183767	-7.36945	2	2	0	1	13.095	3.069	5.5	0.343	0.341	0.462	0	1.912	5.183	47.837	0.151	1	78.41	0.488324	0.878	6.484	4.429	0	0	0	0	0
0	-0.302	0	66.4	1.955	154	0.063	1	3	10.9999	0.0611701	3.0551	4	-0.206905	-7.04679	2	0	0	0	14.499	3.206	6.5	0.658	0.577	0.475	0	1.887	5.164	46.162	0.151	0	69.04	0.698927	0.614	4.863	8.998	0	5.458	0	0	1.553
0	0.289	9.489	65.1	2.065	142	0.08	1	2	0	0.0671692	50.935	1	-0.234145	-8.1714	1	2	0	0	12.986	3.226	5.5	0.516	0.493	0.485	5.79	1.959	5.155	49.732	0.154	1	88.06	0.717465	0	4.419	0	0	5.816	0	0	0
0	1.075	0	57.3	1.96	120	0.081	2	2	43.8971	0.0646766	0	3	-0.200985	-4.9567	4	0	0	0	11.82	2.843	4.5	0.745	0.711	0.737	0	1.812	4.985	45.859	0.155	1	81.42	0.69432	2.581	3.07	0	1.415	5.393	0	0	0
0	-0.342	0	53.8	0.855	122	0.069	1	3	32.9997	0.0597828	0	4	-0.212419	-5.18565	2	0	0	0	11.066	2.5	5	0.984	0.988	0.974	0	1.876	4.658	38.258	0.16	1	56.79	0.805722	1.011	3.692	0	0	16.5	0	0.469	0
0	0.468	0	39.9	1.71	82	0.095	2	0	18.0108	0.0874863	18.0108	2	-0.204016	-2.8575	2	0	0	0	6.777	1.618	3.5	0.939	0.859	0.529	0	1.826	4.75	25.945	0.229	1	50.36	0.753538	3.425	1.05	0	0	5.409	0	0.152	0
0	-0.301	0	55.8	1.405	116	0.056	1	2	32.0124	0.056145	21.0125	3	-0.200334	-4.60388	3	0	0	0	14.304	2.5	5.5	0.895	0.835	0.531	0	1.87	4.59	45.577	0.193	1	53.93	0.816653	0	2.86	3.954	0	5.526	0	-0.668	2.012
0	0.233	10	59.3	1.655	126	0.063	2	3	54.2733	0.077134	17.8882	4	-0.216057	-5.45811	4	0	0	1	10.741	2.906	4	0.695	0.691	0.699	0	2.041	5.083	44.938	0.147	1	70.92	0.847083	0	2.73	3.951	0	5.537	0	-0.695	0
0	-0.327	0	85.7	2.065	188	0.045	1	3	32.0124	0.0601947	21.0125	5	-0.202113	-7.00102	4	0	0	0	21.571	3.302	7	0.844	0.74	0.77	0	1.867	5.369	86.525	0.108	0	114.28	0.860882	0.875	3.682	0	1.081	5.169	0	0	4.737
0	-0.083	0	57.4	0.855	88	0.124	1	0	21.9998	0.0484243	7.75952	3	-0.21059	-2.91956	0	0	0	0	9.459	1.914	5	0.965	0.963	0.823	0	1.853	4.054	33.373	0.224	1	47.56	0.69573	0.713	-1.244	0	0	10.4	-4.91	0	0
0	-0.241	0	56.4	0.855	118	0.076	1	3	32.9997	0.052772	0	4	-0.209945	-5.14987	3	0	0	0	10.407	2.878	5	0.989	0.868	0.545	0	1.854	4.837	38.463	0.173	1	56.79	0.71455	0.821	2.78	0	0	16.3	0	0	0
0	1.126	0	70	3.665	124	0.047	3	2	75.787	0.0472512	53.7872	7	-0.208325	-4.33404	8	0	0	0	15.249	2.934	5.5	0.956	0.868	1.073	0	1.856	5.112	66.681	0.153	1	130.48	0.691344	0.427	0.072	7.4	0.875	10.6	0	0	0
0	1.983	0	68.2	4.465	118	0.061	4	3	71.798	0.0771985	71.798	5	-0.210657	-4.49524	4	0	0	0	15.323	2.929	6	0.818	0.718	0.564	0	1.839	5.038	64.041	0.182	1	124.05	0.532489	0	-0.757	7.282	0	0	0	-0.832	0
0	-0.168	0	37.5	0.8	78	0.11	1	0	18.0108	0.0656941	18.0108	3	-0.192117	-3.75517	2	0	0	0	6.586	1.89	3	0.662	0.698	0.987	0	1.849	4.208	20.779	0.225	1	53.82	0.36515	0.772	1.966	7.688	1.466	0	0	0	0
0	0.882	11.5	66.8	1.96	146	0.062	3	2	43.2735	0.0798759	17.8882	2	-0.216057	-7.03394	3	0	1	0	16.476	3.239	7.5	0.521	0.482	0.505	0	1.949	4.47	66.502	0.149	0	61.36	0.371226	0	3.614	0	0	0	-1.89	0	0
0	1.605	18.5	109.5	4.63	192	0.042	6	3	32.81	0.0211058	86.6819	8	-0.188256	-6.33708	14	0	2	2	26.524	3.183	10.5	0.787	1.304	1.395	0	1.945	4.707	164.151	0.123	0	166.94	0.630558	0.635	-2.594	0	2.645	0	0	-3.17	0
0	-0.704	0	48.6	0	104	0.076	0	2	21.9998	0.0150423	3.0551	3	-0.10775	-5.96935	3	0	0	0	12.704	2.515	5.5	0.862	0.697	0.525	0	1.877	4.332	33.11	0.189	1	30.82	0.646763	0	4.723	4.368	0	10.6	0	0	0
0	-0.927	0	61	0	166	0.059	0	2	0	0.0922041	0	2	-0.215402	-9.15059	2	0	0	0	7.293	3.118	5.5	0.916	0.916	0.916	0	2.041	4.733	34.75	0.174	0	24.72	0.92247	0	10	9.422	0	0	0	0	0
0	0.304	9.509	55.5	1.71	116	0.089	3	3	10.9999	-0.0257719	29.796	4	-0.205738	-3.13251	3	0	1	1	14.872	2.5	7	0.772	0.781	0.754	0	1.841	4.625	67.736	0.161	1	75.63	0.843635	1.091	0.448	0	0	5.083	-1.482	-0.325	0
0	0.273	9.703	59.9	1.655	126	0.063	2	3	54.2733	0.0903361	20.9433	4	-0.22877	-6.22129	5	0	0	1	11.183	3.054	4.5	0.612	0.557	0.475	0	2.026	5.172	43.003	0.145	1	70.92	0.721984	-0.157	3.616	3.833	0	5.584	0	0	0
0	0.936	8.838	65.2	2.51	130	0.058	4	4	17.8882	0.108442	43.2735	4	-0.231835	-5.20833	4	0	1	1	11.862	2.918	5	0.625	0.636	0.601	0	2.031	5.054	46.666	0.139	1	90.79	0.798007	0.091	2.723	3.866	0	0	0	0	0
0	0.926	9.779	58.2	1.905	126	0.063	3	2	43.2735	0.089643	17.8882	3	-0.217253	-5.18314	4	0	0	1	10.95	2.899	4.5	0.616	0.627	0.59	0	2.031	5.17	42.125	0.153	1	73.72	0.836881	0.107	4.139	4.034	0	0	0	0	0
0	1.734	19.4	69.2	3.115	136	0.057	3	2	43.2735	0.108435	68.8232	3	-0.23053	-5.66721	4	2	0	1	13.671	3.069	5	0.475	0.486	0.459	0	2.031	5.194	60.357	0.166	1	119.54	0.740429	0.031	2.923	3.794	0	0	0	0	0
0	-0.792	0	60.2	1.1	164	0.066	0	2	6.24863	0.0636507	9.30373	2	-0.184779	-8.75402	1	0	0	0	10.101	3.213	5	0.927	0.744	0.458	0	2.016	5.084	36.864	0.152	0	32.26	0.789853	3.623	7.416	9.871	0	0	0	0	4.671
0	-0.323	0	70.8	2.065	152	0.071	1	2	0	0.0715047	4.60584	3	-0.216057	-6.27556	0	0	0	0	12.718	3.187	6	0.716	1.187	0.548	0	1.948	5.003	63.176	0.163	1	66.48	0.515364	-0.58	1.311	0	0	0	0	-0.948	0.581
0	-0.717	0	81.6	0	160	0.071	0	3	43.9995	0.0273546	7.75952	4	-0.196976	-6.59547	3	0	0	0	16.74	3.007	7.5	0.859	0.85	0.753	0	1.949	4.822	74.313	0.157	1	53.99	0.821348	0.617	-1.834	0	0	21.5	-4.87	-0.183	0
0	-0.807	0	50.3	0.605	112	0.079	0	2	21.9998	0.0764038	3.0551	2	-0.2073	-6.54403	4	0	0	0	8.319	2.767	4	0.724	0.636	0.47	0	2.026	4.729	30.214	0.168	1	35.53	0.790183	-0.134	3.631	0	0	10.8	0	0	0
0	1.664	9.359	80	3.72	158	0.049	2	1	64.9096	0.0886057	71.9475	3	-0.216057	-6.57837	3	2	0	0	19.917	3.177	7	0.661	0.673	0.641	0	1.923	4.941	82.279	0.139	1	142.84	0.747977	1.644	1.497	3.955	0	5.801	0	0	2.144
0	-0.782	0	49.4	0.55	130	0.087	0	2	0	0.0816479	5.72775	1	-0.204226	-7.9921	1	0	0	0	9.037	3.017	4.5	0.786	0.72	0.508	0	1.88	4.725	25.961	0.169	0	17.82	0.703374	0	7.038	4.827	1.687	0	0	0	2.121
0	-0.382	9.567	58.3	1.21	144	0.07	0	2	0	0.0824162	52.4857	1	-0.216057	-7.69263	0	2	0	0	12.008	3.031	5.5	0.267	0.46	0.884	0	1.912	4.942	42.504	0.171	0	58.18	0.713845	0.82	7.561	4.983	1.818	0	0	0.223	0
0	-0.64	0	54.2	1.21	100	0.085	0	2	21.9998	0.0269326	0	5	-0.197925	-3.59848	4	0	0	0	10.775	2.329	5	1.011	1.403	1.361	0	1.865	4.453	40.058	0.203	1	64.96	0.719771	0	0.935	2.973	0.826	10.2	0	0	0
0	-0.32	0	47.2	1.955	100	0.085	1	1	18.0108	0.0577409	18.0108	2	-0.178445	-4.14345	2	0	0	0	11.608	2.5	3.5	0.633	0.721	0.973	0	1.937	4.551	41.815	0.193	1	52.89	0.505299	0	3.909	0	1.494	0	0	-0.277	0
0	0.361	9.327	51.5	1.655	98	0.078	2	0	43.396	0.0825382	18.0108	3	-0.21725	-3.63825	4	0	0	1	10.925	2.554	4	0.625	0.686	0.982	0	1.908	4.676	45.957	0.193	1	73.12	0.445518	0.87	2.075	0	1.392	0	0	-0.264	0
0	-0.225	0	45.1	1.405	90	0.1	1	1	18.0108	0.064017	18.0108	2	-0.190095	-4.23826	1	0	0	0	9.98	2.5	4	0.635	0.691	0.746	0	1.906	4.349	35.667	0.21	1	52.89	0.519036	0.3	2.796	0	1.382	0	0	-0.179	0
0	-0.799	0	71.8	1.155	178	0.074	0	2	21.9998	0.0859267	0	3	-0.214662	-8.44435	2	0	0	0	10.045	3.286	5.5	0.753	0.741	0.894	0	2.059	5.414	47.337	0.161	1	65.49	0.836461	0	5.519	4.564	1.285	11	0	0	0
0	-0.244	0	53.4	1.405	104	0.076	1	2	18.0108	0.0616261	18.0108	2	-0.17778	-5.46878	4	0	0	0	12.449	2.812	4.5	0.632	0.684	0.698	0	1.903	4.863	51.188	0.189	1	52.89	0.402317	0.81	2.692	0	1.378	0	0	-0.348	0
0	-0.799	0	71.8	1.155	178	0.074	0	2	21.9998	0.0840178	0	3	-0.214508	-8.44435	2	0	0	0	10.045	3.286	5.5	0.753	0.741	0.894	0	2.058	5.414	47.339	0.161	1	65.49	0.836461	0	5.521	4.564	1.287	11	0	0	0
0	-0.738	0	42.8	0.55	108	0.111	0	2	21.9998	-0.0132131	0	3	-0.170995	-4.88394	2	0	0	0	10.579	2.612	4.5	0.958	0.749	0.772	0	1.912	4.612	25.171	0.2	1	63.44	0.87943	0	6.771	4.51	1.608	11.1	0	0	0
0	-0.284	9.937	57.2	1.46	120	0.081	1	3	36.3851	0.0584675	3.0551	4	-0.187073	-5.44716	4	0	0	1	11.774	2.859	4.5	0.699	0.608	0.49	0	1.91	5.015	44.365	0.181	1	55.76	0.654763	0.576	3.016	0	0	10.7	0	0	0
0	-0.326	9.878	56.4	1.46	120	0.081	1	3	36.3851	0.0461344	0	4	-0.175557	-4.83069	4	0	0	1	11.891	2.745	5	0.799	0.749	0.52	0	1.916	5.018	43.208	0.178	1	55.76	0.725872	0.589	3.588	0	0	10.7	0	0	0
0	-0.301	9.929	59.9	1.46	124	0.074	1	3	47.385	0.0311905	0	5	-0.197597	-4.40715	5	0	0	1	12.313	2.748	5	0.894	0.838	0.544	0	1.911	5.061	46.439	0.173	1	64.99	0.790033	0.562	2.882	0	0	15.7	0	0	0
0	-0.31	9.748	53.4	0.855	114	0.084	1	3	47.385	0.0604412	3.0551	4	-0.207256	-4.94155	4	0	0	1	9.958	2.686	4.5	0.698	0.623	0.473	0	1.898	4.844	38.721	0.199	1	55.76	0.735872	1.063	2.89	0	0	10.9	0	0	0
0	-0.354	9.604	57.8	0.855	108	0.068	1	2	36.3851	0.0688861	9.12102	3	-0.199749	-4.60134	6	0	0	1	13.189	2.701	5.5	0.682	0.679	0.64	0	1.89	4.836	56.964	0.183	1	46.53	0.856693	0	0.151	0	0	5.573	0	0.059	0
0	-0.31	9.711	54.8	0.855	114	0.084	1	3	47.385	0.060519	0	4	-0.20726	-4.58545	4	0	0	1	9.958	2.686	4.5	0.802	0.749	0.52	0	1.898	4.844	40.225	0.199	1	55.76	0.775616	1.046	2.31	0	0	10.9	0	0	0
0	-0.75	0	49.1	0	118	0.117	0	2	32.9997	0.0379584	3.0551	3	-0.210939	-5.59398	1	0	0	0	7.748	2.885	4.5	0.769	0.671	0.453	0	1.94	4.84	26.53	0.205	1	44.76	0.743885	0.206	4.557	0	0	16	0	0	0
0	-0.836	0	45.7	0	112	0.124	0	1	10.9999	0.0702673	0	1	-0.217085	-5.85753	1	0	0	0	5.002	2.893	3	0.81	0.81	0.81	5.72	1.9	4.907	26.268	0.208	1	39.44	0.916844	0	3.773	0	0	11.2	0	0	0
0	-0.686	0	58.2	1.155	120	0.081	0	2	21.9998	0.0108026	0	4	-0.186254	-3.90085	5	0	0	0	11.964	2.708	4.5	0.941	0.862	1.011	0	1.919	4.85	42.968	0.176	1	74.72	0.80258	-0.205	2.403	4.135	1.409	15.5	0	0	0
0	-0.743	0	86.6	0	176	0.062	0	3	43.9995	-0.0139253	7.75952	4	-0.19463	-7.78638	4	0	0	0	20.598	3.18	8.5	0.84	0.831	0.738	0	1.965	4.876	90.709	0.148	0	53.99	0.837858	0.613	-0.953	0	0	22	-4.883	-0.221	0
0	-0.895	0	65.4	0	166	0.059	0	2	21.9998	0.0593709	4.4108	2	-0.194336	-8.81413	4	0	0	0	15.696	3.138	6.5	0.814	0.814	0.814	0	1.97	4.95	60.483	0.145	0	35.53	0.755721	0.458	5.389	0	0	12.2	-0.185	0.354	0
0	-0.265	9.442	77.5	2.42	168	0.062	0	2	3.00179	0.0749465	53.9368	3	-0.205176	-7.48461	0	2	0	0	19.021	3.25	6	0.55	0.556	0.75	0	1.888	4.969	73.519	0.14	1	121.77	0.801593	0	2.868	0	1.13	0	0	0	4.507
0	-0.717	0	72.5	1.21	158	0.068	0	2	3.00179	0.068293	12.1228	3	-0.194567	-6.98936	0	0	0	0	16.496	3.25	5.5	0.701	0.647	0.749	0	1.858	4.925	63.742	0.148	1	75.95	0.846725	0	1.874	0	1.121	0	0	0	4.494
0	1.573	29.7	88.5	4.38	166	0.043	3	3	79.7811	0.0879134	68.9458	4	-0.216057	-6.46396	7	2	2	0	20.92	3.341	7.5	0.596	0.598	0.596	0	1.952	5.331	102.218	0.154	1	141.68	0.763988	-0.497	2.368	0	0	5.026	0	-2.159	0
0	0.561	0	37	2.205	74	0.128	1	0	32.8972	0.0699388	1.12191	3	-0.205918	-3.60866	3	0	0	0	6.385	1.766	2.5	0.569	0.638	0.984	0	1.985	4.335	19.263	0.227	1	68.87	0.645606	0.225	2.406	7.852	1.309	0	0	0	0
0	-0.79	0	57.3	1.405	126	0.063	0	2	10.9999	0.0706703	0.693079	3	-0.206742	-6.95179	3	0	0	0	11.269	3.02	4	0.915	0.873	0.967	0	1.893	4.998	39.261	0.149	0	44.12	0.751089	0.457	3.672	4.508	1.371	5.133	0	0	1.594
0	-0.787	0	50.3	1.155	104	0.098	0	1	0	0.0793561	9.12102	2	-0.211467	-4.6546	1	0	0	0	7.689	2.586	3.5	0.721	0.746	0.595	0	1.89	4.696	30.509	0.179	1	34.89	0.876166	0	1.822	4.165	0	0	0	0	1.481
0	-0.265	0	47.2	1.35	110	0.074	1	2	10.9999	0.0831028	0	3	-0.203614	-5.00262	3	0	0	0	6.365	2.5	3.5	0.953	0.856	0.983	5.16	1.861	4.811	23.91	0.176	1	59.65	0.839466	0.664	4.237	8.586	1.497	10.6	0	0	0
0	-0.798	0	51.2	0.55	148	0.091	0	2	3.12431	0.0654248	6.17942	1	-0.183757	-7.09137	1	0	0	0	9.316	2.921	4	0.708	0.59	0.449	0	1.888	5.054	29.271	0.162	0	20.53	0.753429	4.389	8.905	4.906	0	0	0	0	4.377
0	0.304	8.699	53.3	2.315	106	0.063	2	0	45.2951	0.127604	18.0108	3	-0.224738	-2.51312	4	0	1	0	12.017	2.5	4.5	0.764	0.796	0.7	0	1.903	4.705	48.867	0.193	1	70.28	0.734349	0.924	2.644	0	0	0	0	0	0
0	-0.314	0	38.6	1.46	98	0.171	1	0	18.0108	-0.00235028	26.8323	2	-0.201414	-2.85036	0	0	0	0	9.1	2.056	5	0.59	0.606	0.559	0	1.938	4.239	33.075	0.226	1	46.17	0.818735	5.187	2.841	0	0	0	0.227	-0.161	0
0	-0.781	0	31.3	1.155	78	0.154	0	0	0	-0.0381516	8.82159	2	-0.136427	-1.78811	1	0	0	0	8.381	1.574	3	0.658	0.674	0.621	0	1.781	4.265	25.07	0.231	1	32.67	0.88798	4.841	1.368	4.513	0	0	0	1.358	1.732
0	0.273	0	58.3	1.71	128	0.067	2	2	36.0215	0.0678755	36.0215	2	-0.190081	-5.38732	6	0	0	0	12.43	2.801	4	0.794	0.782	0.968	0	2.053	5.103	49.643	0.171	1	67.43	0.461343	1.073	3.177	0	1.611	5.382	0	-0.542	0
0	1.032	9.723	52	1.355	128	0.1	3	2	54.3959	0.0876863	18.0108	3	-0.217059	-3.86719	3	0	0	1	10.287	2.806	4.5	0.77	0.75	0.932	0	1.874	5.046	36.812	0.177	1	70.59	0.822901	4.418	5.674	0	1.699	5.151	0	-0.316	0
0	-0.797	0	47.3	0.55	108	0.088	0	1	0	0.0800075	1.55073	2	-0.216057	-6.07841	0	0	0	0	8.101	2.574	4	0.782	0.779	0.947	0	1.877	4.477	27.509	0.188	1	38.66	0.848458	0	3.176	4.278	1.678	5.216	0	0	0
0	-0.385	0	41	0.8	110	0.094	1	1	0	0.0666934	0	1	-0.182986	-5.81953	0	0	0	0	9.74	2.787	4.5	0.932	0.87	0.932	0	1.887	4.715	23.058	0.191	1	24.92	0.706207	0	8.023	4.753	1.694	0	0	0	0
0	-0.173	8.916	58.7	1.955	108	0.111	2	1	3.12431	0.160598	28.5095	6	-0.242507	-3.23259	2	0	1	1	10.437	2.623	3.5	0.844	0.881	0.768	0	1.865	4.459	44.381	0.192	1	100.46	0.717563	0	-2.244	7.718	0	0	0	0	0.829
0	-0.778	0	72.8	1.21	148	0.065	0	2	0	-0.0330104	0	4	-0.18353	-6.33783	4	0	0	0	19.035	3.406	6	0.757	0.773	0.729	0	1.948	4.451	82.752	0.135	1	80.75	0.774058	-0.962	2.575	0	0	5.071	0	0	0.838
0	0.103	19.4	101.3	4.62	244	0.043	0	3	0	0.0884571	101.87	4	-0.216057	-14.6261	0	4	0	0	19.663	3.96	8	0.386	0.412	0.343	0	2.056	4.563	77.39	0.13	0	143.2	0.815362	0	10.8	19.5	0	0	0	0	0
0	0.276	19.3	74.5	3.52	160	0.061	0	2	10.9999	0.0830943	101.87	3	-0.210496	-8.8461	2	4	0	0	16.501	3.243	6.5	0.46	0.47	0.453	0	2.036	4.988	61.331	0.153	1	126.65	0.768081	0	5.955	9.433	0	5.352	0	0	0
0	0.388	9.545	72.7	2.615	152	0.071	1	2	10.9999	0.0510131	50.935	3	-0.205839	-8.19765	1	2	0	0	15.652	3.19	7	0.554	0.553	0.67	0	1.922	5.114	57.648	0.16	1	109.93	0.606797	0	3.44	8.071	1.151	5.322	0	0	0
0	0.21	0	72.2	2.205	164	0.066	3	3	28.8881	0.0898967	43.7948	4	-0.222624	-7.24215	1	0	0	0	10.169	3.051	5.5	0.737	0.742	0.65	0	1.912	5.492	48.678	0.149	1	79.37	0.827998	0	3.587	8.769	0	5.938	0	0	0
0	1.156	19.4	56.1	2.92	118	0.117	2	0	29.0106	0.0261187	94.331	3	-0.202406	-3.38712	1	2	1	1	13.259	2.917	6.5	0.605	0.609	0.603	0	1.96	4.743	53.48	0.192	1	104.38	0.709665	0.493	1.788	0	0	5.841	-0.815	-0.313	0
0	-0.874	0	54.6	0.605	140	0.076	0	2	0	0.060963	3.0551	1	-0.209546	-7.4117	3	0	0	0	11.534	2.951	4.5	0.607	0.556	0.452	0	1.972	5.124	34.768	0.145	0	22	0.834397	0.932	7.646	0	0	0	0	0	2.324
0	-0.284	9.317	58.6	1.815	116	0.071	0	2	10.9999	-0.022294	50.935	1	-0.170841	-7.00174	4	2	0	0	15.962	2.889	6	0.486	0.456	0.515	0	1.908	4.663	60.464	0.192	1	72.12	0.67794	0	2.919	0	0	5.36	0	0.397	0
0	-0.291	0	53.3	2.01	110	0.094	1	0	16.405	0.0773414	17.9557	3	-0.199778	-3.6105	3	0	0	0	7.353	2.841	4.5	0.853	1.676	1.389	0	2.049	4.844	35.923	0.186	1	59.06	0.763618	-0.081	1.873	3.888	0	0	0	0	0
0	-0.326	9.432	56.5	1.815	116	0.071	0	2	10.9999	-0.0487015	50.935	1	-0.151005	-6.42792	4	2	0	0	16.005	2.811	6	0.486	0.478	0.51	0	1.916	4.701	57.569	0.193	1	72.12	0.771562	0	4.085	0	0	5.419	0	0.419	0
0	-0.819	0	70.1	1.21	152	0.06	0	2	21.9998	0.0754913	0	2	-0.213621	-8.22517	5	0	0	0	12.07	3.118	5.5	0.761	0.722	0.504	0	2.026	5.141	52.305	0.168	0	52.6	0.827848	0	2.339	0	0	10.9	0	0	0
0	-0.819	0	66.2	0.55	152	0.06	0	2	0	0.0797417	0	2	-0.203689	-9.8606	1	0	0	0	12.312	3.209	4.5	0.864	0.739	0.491	6.07	1.911	4.868	46.296	0.143	0	49.29	0.771681	0	5.386	4.434	0	6.073	0	0	0
0	-0.342	0	48.7	0.8	130	0.087	0	2	0	0.0621965	0.693079	2	-0.197731	-5.68512	5	0	0	0	8.931	2.883	3	0.981	0.691	0.48	0	1.951	4.726	26.356	0.162	1	74.44	0.702197	2.315	6.643	8.349	0	0	0	0	4.347
0	-0.356	0	50.4	0.8	136	0.083	0	2	0	0.0555367	0.693079	2	-0.179723	-5.70207	5	0	0	0	11.156	2.994	4	0.981	0.695	0.481	0	1.951	4.764	29.059	0.157	1	74.44	0.756636	2.341	7.725	8.431	0	0	0	0	4.39
0	-0.171	0	41.9	0.8	92	0.108	0	2	0	0.0308228	0.693079	2	-0.0904836	-6.16453	4	0	0	0	11.07	2.566	4.5	0.85	0.579	0.559	0	1.855	4.556	26.626	0.208	1	69.51	0.484897	0.597	4.062	8.051	0	0	0	0	1.848
0	0.908	0	58.8	2.455	140	0.063	3	2	39.1458	0.068176	39.1458	2	-0.165282	-5.41034	1	0	0	0	16.182	2.872	6	0.932	0.736	0.514	0	1.916	4.986	48.818	0.162	1	88.49	0.737694	0	5.664	0	0	0	0	-0.308	2.039
0	0.933	0	74.1	1.96	154	0.053	3	3	69.0212	0.0178044	36.0215	5	-0.21062	-4.99125	3	0	0	0	18.808	3.355	7	1.02	0.971	0.567	0	1.906	4.714	71.925	0.152	1	97.92	0.795438	0	2.962	0	0	16.2	0	-0.738	0
0	0.945	0	60.9	2.455	140	0.063	3	2	39.1458	0.0820572	39.1458	2	-0.176231	-5.98416	1	0	0	0	16.373	3.07	6.5	0.932	0.711	0.517	0	1.914	4.788	50.041	0.16	1	88.49	0.750676	0	4.979	0	0	0	0	-0.333	2.027
0	0.378	0	61.7	1.71	120	0.065	2	2	69.0212	-0.0604464	36.0215	5	-0.185113	-2.6687	6	0	0	0	15.969	2.68	5.5	1.158	1.169	1.135	0	1.901	4.549	60.011	0.177	1	95.12	0.851872	0	1.617	0	0	20.8	0	-0.75	0
0	-0.222	9.339	52.7	2.365	98	0.078	0	0	1.89909	0.143617	50.935	2	-0.218165	-3.23677	2	2	0	0	11.031	2.631	4.5	0.49	0.513	0.455	0	1.903	4.507	46.14	0.203	1	90.56	0.75371	0.638	1.891	0	0	0	0	0	0
0	-0.385	0	41	0.8	110	0.094	1	1	0	0.0781328	0	1	-0.193033	-6.13298	0	0	0	0	9.958	2.5	5	0.932	0.87	0.932	0	1.886	4.304	22.854	0.188	1	24.92	0.706207	0	8.012	4.735	1.689	0	0	0	0
0	-0.419	0	53.7	0.8	142	0.067	1	2	10.9999	0.0611614	0	2	-0.21212	-5.07352	4	0	0	0	9.604	2.918	4.5	1.1	1.111	1.07	0	1.922	5.159	30.894	0.146	1	39.08	0.647629	1.538	7.546	4.757	0	5.424	0	0	2.258
0	-0.772	0	46.7	1.1	128	0.1	0	2	0	-0.0422143	0	3	-0.20517	-3.76115	1	0	0	0	10.411	3.141	4.5	1.297	1.297	1.297	0	1.896	4.965	23.064	0.197	1	48	0.943381	0	6.874	13.7	0	0	0	0	4.121
0	-0.341	9.611	70.5	2.31	176	0.062	0	2	0	0.0588929	50.935	3	-0.205101	-6.31928	2	2	0	0	15.362	3.288	6.5	0.697	0.745	0.595	0	1.918	5.287	46.753	0.156	1	93.82	0.67298	0.776	7.953	13.9	0	0	0	0	4.144
0	0.512	8.819	41.7	1.655	82	0.132	3	0	6.24863	0.0892353	63.3058	3	-0.218426	-1.91838	4	0	1	1	8.968	1.921	3	0.935	0.981	0.835	0	1.831	4.349	25.799	0.217	1	67.63	0.79777	0.484	0.986	0	0	0	0	0	3.291
0	0.496	0	31.2	1.655	74	0.128	3	0	0	0.00345157	16.7855	3	-0.143403	-2.81934	3	0	0	0	6.558	1.767	3	1.172	1.18	1.149	0	1.893	4.457	14.167	0.221	1	49.94	0.817355	1.436	4.073	4.423	0	4.953	0	0	0
0	-0.336	0	69.3	2.505	152	0.06	1	3	17.8882	0.0709208	27.0092	4	-0.199982	-5.87576	4	0	0	0	12.178	3.134	5	0.762	0.783	0.633	0	1.884	5.241	49.575	0.135	1	72.17	0.846074	0.034	3.615	13.1	0	0	0	0	1.815
0	-0.392	0	74	2.505	180	0.05	1	3	28.8881	0.0662575	17.8882	5	-0.20516	-7.53009	7	0	0	0	11.047	3.266	4.5	0.889	0.902	0.859	0	2.042	5.644	50.516	0.12	0	81.4	0.890719	0.59	6.349	13.4	0	5.777	0	0	1.853
0	0.257	9.41	74.3	3.715	162	0.054	1	3	17.8882	0.0718191	68.8232	4	-0.205136	-6.37101	4	2	0	0	14.95	3.221	5.5	0.591	0.622	0.529	0	1.889	5.273	58.07	0.127	1	117.99	0.79842	0.031	4.612	13.2	0	0	0	0	1.819
0	0.981	9.458	69	2.51	136	0.057	3	2	83.284	0.0666543	35.899	6	-0.211796	-3.93097	6	0	0	1	13.42	2.918	5.5	0.868	0.872	0.857	0	1.861	5.203	59.152	0.14	1	109.25	0.791661	-0.184	1.434	3.954	0	11	0	-0.83	0
0	0.9	8.894	78.7	3.115	140	0.034	4	3	46.8989	0.0760027	61.2842	6	-0.217199	-4.3254	9	0	1	1	16.579	2.984	5.5	0.77	0.776	0.754	0	1.869	5.322	88.508	0.166	1	117.09	0.798246	-0.235	0.576	4.028	0	5.203	0	0	0
0	-0.219	0	57.3	1.405	130	0.087	1	3	21.9998	0.0457018	0	5	-0.216057	-6.66813	1	0	0	0	8.878	2.863	5	0.859	0.763	0.723	0	1.845	4.793	32.88	0.175	1	73.34	0.751139	0.219	4.151	8.116	1.28	10.6	0	0	0
0	-0.219	0	55.9	1.405	130	0.087	1	3	21.9998	0.051281	3.0551	5	-0.194392	-7.02423	2	0	0	0	8.605	2.862	4.5	0.737	0.666	0.51	0	1.845	5.029	32.467	0.179	1	73.34	0.714565	0.224	4.409	8.157	1.293	10.7	0	0	0
0	0.999	10	73.9	2.81	154	0.053	2	3	21.9998	0.065982	50.935	4	-0.187475	-7.11434	2	2	0	0	19.204	3.194	7.5	0.829	0.754	0.544	0	1.875	4.698	65.984	0.154	0	114.12	0.697966	0	4.549	8.78	0	10.3	0	0	0
0	1.894	19.4	72.2	3.17	132	0.075	3	2	61.4067	0.134472	86.9565	4	-0.25123	-6.63941	3	2	0	1	15.65	3.152	6.5	0.668	0.575	0.553	5.46	1.883	4.793	67.356	0.182	1	169.48	0.699307	0	-0.52	0	0	5.535	0	0	0
0	0.953	19.6	71.5	2.81	150	0.068	3	3	25.3852	0.133439	67.7205	4	-0.221113	-6.84567	3	2	0	1	13.905	3.185	6	0.604	0.616	0.586	5.66	1.883	5.272	55.518	0.173	1	131.66	0.754779	0	3.837	4.41	0	5.737	0	0	0
0	-0.672	0	69.8	2.42	126	0.063	0	2	21.9998	-0.107129	0	5	-0.198375	-3.20479	5	0	0	0	17.874	2.881	6	1.02	1.049	0.966	0	1.886	4.612	82.366	0.164	1	93.22	0.830916	0.213	-1.61	0	0	10.3	0	0	1.725
0	-0.301	8.94	61.1	1.405	126	0.078	2	3	3.00179	0.0828878	31.4421	4	-0.216057	-5.51832	1	0	1	1	13.92	2.904	5.5	0.543	0.513	0.472	0	1.871	4.649	46.444	0.169	1	69.97	0.702737	0	2.451	4.285	0	0	0	0	1.283
0	1.156	0	54.7	2.4	110	0.094	3	1	54.897	0.0819799	16.663	6	-0.208267	-2.94625	2	0	0	0	9.691	2.886	4	0.958	0.936	0.998	0	1.87	4.774	32.799	0.203	1	120.74	0.692493	0.183	2.776	3.907	0	10.5	0	0	0
0	1.921	0	52.7	2.65	110	0.094	4	2	32.8972	0.153955	33.4485	4	-0.203593	-3.28105	2	0	0	0	9.653	3.045	3.5	0.71	0.71	0.71	0	1.905	4.89	32.499	0.201	1	118.07	0.690375	0	3.718	3.945	0	0	0	0	0
0	1.808	9.531	74.1	3.61	140	0.063	3	3	32.8972	0.11631	67.598	4	-0.202786	-6.66242	3	2	0	0	16.631	3.208	6	0.567	0.536	0.511	5.63	1.879	5.059	66.965	0.176	1	161.24	0.581831	0	2.468	3.886	0	5.708	0	0	0
0	-0.284	9.595	52.4	1.76	122	0.086	0	2	0	0.0268894	53.9901	1	-0.197865	-6.47257	1	2	0	0	13.223	2.92	5	0.321	0.349	0.467	0	1.907	4.682	37.255	0.177	1	63.64	0.719209	0	6.659	4.649	0	0	0	0	1.913
0	1.045	0	57.5	2.455	128	0.067	2	2	50.7854	0.0577093	17.8882	4	-0.182897	-3.8784	3	0	0	0	12.71	2.986	5	0.733	0.73	0.971	0	1.868	4.926	39.302	0.146	1	98.19	0.794435	0.106	4.846	11.5	1.19	0	0	0	2.146
0	1.3	0	52.1	2.455	98	0.078	2	2	50.7854	0.0499657	17.8882	4	-0.173748	-4.55911	4	0	0	0	11.123	2.639	5	0.618	0.609	0.725	0	1.839	4.72	37.369	0.207	1	93.26	0.538157	0.07	2.172	11.2	1.156	0	0	0	0
0	0.512	0	38.3	2.205	80	0.121	3	1	0	0.0314503	16.663	4	-0.192683	-2.41958	1	0	0	0	7.721	2.118	3.5	0.821	0.841	0.768	0	1.888	4.468	20.276	0.236	1	70.67	0.620076	0	2.722	7.502	0	0	0	0	0
0	0.526	0	40.7	2.205	84	0.105	3	1	3.12431	0.048709	19.7873	4	-0.200405	-1.7126	1	0	0	0	8.43	2.268	3.5	1.028	1.059	0.945	0	1.856	4.057	21.195	0.23	1	73.91	0.815405	0	1.583	7.473	0	0	0	0	1.987
0	-0.277	0	58.1	1.405	128	0.067	1	3	50.8879	0.0217336	20.9433	5	-0.180348	-5.29485	4	0	0	0	12.935	2.851	5.5	0.811	0.71	0.481	0	1.876	5.071	39.362	0.14	1	69.15	0.654053	0.095	5.362	3.946	0	16.1	0	0	0
0	-0.394	0	59.5	1.405	132	0.04	1	2	32.0124	-0.0154543	21.0125	3	-0.187248	-5.23473	8	0	0	0	16.177	2.878	5.5	0.875	0.883	0.856	0	1.879	4.916	58.105	0.167	0	53.93	0.833367	4.289	4.689	4.023	0	5.579	0	0	2.382
0	1.908	28	64.3	2.155	120	0.081	4	3	116.044	0.165986	17.8882	7	-0.23323	-2.4074	5	0	0	3	12.019	2.885	5	0.859	0.859	0.856	0	1.852	4.786	49.265	0.193	1	120.61	0.705692	0.167	-0.685	3.778	0	10.4	0	0	0
0	1.084	19.5	66.2	3.415	130	0.071	3	2	43.2735	0.0980246	67.5912	6	-0.235857	-3.58406	4	0	1	1	14.16	2.938	5	0.524	0.539	0.5	0	2.041	5.112	54.888	0.183	1	119.82	0.817856	0	1.712	7.787	0	0	0	0	1.339
0	-0.358	0	70.2	2.065	160	0.083	1	2	0	0.0713004	1.55073	3	-0.208863	-7.09532	0	0	0	0	11.219	3.26	5.5	0.778	1.392	1.307	6.05	2.068	5.092	56.188	0.157	1	76.38	0.666123	1.857	3.135	0	0	5.989	0	0	0
0	-0.083	0	29.6	0.855	62	0.222	1	0	0	0.0506186	1.55073	1	-0.188787	-3.4915	0	0	0	0	5.16	0.74	3	0.625	0.682	0.76	0	1.856	4.059	13.924	0.274	0	29.1	0.576998	0.479	2.665	0	1.514	0	0	0	0
0	-0.807	0	41.5	1.21	94	0.152	0	0	0	0.0695168	0	2	-0.200773	-4.13982	0	0	0	0	7.823	2.215	2.5	0.673	0.703	0.616	0	2.072	3.923	28.042	0.222	1	37.38	0.868554	0.405	2.596	0	0	0	0	0	1.289
0	-0.769	0	68.8	1.815	148	0.077	0	2	3.12431	0.0758841	3.12431	3	-0.204785	-7.0797	2	0	0	0	14.742	3.024	4.5	0.743	0.717	0.502	0	2.073	4.9	59.771	0.158	1	63.68	0.779033	0.271	2	0	0	4.953	0	0	1.111
0	-0.858	0	69.7	0	164	0.066	0	2	21.9998	0.0821972	0	2	-0.216057	-7.45042	2	0	0	0	9.353	3.18	4	0.738	0.738	0.738	0	2	4.263	55.89	0.145	0	52.6	0.906745	0	2.522	0	0	11.9	0	0	0
0	-0.361	0	86.1	1.46	178	0.074	1	2	3.12431	0.0708237	14.0694	2	-0.199148	-6.99087	0	0	0	0	17.663	3.38	7	0.634	0.647	0.562	0	2.05	5.273	71.909	0.143	1	49.41	0.798487	0	2.613	0	0	0	-4.477	0	1.456
0	-0.795	0	40	0.605	90	0.176	0	0	3.12431	0.0725047	3.12431	2	-0.20141	-3.87593	0	0	0	0	7.497	2.527	2.5	0.674	0.705	0.617	0	2.015	4.374	24.13	0.227	1	37.38	0.857653	0	2.725	0	0	0	0	0	1.233
0	-0.693	0	84	2.42	162	0.063	0	2	0	-0.0904261	3.10147	5	-0.109281	-5.37453	6	0	0	0	21.29	3.063	8.5	0.918	1.755	1.513	0	1.948	3.789	107.238	0.15	1	91.83	0.531988	0.007	-1.028	0	0	0	0	0	1.229
0	0.231	0	62.3	2.315	144	0.07	2	2	36.0215	0.0806338	36.0215	3	-0.207121	-5.09046	5	0	0	0	10.972	3.118	4.5	0.871	0.882	0.849	0	2.053	5.273	51.107	0.161	1	76.66	0.507734	2.819	3.071	0	0	11	0	-0.614	0
0	0.388	0	86.4	1.71	142	0.055	2	2	69.0212	-0.0648755	43.781	5	-0.186758	-3.75169	5	0	0	0	20.374	3.17	8	1.07	1.07	0.91	0	1.9	4.49	95.305	0.158	1	95.12	0.765143	-1.752	-0.89	0	0	20.1	-4.683	-1.096	0
0	1.084	9.965	64.3	1.96	124	0.059	3	2	72.4066	-0.00637968	39.0766	4	-0.157309	-4.28826	8	0	0	1	16.545	2.633	5.5	0.803	0.728	0.556	0	1.895	5.044	73.386	0.169	1	96.89	0.663057	0.959	0.938	0	1.567	10.4	0	-0.722	0
0	-0.241	0	51.4	1.955	128	0.1	1	2	0	0.0617256	3.0551	3	-0.188825	-6.09296	1	0	0	0	10.291	2.983	5	0.637	0.626	0.501	0	2.048	4.889	29.62	0.179	1	59.81	0.495845	0	5.547	8.646	1.468	0	0	0	1.588
0	-0.772	0	93.6	2.42	184	0.041	0	3	0	-0.064516	0	4	-0.143247	-9.7111	10	0	0	0	25.667	3.57	9	0.737	0.683	0.535	0	1.906	4.523	127.683	0.13	0	86.74	0.536951	-1.078	0.979	0	0	10.4	0	0	0
0	0.348	0	54.6	2.26	104	0.058	2	1	35.899	0.0828287	38.9541	3	-0.219101	-4.80111	3	0	0	0	10.268	2.589	4	0.569	0.532	0.489	0	1.848	4.67	42.385	0.193	1	70.56	0.693354	-0.134	1.65	3.831	0	0	0	0	0
0	-0.356	0	59.8	1.46	136	0.083	1	2	29.0106	0.0815673	21.0659	2	-0.216057	-7.74529	0	0	0	0	10.843	2.984	5	0.628	0.572	0.457	0	2.057	4.939	40.445	0.166	1	55.4	0.742633	0	3.795	0	0	5.379	0	0	0
0	0.378	9.435	65.1	2.67	126	0.078	1	2	29.0106	0.0993381	72.0009	2	-0.225416	-6.65764	0	2	0	0	13.852	2.925	6	0.521	0.49	0.478	0	1.919	4.741	55.506	0.173	1	101.22	0.62319	0	1.393	0	0	5.159	0	0	0
0	0.391	9.444	70.2	2.67	132	0.075	1	2	29.0106	0.0842251	68.9458	2	-0.216839	-7.03583	1	2	0	0	15.512	3.066	6.5	0.574	0.521	0.533	0	1.919	4.984	64.959	0.174	1	101.22	0.580445	0	0.442	0	0	5.142	0	0	0
0	-0.864	0	52.2	0	126	0.078	0	2	21.9998	0.0332261	0	2	-0.180761	-5.80563	3	0	0	0	13.465	2.903	5	0.842	0.842	0.842	0	1.957	4.719	41.504	0.169	1	35.53	0.674847	0.577	5.739	0	0	11.5	0	0.074	0
0	-0.425	9.371	70.7	0.605	162	0.054	1	3	21.9998	0.0656763	25.6041	4	-0.198526	-7.06568	5	0	1	0	14.274	3.294	5	0.659	0.653	0.674	0	1.957	5.171	57.481	0.136	0	68.12	0.662099	0.608	6.185	3.363	0	11.6	0	0	0
0	-0.249	0	44.7	1.955	90	0.074	1	1	29.0106	0.0825116	18.0108	4	-0.216057	-1.0474	3	0	0	0	7.638	2.5	3	1.01	1.03	0.962	0	1.863	4.595	27.659	0.219	1	64.11	0.741862	1.317	2.092	7.79	0	5.085	0	0	0
0	-0.346	0	62	1.405	144	0.07	1	2	0	0.0193838	4.4108	2	-0.144262	-8.8043	3	0	0	0	17.623	3.133	7.5	0.606	0.675	0.657	0	1.857	4.997	64.835	0.157	0	52.89	0.729268	4.048	4.267	0	1.518	0	0.27	0.588	0
0	0.425	9.648	55	2.065	104	0.076	1	1	10.9999	0.0332901	50.935	2	-0.187887	-4.43473	3	2	0	0	12.457	2.562	4.5	0.748	0.75	0.75	5.04	1.87	4.743	50.151	0.197	1	97.29	0.787525	0.476	1.874	0	0	10.4	0	0	0
0	-0.241	0	63.2	2.615	112	0.062	1	2	0	0.0967956	0	4	-0.216057	-2.86019	4	0	0	0	13.287	2.63	5	0.961	0.975	0.932	0	1.89	4.196	55.962	0.179	1	94.59	0.812088	0	-0.736	3.829	0	9.274	0	0	0
0	0.289	10.1	65.2	1.655	134	0.065	2	3	54.2733	0.0778281	17.8882	4	-0.208982	-6.57304	4	0	0	1	14.404	3.064	4.5	0.692	0.617	0.521	0	2.04	5.103	56.363	0.182	1	70.92	0.681349	0	2.253	3.88	0	5.024	0	0	0
0	-0.26	0	52.5	1.35	122	0.069	1	3	32.9997	-0.032252	0	5	-0.195412	-4.4449	3	0	0	0	10.977	2.892	4.5	1.027	0.911	1.008	0	1.858	4.418	30.653	0.188	1	64.97	0.791626	0	5.34	8.697	1.547	16	0	0	0
0	0.21	0	75.3	2.26	150	0.048	2	2	21.0125	0.0830656	30.1336	3	-0.216057	-5.73053	1	0	0	0	16.926	2.988	6.5	0.713	0.732	0.623	0	1.884	4.859	67.732	0.157	1	73.8	0.839603	0	2.056	3.971	0	0	0	0	1.994
0	1.197	0	44.2	2.455	86	0.083	2	0	50.7854	0.0990282	17.8882	3	-0.212427	-2.15381	3	0	0	0	7.072	2.5	3	0.702	0.713	0.671	0	1.857	4.84	25.84	0.203	1	80.37	0.763063	0	1.368	7.861	0	0	0	0	0
0	0.378	0	53.3	2.81	100	0.064	2	1	17.8882	0.0790987	17.8882	4	-0.226023	-2.48946	3	0	0	0	9.931	2.633	4	0.76	0.781	0.711	0	1.864	4.993	37.524	0.181	1	83.45	0.794855	0	1.203	7.792	0	0	0	0	0
0	0.407	9.265	56.3	2.01	112	0.062	1	2	21.9998	0.0147637	53.9901	3	-0.208616	-4.98829	4	2	0	0	13.925	2.737	5	0.597	0.544	0.496	0	1.872	4.52	44.773	0.165	1	88.67	0.689586	0	4.281	4.161	0	10.5	0	0	0
0	-0.241	0	49.8	1.35	118	0.076	1	3	21.9998	0.0147087	3.0551	4	-0.180433	-5.48491	4	0	0	0	10.596	2.89	4.5	0.796	0.708	0.525	0	1.858	4.79	28.385	0.185	1	55.74	0.66455	0	5.878	8.708	1.554	10.6	0	0	0
0	-0.408	0	56.6	1.405	138	0.072	1	2	17.8882	0.0662221	20.9433	2	-0.18637	-8.3843	2	0	0	0	9.113	2.882	3.5	0.446	0.436	0.453	0	2.13	4.772	35.643	0.151	1	41.46	0.769801	0	6.524	4.214	0	0	0	0	0
0	0.994	9.316	74.9	3.47	146	0.051	3	3	17.8882	0.151197	70.6463	5	-0.227663	-6.76347	4	0	1	0	16.243	2.993	6.5	0.431	0.488	0.531	0	1.881	5.38	68.077	0.168	1	110.87	0.699422	0	2.685	3.885	1.23	0	0	0	0
0	-0.284	0	59.2	1.405	112	0.062	1	2	39.888	0.00115059	27.0092	4	-0.200986	-4.24005	4	0	0	0	13.547	2.708	5	0.841	0.833	0.766	0	1.871	4.615	50.621	0.175	1	59.92	0.841252	0	2.055	4.06	0	10.4	0	0	0
0	-0.371	0	66.7	1.955	152	0.06	1	2	17.8882	0.0740543	17.8882	3	-0.204713	-7.99045	3	0	0	0	12.237	3.095	5	0.594	0.543	0.487	0	2.033	5.278	47.589	0.143	0	54.35	0.735206	0	4.962	8.733	0	0	0	0	0
0	-0.271	0	46.3	1.35	104	0.098	1	1	0	0.0654809	9.12102	2	-0.186586	-4.8949	1	0	0	0	7.749	2.816	4	0.594	0.65	0.919	0	1.858	4.601	25.913	0.183	1	37.28	0.715667	0	4.224	8.714	1.547	0	0	0	0
0	0.144	0	69.3	2.26	154	0.053	2	2	17.8882	0.107739	17.8882	3	-0.227534	-7.38602	2	0	0	0	10.154	3.118	5	0.586	0.596	0.563	0	2.036	5.166	49.279	0.14	1	70.56	0.859828	0	4.269	4.041	0	0	0	0	0
0	0.194	10.2	58.7	1.655	126	0.063	2	2	43.2735	0.106913	17.8882	3	-0.214816	-6.21224	6	0	0	1	11.037	2.871	3.5	0.524	0.526	0.519	0	2.04	5.24	46.032	0.157	1	61.69	0.613607	0.565	3.574	3.976	0	0	0	0	0
0	0.267	0	65.4	2.81	134	0.053	2	3	17.8882	0.0981718	20.9433	4	-0.213761	-5.34039	4	0	0	0	11.595	2.904	5	0.606	0.565	0.476	0	1.882	5.345	50.044	0.163	1	83.45	0.720646	0	2.361	7.872	0	0	0	0	0
0	0.908	9.345	84	3.47	156	0.047	2	2	17.8882	0.0853352	77.9443	3	-0.216057	-6.89951	1	2	0	0	18.729	3.259	7	0.507	0.516	0.506	0	1.892	4.944	85.905	0.167	1	116.38	0.744957	0	1.785	4.066	0	0	0	0	0
0	1.161	19.3	61.9	2.26	114	0.067	2	2	36.3851	0.0895764	50.935	3	-0.216057	-4.95415	3	2	0	1	14.91	2.742	5	0.556	0.495	0.552	0	1.869	4.653	59.15	0.159	1	99.67	0.585199	0	1.84	3.977	0	5.002	0	0	0
0	0.146	0	78.7	2.26	166	0.051	2	2	17.8882	0.0838539	27.0092	3	-0.216057	-7.98716	2	0	0	0	15.275	3.118	6.5	0.582	0.589	0.542	0	2.04	5.186	64.872	0.134	1	70.56	0.836783	0	3.986	4.212	0	0	0	0	0
0	0.908	9.44	84	3.47	156	0.047	2	2	17.8882	0.08297	77.9443	3	-0.216057	-6.89951	2	2	0	0	18.602	3.183	7	0.507	0.516	0.506	0	1.895	5.111	87.395	0.156	1	116.38	0.744957	0	1.556	4.02	0	0	0	0	0
0	-0.326	0	51.9	1.955	118	0.076	1	2	17.8882	0.0676352	20.9433	3	-0.199812	-5.53047	3	0	0	0	10.321	2.888	4.5	0.538	0.505	0.467	0	2.015	5.081	33.936	0.162	1	54.35	0.735483	0	4.591	8.462	0	0	0	0	0
0	0.293	0	89.5	4.02	180	0.05	2	3	0	0.0732659	1.55073	6	-0.184097	-6.71557	6	0	0	0	18.843	3.179	7.5	0.919	1.291	1.156	0	1.942	5.468	91.132	0.138	0	127.35	0.675158	0.834	-0.64	7.874	2.031	5.068	0	0	0
0	0.162	0	86.8	2.865	190	0.053	2	3	10.9999	0.0830353	1.55073	5	-0.206831	-7.53351	2	0	0	0	15.312	3.499	7.5	0.858	1.408	1.338	0	2.05	5.437	73.069	0.149	0	97.39	0.724484	0	2.338	4.359	0	5.348	0	0	0
0	0.102	0	103.1	2.315	230	0.044	2	2	10.9999	0.0907581	1.55073	3	-0.206075	-12.0238	3	0	0	0	19.61	3.58	9	0.793	1.299	0.753	0	2.047	5.57	92.208	0.126	0	84.5	0.668537	0	3.519	0	0	5.981	0	0	0
0	0.191	0	89.7	2.92	184	0.047	2	3	0	0.0808594	1.55073	4	-0.18211	-8.0837	5	0	0	0	19.164	3.377	8	0.802	1.224	1.227	0	2.047	5.382	93.843	0.145	0	101.57	0.679047	0.843	0.729	0	1.241	5.107	0	0	0
0	-0.361	0	70.7	0.855	170	0.064	1	2	32.9997	0.0702163	3.0551	3	-0.217052	-8.79524	3	0	0	0	12.408	3.208	6	0.794	0.688	0.467	0	2.026	5.437	46.983	0.158	0	56.79	0.740249	0.157	6.434	0	0	16.6	0	0	0
0	-0.815	0	51.8	0.605	116	0.071	0	2	0	0.0807249	3.0551	1	-0.211903	-6.83312	4	0	0	0	8.706	2.735	4.5	0.726	0.639	0.471	5.72	1.855	4.722	33.741	0.167	1	39.44	0.540598	0.406	4.059	0	0	11	0	0	0
0	-0.429	0	61.3	0.855	156	0.077	1	2	0	0.075126	0	1	-0.211599	-9.13317	1	0	0	0	9.839	3.072	5.5	0.744	0.703	0.468	5.73	1.896	5.232	37.607	0.144	0	42.24	0.620043	0.885	7.987	0	0	5.731	0	0	0
0	-0.277	0	57.9	1.405	120	0.051	1	3	32.9997	-0.020263	3.0551	5	-0.188795	-4.63115	5	0	0	0	14.423	2.5	5	0.921	0.809	0.5	0	1.866	4.245	52.305	0.162	1	69.68	0.793281	1.365	2.852	4.142	0	16.9	0	0	0
0	-0.329	0	71.9	1.405	164	0.057	1	2	14.1242	0.0510044	3.12431	3	-0.2071	-8.14335	3	0	0	0	17.233	3.352	7.5	1.002	0.905	0.52	5.85	1.872	5.094	52.455	0.134	0	67.6	0.783313	-0.193	5.258	4.546	0	11.3	0	0	2.023
0	-0.743	0	75.4	0.605	160	0.044	0	3	32.9997	-0.00656944	0	4	-0.182135	-8.28261	9	0	0	0	18.935	3.038	6.5	1.029	0.933	0.56	5.78	1.856	4.722	72.758	0.154	0	67.13	0.807487	1.201	3.778	0	0	28.2	0	0	0
0	-0.334	9.549	82.2	1.815	170	0.04	0	3	32.9997	-0.0509595	50.935	4	-0.189021	-8.07818	9	2	0	0	21.419	3.164	7	0.862	0.855	0.879	5.8	1.908	4.823	89.169	0.153	0	112.95	0.861997	1.172	4.408	0	0	28.3	0	0	0
0	-0.027	0	39.2	2.01	66	0.121	1	0	0	-0.0718985	0	3	-0.145099	-1.91374	2	0	0	0	9.286	1.027	4	0.993	0.874	1.124	0	1.534	3.991	26.657	0.233	1	68.29	0.801869	0	0.743	4.005	1.102	4.554	0	0	0
0	-0.717	0	68.7	1.21	158	0.068	0	3	28.2484	0.0200097	6.24863	5	-0.187055	-6.74431	3	0	0	0	16.659	3.165	5	0.918	0.767	0.772	0	1.859	5.081	60.413	0.156	1	91.17	0.867068	0.517	3.625	0	1.129	10.7	0	0	3.066
0	-0.369	0	51.6	0.855	114	0.067	1	2	10.9999	0.0263335	0	2	-0.176282	-5.99128	4	0	0	0	14.853	2.82	6	0.829	0.776	0.517	0	1.898	4.847	46.205	0.18	1	38.33	0.678052	-0.033	5.037	0	0	5.722	0	0.337	0
0	0.318	0	74.5	3.47	140	0.052	2	2	35.7765	0.0790303	35.7765	5	-0.216003	-3.83341	5	0	0	0	13.506	3.045	5	0.734	0.736	0.977	0	1.864	5.187	74.121	0.133	1	108.47	0.729327	-0.213	-0.497	3.812	0.833	0	0	0	1.016
0	1.8	0	76.8	5.015	148	0.054	4	3	71.798	0.0816343	71.798	6	-0.216057	-4.53951	3	0	0	0	17.222	3.063	6	0.841	0.801	0.538	0	1.848	5.143	67.872	0.129	1	141.87	0.654595	0	0.117	11.8	0	0	0	-0.853	1.568
0	1.094	0	74.3	4.215	142	0.055	3	2	53.7872	0.0861365	53.7872	6	-0.210941	-5.41892	4	0	0	0	15.514	3.044	5.5	0.756	0.706	0.757	0	1.848	5.041	62.969	0.131	1	129.84	0.609751	-0.116	0.51	11.8	0.863	0	0	0	1.573
0	-0.284	0	57.3	2.065	110	0.057	1	2	0	0.0819492	3.0551	3	-0.216057	-4.96963	4	0	0	0	12.448	2.562	4.5	0.777	0.692	0.496	0	1.879	4.651	47.645	0.185	1	64.63	0.752224	0.56	1.848	0	0	9.827	0	0	0
0	-0.26	0	62.4	2.065	116	0.056	1	2	0	0.0681655	0	3	-0.179311	-5.34782	5	0	0	0	14.176	2.657	5	0.891	0.793	0.558	0	1.877	4.856	57.826	0.176	1	64.63	0.710689	0.518	1.117	0	0	9.811	0	0	0
0	-0.277	0	62.3	2.065	118	0.047	1	3	10.9999	0.0827125	3.0551	4	-0.216057	-5.04645	6	0	0	0	13.344	2.567	5	0.855	0.761	0.501	0	1.86	4.804	53.994	0.166	1	73.86	0.766494	0.432	1.785	0	0	15.2	0	0	0
0	-0.25	0	73.9	1.46	154	0.053	1	3	50.8879	0.0267492	20.9433	6	-0.188136	-7.53187	4	0	0	0	18.942	3.298	6.5	0.801	0.677	0.548	0	1.872	4.735	71.792	0.155	0	109.19	0.749677	0	2.718	0	1.083	16	0	0	1.061
0	1.25	9.692	54.9	1.85	104	0.076	3	2	72.2841	0.0723229	38.9541	6	-0.184621	-3.56661	4	0	0	1	12.857	2.717	5	0.751	0.662	0.497	0	1.848	4.756	40.249	0.181	1	107.67	0.598275	0	1.55	11.3	0	5.028	0	0	0
0	2.036	19.3	65.2	3.06	114	0.067	3	2	72.2841	0.101672	86.834	6	-0.195421	-3.26645	3	2	0	1	14.933	2.921	5.5	0.801	0.816	0.771	0	1.879	4.8	60.473	0.164	1	153.49	0.630113	0	0.263	11.2	0	4.971	0	0	0
0	2.805	9.703	72.1	4.715	122	0.055	5	3	108.183	0.100475	74.8531	7	-0.224163	-3.47827	6	0	0	1	16.029	2.939	6	0.829	0.741	0.507	0	1.848	5.07	68.297	0.145	1	153.51	0.551521	-0.29	-1.08	7.211	0	4.997	0	0	0
0	3.63	19.3	82.3	5.925	132	0.05	5	3	108.183	0.106887	122.733	7	-0.231998	-3.17811	5	2	0	1	18.19	2.939	6.5	0.92	0.944	0.871	0	1.879	5.103	93.435	0.135	0	199.33	0.579073	-0.356	-2.382	7.122	0	4.94	0	0	0
0	2.784	0	64.7	4.715	122	0.069	5	3	71.798	0.106902	88.5835	5	-0.23273	-2.98935	4	0	0	0	10.925	2.941	4.5	0.881	0.908	0.814	0	1.895	5.155	44.149	0.142	1	139.84	0.665397	-0.229	0.715	7.354	0	0	0	0	0
0	2.748	9.719	73.6	4.715	126	0.051	5	3	108.183	0.0963881	74.8531	7	-0.223901	-3.36019	7	0	0	1	16.584	2.951	6	0.817	0.734	0.507	0	1.848	5.144	73.867	0.136	1	153.51	0.571834	0.127	-0.654	7.319	0	5.012	0	0	0
0	3.568	19.4	84.2	5.925	138	0.049	5	3	108.183	0.106633	122.733	7	-0.220416	-3.50532	6	2	0	1	19.733	2.953	7	0.892	0.913	0.847	0	1.879	5.159	103.581	0.136	1	199.33	0.598204	0	-2.391	7.223	0	4.958	0	-0.924	0
0	2.748	9.737	73.9	4.715	128	0.054	5	3	108.183	0.0860544	74.8531	7	-0.21555	-3.80548	6	0	0	1	17.562	2.953	6.5	0.817	0.734	0.507	0	1.848	5.126	77.002	0.155	1	153.51	0.571834	0	-1.089	7.311	0	5.014	0	-0.855	0
0	0.822	20.4	78.2	2.315	166	0.051	2	2	54.3959	0.0794559	68.9458	2	-0.216057	-7.44979	6	2	0	1	14.811	3.239	5	0.53	0.532	0.531	0	2.055	5.431	73.429	0.134	1	104.38	0.444213	-0.309	3.563	0	0	5.599	0	-0.607	0
0	0.378	9.383	61.4	2.065	118	0.061	1	2	21.9998	0.0467002	53.9901	3	-0.206614	-5.83661	4	2	0	0	15.425	2.877	6	0.631	0.578	0.498	0	1.867	4.939	58.698	0.173	1	93.38	0.642878	-0.163	3.386	0	0	10.7	0	0	0
0	0.408	9.267	87.6	3.825	156	0.056	1	3	10.9999	0.0784467	52.4857	5	-0.203327	-7.43768	4	2	0	0	19.35	3.398	8.5	0.69	0.973	0.962	0	1.925	5.016	92.652	0.136	0	131.18	0.598865	-0.435	-1.092	3.74	0.47	5.274	0	0	0
0	0.399	9.262	82.4	3.825	150	0.057	1	3	10.9999	0.0856115	55.5408	5	-0.207522	-7.05949	3	2	0	0	17.552	3.363	8	0.629	0.895	0.632	0	1.925	4.821	82.397	0.139	0	131.18	0.632004	-0.309	-0.376	3.76	0.507	5.313	0	0	0
0	0.41	0	49.3	2.26	104	0.098	2	0	35.899	0.083061	35.899	3	-0.208416	-5.37214	3	0	0	0	7.75	2.77	3.5	0.621	0.656	0.948	0	2.041	4.761	29.518	0.198	1	70.56	0.231518	0.614	2.656	3.755	1.298	0	0	0	0
0	0.634	0	42.3	2.26	86	0.154	2	0	36.0215	0.0356962	36.0215	3	-0.17812	-2.89201	1	0	0	0	10.647	1.71	4	1.079	0.796	0.567	0	1.681	4.012	30.177	0.225	1	96.77	0.833154	0	0.429	0	0	0	0	0.054	3.036
0	-0.399	0	43.9	0.8	120	0.1	1	2	0	0.069728	3.0551	1	-0.195316	-6.53081	0	0	0	0	5.842	2.847	3.5	0.659	0.564	0.443	0	2.092	4.558	21.78	0.184	0	24.92	0.802308	0	7.459	4.748	0	0	0	0	0
0	-0.198	9.499	64.5	2.42	114	0.067	0	2	0	0.0629554	53.9901	2	-0.185358	-6.48077	4	2	0	0	14.666	2.774	5.5	0.486	0.449	0.512	0	1.872	4.625	68.59	0.171	1	89.19	0.565208	-0.438	0.546	0	0	4.965	0	0	0
0	0.573	9.143	41.7	1.655	78	0.11	5	2	0	0.0867489	42.8638	5	-0.216057	-3.37026	4	0	1	1	6.254	2.118	2.5	0.681	0.687	1.006	0	1.86	4.324	24.852	0.231	1	78.87	0.271335	0	0.336	7.367	1.127	0	0	-0.673	0
0	-0.338	0	46.9	1.405	102	0.07	1	2	17.8882	0.0778104	20.9433	2	-0.210869	-6.1329	2	0	0	0	11.636	2.537	4.5	0.475	0.461	0.483	0	1.897	4.577	35.429	0.208	1	41.46	0.640576	0	3.44	3.982	0	0	0	0.506	0
0	0.782	10.4	76.2	2.51	182	0.052	3	3	25.3852	0.107892	8.82159	4	-0.234647	-8.45182	4	0	0	1	13.483	3.179	6.5	0.767	0.785	0.731	5.89	1.876	4.73	73.583	0.132	1	104.46	0.847724	10.5	3.207	4.543	0	5.891	0	0.108	0
0	-0.277	0	64	1.46	130	0.071	1	2	29.0106	0.0547201	21.0659	2	-0.204459	-7.84181	2	0	0	0	14.301	3.116	6.5	0.651	0.569	0.504	0	1.895	5.129	49.915	0.157	1	55.4	0.592491	0	2.49	0	0	5.192	0	0	0
0	-0.301	0	60.2	1.46	124	0.074	1	2	29.0106	0.0678195	21.0659	2	-0.212862	-7.10752	1	0	0	0	12.473	3.112	6	0.65	0.577	0.487	0	1.896	4.901	43.377	0.159	1	55.4	0.661506	0	2.533	0	0	5.194	0	0	0
0	2.417	0	29.5	1.55	66	0.182	2	0	65.7944	0.0905766	0	1	-0.199552	-2.69319	1	0	0	0	5.547	0.946	3	0.709	0.729	0.971	0	1.866	4.278	12.41	0.261	1	64.93	0.654687	0	3.215	4.163	1.43	0	0	0	0
0	-0.317	0	62.8	0.855	138	0.087	1	2	0	0.0931759	1.22793	3	-0.211046	-7.06331	1	0	0	0	12.214	2.943	4.5	0.509	0.554	0.504	0	1.999	4.822	53.601	0.166	1	63.24	0.588524	0	2.242	0	1.294	0	0	0	0
0	-0.317	0	64.1	0.855	138	0.087	1	2	0	0.0933962	0	3	-0.211041	-6.70721	1	0	0	0	12.214	2.943	4.5	0.559	0.608	0.693	0	1.999	4.822	55.089	0.166	1	63.24	0.634177	0	1.641	0	1.143	0	0	0	0
0	-0.853	0	67.8	1.21	150	0.057	0	2	21.9998	0.0821862	0	3	-0.216057	-7.52645	4	0	0	0	9.855	3.118	5	0.761	0.761	0.761	0	2.026	5.044	48.577	0.162	0	52.6	0.909729	-0.205	3.662	0	0	10.8	0	0	0
0	-0.408	0	60.6	0.25	140	0.076	1	2	0	0.0797211	0	2	-0.217153	-6.24512	2	0	0	0	10.767	2.93	3.5	0.564	0.548	0.468	0	1.998	5.059	51.649	0.155	1	46.17	0.538963	1.499	3.347	0	0	0	0	0	0
0	-0.316	0	73.3	2.615	162	0.063	1	3	0	0.0783037	1.55073	4	-0.181908	-6.16122	2	0	0	0	16.179	3.023	7	0.849	1.328	1.221	0	1.935	4.945	65.165	0.143	1	79.37	0.607841	2.038	4.336	4.61	1.458	0	0	0	0.701
0	0.378	9.358	57.5	2.615	132	0.091	1	2	0	0.0967629	50.935	2	-0.181919	-6.5014	1	2	0	0	10.825	3.022	5	0.423	0.565	0.973	0	1.935	4.958	41.297	0.169	1	87.81	0.602053	1.927	5.936	4.6	2.646	0	0	0	0
0	-0.815	0	45.6	0.55	124	0.09	0	2	0	0.0806879	5.72775	1	-0.204416	-7.25781	1	0	0	0	6.167	2.885	3.5	0.781	0.721	0.494	0	1.881	4.725	22.69	0.174	0	17.82	0.780234	0	6.509	4.835	1.737	0	0	0	2.148
0	2.966	0	49.5	3.505	104	0.098	5	2	50.7854	0.102989	51.3368	5	-0.229477	-2.58099	3	0	0	0	7.773	2.635	3.5	0.852	0.866	0.808	0	1.895	4.89	24.682	0.178	1	124.84	0.658237	0	2.387	11.2	0	0	0	0	0
0	-0.309	9.531	58.7	1.21	136	0.057	0	2	0	0.06018	50.935	2	-0.201982	-5.17263	3	2	0	0	13.938	2.884	5	0.596	0.675	0.946	0	1.889	4.768	45.819	0.154	1	64.66	0.845034	2.911	4.793	4.825	1.627	0	0	0	4.436
0	-0.772	0	47.6	1.705	124	0.09	0	2	3.12431	0.067385	3.12431	3	-0.19163	-6.08452	0	0	0	0	6.157	2.843	3.5	1.105	1.007	0.487	0	2.017	4.567	25.806	0.183	1	38.25	0.851527	3.065	5.472	9.576	0	5.425	0	0	2.176
0	0.616	0	38.3	2.26	74	0.182	2	0	36.0215	0.0924194	36.0215	3	-0.2188	-0.97745	0	0	0	0	6.692	1	4	0.897	0.936	0.81	0	1.831	3.969	24.03	0.239	1	71.09	0.752352	0	-0.082	3.848	0	0	-0.972	0	0
0	-0.704	0	43.5	1.65	118	0.117	0	1	0	0.0733118	0	4	-0.203614	-3.89008	1	0	0	0	7.774	2.654	3	0.972	0.972	0.972	0	1.923	4.572	21.229	0.191	1	60.89	0.87023	0.821	5.319	17.7	0	0	0	0	3.835
0	-0.338	0	48.2	0.855	110	0.094	1	1	29.0106	0.0656461	18.0108	2	-0.204752	-5.4219	2	0	0	0	9.59	2.552	3.5	0.909	0.915	0.897	5.89	1.899	4.684	30.915	0.186	1	51.47	0.908545	0	3.877	0	0	11.1	0	0	0
0	-0.37	0	54.2	1.35	138	0.072	1	2	0	0.0746822	3.0551	2	-0.205348	-8.52038	2	0	0	0	9.096	2.916	4.5	0.732	0.611	0.465	0	2.014	5.114	31.783	0.161	0	37.81	0.499596	0.657	6.941	9.421	0	0	0	0	0
0	-0.356	0	52.7	1.35	134	0.079	1	2	0	0.0756959	3.0551	2	-0.205361	-8.57634	1	0	0	0	8.799	2.868	4.5	0.729	0.607	0.464	0	2.015	5.037	29.337	0.17	0	37.81	0.72393	0	6.591	9.382	0	0	0	0	0
0	-0.396	0	51.8	1.35	132	0.075	1	2	0	0.0796902	0	2	-0.216057	-7.42999	1	0	0	0	6.375	2.916	4	0.974	0.863	0.467	0	2.015	4.87	28.274	0.163	0	37.81	0.590999	0.675	6.214	9.383	0	0	0	0	0
0	0.134	0	76.6	2.205	186	0.049	2	3	10.9999	0.083881	3.0551	4	-0.216057	-9.86242	0	0	0	0	14.374	3.44	7	0.776	0.698	0.459	0	2.017	5.294	50.749	0.125	0	76.14	0.814267	0	7.656	9.495	0	5.15	0	0	0
0	-0.858	0	43.5	1.1	124	0.09	0	2	3.12431	0.0723108	3.12431	2	-0.203326	-6.28682	0	0	0	0	5.944	2.779	3.5	1.135	1.135	1.135	0	2.028	4.67	24.964	0.182	1	29.02	0.844691	5.9	6.485	9.791	0	0	0	0	2.328
0	-0.858	0	62.9	0	164	0.066	0	2	0	0.0798492	0	2	-0.216057	-9.27196	0	0	0	0	9.967	3.404	5	0.914	0.735	0.466	0	1.995	4.176	38.758	0.161	0	24.72	0.808416	0	8.355	10.2	0	0	0	0	0
0	-0.844	0	47.4	1.155	112	0.099	0	1	0	0.0635185	0	2	-0.202007	-5.75975	1	0	0	0	10.706	2.781	4	0.612	0.584	0.472	0	2.055	4.629	32.117	0.192	1	29.96	0.818691	0	5.734	4.544	0	0	0	0	0
0	-0.799	0	79	1.65	200	0.055	0	2	3.00179	0.0812884	15.1779	3	-0.216057	-11.0461	0	0	0	0	14.414	3.537	7	0.604	0.552	0.455	0	2.015	5.309	55.476	0.141	0	41.38	0.683698	0.635	8.085	14.9	0	0	0	-0.184	1.852
0	-0.45	0	74.7	1.405	184	0.054	1	2	0	0.0757048	0	2	-0.216057	-10.0332	1	0	0	0	15.162	3.436	6	0.682	0.628	0.475	0	2.053	5.222	56.55	0.138	0	41.99	0.602741	0	8.261	4.879	0	0	0	0	0
0	-0.361	0	75.7	2.065	158	0.049	1	3	32.135	0.056007	21.1351	4	-0.210337	-6.16056	3	0	0	0	19.912	3.234	7.5	0.866	0.892	0.813	0	1.935	5.003	74.914	0.145	1	88.07	0.868526	1.696	2.492	4.471	0	6.024	0	0	2.183
0	0.321	9.408	78.4	3.165	166	0.059	1	2	10.9999	0.0808195	50.935	3	-0.176335	-8.86058	1	2	0	0	18.475	3.335	7.5	0.543	0.554	0.664	0	1.9	5.083	65.585	0.135	1	109.4	0.609025	0	4.41	8.715	1.346	5.339	0	0	0
0	0.235	9.446	79.5	3.165	178	0.048	1	2	14.1242	0.0749745	54.0593	3	-0.189252	-7.97383	3	2	0	0	19.939	3.377	7.5	0.632	0.659	0.939	0	1.923	5.091	69.058	0.131	0	112.64	0.790749	1.747	5.655	8.85	1.381	5.597	0	0	2.192
0	0.208	9.325	77.3	2.205	166	0.051	2	3	46.3978	0.0861352	24.0676	5	-0.216083	-6.70555	4	0	0	1	15.006	3.415	6	0.627	0.59	0.468	0	1.923	5.28	64.997	0.134	0	94.36	0.738394	-0.266	3.95	8.483	0	0	0	0	1.423
0	1.632	19.7	77.4	3.115	164	0.057	3	2	43.2735	0.0940101	88.6639	3	-0.219827	-7.92602	4	2	0	1	16.555	3.219	6	0.418	0.416	0.466	0	1.952	5.306	68.483	0.133	1	123.3	0.659988	0	4.493	3.972	0	0	0	0	0
0	2.401	29.5	87.7	4.325	174	0.052	3	2	43.2735	0.118031	136.544	3	-0.217699	-7.62586	4	4	0	1	18.989	3.22	6	0.402	0.41	0.395	0	1.952	5.335	89.17	0.125	1	169.12	0.684484	0	2.975	3.905	0	0	0	0	0
0	0.884	9.796	77.2	2.865	174	0.06	2	3	39.888	0.0844919	85.6088	4	-0.218491	-7.15268	3	2	0	0	12.943	3.211	5.5	0.648	0.649	0.65	0	1.952	5.335	57.253	0.129	1	121.53	0.78742	0.187	5.507	4.08	0	10.6	0	0	0
0	2.395	29.7	90.1	4.325	180	0.05	3	2	43.2735	0.11561	139.599	3	-0.217407	-8.71625	4	4	0	1	20.883	3.467	7	0.377	0.38	0.472	0	1.952	5.335	95.588	0.122	0	169.12	0.600993	0	3.369	3.925	0	0	0	0	0
0	-0.412	0	44.6	0.855	134	0.114	1	2	0	0.00649389	8.82159	1	-0.12483	-5.89785	2	0	0	0	11.753	3	9	0.513	0.485	0.446	0	1.991	4.808	39.221	0.162	1	29.1	0.679139	8.449	3.57	0	0	0	0.577	1.673	0
0	1.045	0	60.2	1.905	134	0.079	4	3	17.8882	0.0804881	35.3668	5	-0.22399	-6.25716	2	0	0	0	8.81	3.032	4.5	0.74	0.73	0.939	0	1.867	5.195	39.182	0.147	1	99.24	0.719479	0.139	3.378	8.353	1.274	0	0	0	0
0	0.41	9.625	50.4	1.655	100	0.085	2	2	43.2735	0.0520344	20.9433	3	-0.159733	-4.49202	4	0	0	1	12.192	2.59	5	0.643	0.577	0.491	5.28	1.845	4.756	38.949	0.184	1	74.83	0.670407	0	2.695	3.823	0	5.276	0	0	0
0	-0.271	0	45.8	1.405	98	0.078	1	1	17.8882	-0.00386319	19.439	2	-0.141601	-4.78498	2	0	0	0	11.134	2.5	4.5	0.743	0.744	0.996	5.31	1.857	4.551	32.412	0.172	1	54.6	0.806593	0	3.681	3.951	1.682	5.311	0	0	0
0	-0.277	0	64	1.46	130	0.071	1	2	29.0106	0.0577014	21.0659	2	-0.203238	-7.84181	2	0	0	0	14.203	3.111	6	0.651	0.569	0.504	0	1.895	5.129	50.805	0.158	1	55.4	0.592491	0	2.242	0	0	5.192	0	0	0
0	1.032	0	50.3	2.455	126	0.095	4	3	17.8882	0.0563449	51.3368	4	-0.192233	-3.30399	3	0	0	0	8.215	2.83	3.5	0.639	0.647	0.616	0	1.895	5.053	31.164	0.197	1	85.93	0.784076	2.939	6.45	8.211	0	0	0	0	0
0	0.378	0	58.7	2.205	124	0.074	2	2	17.8882	0.0433101	18.5813	5	-0.207733	-5.3671	2	0	0	0	12.446	3.095	5.5	0.774	0.758	0.975	0	1.837	4.683	43.319	0.145	1	96.34	0.729905	0.114	3.155	12.5	1.221	0	0	0	0
0	0.391	0	61.1	2.205	130	0.071	2	2	17.8882	0.0280431	21.6364	5	-0.205345	-6.45749	2	0	0	0	14.379	3.232	6.5	0.66	0.639	0.528	0	1.833	4.683	47.469	0.143	1	96.34	0.624419	0.104	3.863	12.5	1.216	0	0	0	0
0	0.312	0	58.2	2.205	126	0.063	3	3	28.8881	0.0831097	34.5512	5	-0.20361	-4.81192	4	0	0	0	11.039	2.564	4	0.87	0.858	0.889	5.1	1.869	4.973	39.428	0.155	1	92.51	0.825298	0.615	3.7	8.106	0	10.5	0	0	0
0	0.267	0	59.3	2.755	138	0.06	3	2	17.8882	0.000496396	34.5512	5	-0.191255	-3.32505	3	0	0	0	15.033	3.044	5	0.667	0.675	0.647	0	1.855	5.064	46.033	0.137	1	87.96	0.831527	0.999	6.633	12.8	0	0	0	0	1.878
0	1.075	0	53.5	3.005	112	0.062	2	2	50.7854	0.0300144	18.5813	4	-0.182388	-4.74441	3	0	0	0	13.7	2.916	6	0.754	0.757	1.003	0	1.87	4.481	42.323	0.196	1	93.26	0.747156	0.21	4.483	12.7	1.285	0	0	0	0
0	0.364	0	59.8	2.15	114	0.067	1	2	65.8969	0.0315208	0	5	-0.186277	-3.74952	4	0	0	0	14.47	2.919	4.5	1.123	1.11	1.141	0	1.95	4.554	51.032	0.179	1	114.18	0.786641	0	2.214	3.95	0	15.6	0	0	0
0	-0.748	0	30.5	0.55	66	0.182	0	0	0	0.0724922	0	2	-0.205233	-1.99382	0	0	0	0	5.444	1.062	2.5	0.669	0.686	0.629	0	1.857	3.882	15.154	0.256	1	32.67	0.867578	0.417	1.939	4.14	0	0	0	0	1.391
0	-0.867	0	66.5	0	174	0.06	0	2	14.1242	0.061909	4.67505	2	-0.205753	-8.61033	1	0	0	0	13.246	3.314	5.5	0.816	0.817	0.908	0	2.032	5.245	45.479	0.127	0	29.54	0.911712	0.661	8.925	0	1.555	5.526	0	0	2.129
0	-0.776	0	51.8	1.705	92	0.081	0	0	10.9999	0.0982663	0	3	-0.217664	-4.2008	2	0	0	0	9.088	2.639	3.5	0.765	0.757	0.777	0	1.881	4.385	35.946	0.207	1	73.88	0.792462	0	0.593	0	0	5.143	0	0	0
0	-0.492	9.727	56.4	0.25	152	0.083	1	2	36.3851	0.0843354	0	2	-0.217312	-7.11521	1	0	0	1	6.822	3.038	5	0.679	0.679	0.679	0	2.07	5.092	35.234	0.167	0	29.46	0.695905	0	6.595	0	0	6.671	-0.732	0	0
0	0.124	9.784	94.1	3.22	220	0.047	1	2	0	0.080103	57.1757	3	-0.216057	-10.0541	1	2	0	0	19.222	3.58	7	0.424	0.425	0.452	0	1.984	5.341	88.047	0.128	0	107.59	0.748637	0.305	6.206	4.804	0	0	0	-0.49	1.436
0	-0.361	0	66	2.45	168	0.062	1	3	0	0.0798492	3.0551	4	-0.216057	-9.47785	2	0	0	0	10.473	3.289	5.5	0.67	0.58	0.459	0	2.015	5.35	38.14	0.14	0	63.06	0.720826	0	7.912	18	0	0	0	0	0
0	-0.772	0	57.4	1.21	118	0.076	0	2	10.9999	0.0832907	5.31835	2	-0.216057	-6.72497	2	0	0	0	10.405	2.601	4.5	0.699	0.625	0.474	5.13	1.908	4.617	40.236	0.195	1	56.51	0.749668	0	1.345	0	0	10.3	0	0	0
0	-0.75	0	44.3	0.605	84	0.105	0	0	0	0.0770113	0	2	-0.21978	-3.41789	2	0	0	0	8.236	2.5	3.5	0.71	0.678	0.507	0	1.855	4.385	31.369	0.228	1	37.38	0.759791	0.043	0.83	0	0	0	0	0	1.372
0	-0.291	0	31.5	0.8	76	0.099	1	1	10.9999	-0.0139872	0	2	-0.193461	-2.36819	0	0	0	0	4.916	1.753	2.5	1.073	1.078	1.059	0	1.84	4.418	17.352	0.231	1	33.62	0.937708	5.761	3.083	4.535	0	5.121	0	0	0
0	-0.372	0	72.1	0.8	172	0.057	1	2	3.12431	0.0800939	3.12431	3	-0.216057	-9.08701	0	0	0	0	10.013	3.205	5	0.958	0.916	0.497	6.1	1.866	4.905	47.44	0.144	0	70.73	0.842062	0	3.547	8.763	0	6.104	0	0	1.302
0	-0.317	0	53	1.35	126	0.063	1	3	40.0105	0.036738	18.0108	4	-0.20023	-4.97893	0	0	0	0	11.603	2.652	5	0.941	0.861	0.983	0	1.869	4.408	31.084	0.154	1	55.21	0.855941	0	6.683	8.422	1.572	10.3	0	0	0
0	-0.77	0	95.7	1.815	214	0.043	0	3	47.1239	0.0393698	3.12431	7	-0.203147	-7.67247	5	0	0	0	22.55	3.355	6.5	0.973	0.99	0.939	0	2.072	4.984	100.084	0.11	0	94.61	0.901346	-0.04	3.318	0	0	21.8	0	0	2.655
0	-0.393	0	73.5	2.065	166	0.059	1	2	0	0.0797741	1.55073	3	-0.202785	-7.05007	4	0	0	0	16.441	3.005	6.5	0.811	1.526	1.353	0	2.029	4.908	70.331	0.132	1	66.48	0.512055	3.571	5.099	0	0	0	0	0	0.821
0	-0.198	0	52.1	0.855	96	0.096	1	2	0	0.0488964	12.1761	1	-0.172338	-6.20882	1	0	0	0	11.543	2.65	5.5	0.535	0.493	0.529	0	1.859	4.393	43.697	0.213	1	29.1	0.505673	0	0.517	0	0	0	0	0	0
0	-0.403	0	70	0.8	172	0.057	1	2	3.12431	0.0800939	3.12431	3	-0.216057	-8.7301	0	0	0	0	10.702	3.269	5.5	0.958	0.98	0.905	6.12	1.873	4.994	44.117	0.141	0	70.73	0.830311	0	5.032	8.845	0	6.119	0	0	1.401
0	-0.382	0	73.5	0.8	176	0.054	1	3	14.1242	0.0800545	3.12431	4	-0.216057	-8.30656	0	0	0	0	11.02	3.293	5.5	1.01	1.029	0.967	6.12	1.866	5.034	46.341	0.137	1	79.96	0.913013	0	4.435	8.83	0	11.3	0	0	1.386
0	0.212	10.7	61.9	1.105	150	0.068	2	2	36.3851	0.0651795	0	2	-0.207222	-6.32269	4	0	1	0	13.977	3.29	6	0.897	0.806	0.501	0	1.947	4.819	43.918	0.139	0	46.42	0.778753	0.876	7.179	0	0	5.164	0	-0.578	2.109
0	-0.659	0	71.1	1.76	142	0.067	0	3	14.1242	0.0616166	5.79695	4	-0.182014	-5.83257	4	0	0	0	16.077	2.853	7	1.022	1.355	0.868	5.61	1.909	4.74	61.554	0.15	1	72.64	0.715504	-0.201	-0.571	3.846	0	10.9	0	0	1.371
0	0.296	8.721	58.3	2.315	114	0.052	2	2	56.295	0.121894	18.0108	4	-0.2204	-2.41679	5	0	1	0	12.92	2.5	4.5	0.88	0.905	0.832	0	1.893	4.853	56.643	0.181	1	79.51	0.853079	1.478	2.137	0	0	5.384	0	0	0
0	-0.173	9.282	59.6	1.815	100	0.085	0	1	10.9999	0.0662699	60.056	1	-0.210783	-5.31844	2	2	0	0	12.062	2.544	5	0.56	0.52	0.542	0	1.873	4.385	54.304	0.197	1	72.12	0.63664	0	-0.52	0	0	5.034	0	0	0
0	0.228	0	78.8	1.71	146	0.051	2	2	18.0108	0.0792956	39.3079	2	-0.215992	-7.54706	2	0	0	0	15.541	2.972	6.5	0.583	0.556	0.483	0	1.878	5.278	81.958	0.168	1	58.2	0.717837	0	-1.104	0	0	0	0	0	0
0	-0.41	12.1	82.8	2.01	188	0.045	1	2	31.5113	0.0814746	6.12611	3	-0.216057	-8.21737	3	0	1	0	19.747	3.387	8	0.708	0.666	0.498	0	1.935	4.758	83.573	0.125	0	56.14	0.678608	0	3.389	4.524	0	0	-2.059	0	3.21
0	0.231	0	57.8	2.205	150	0.08	3	3	17.8882	0.15438	34.5512	4	-0.195966	-7.05264	4	0	0	0	6.464	3.014	4	0.504	0.59	0.885	0	2.038	5.194	34.207	0.15	1	70.14	0.485393	2.179	8.167	8.351	1.559	0	0	0	0
0	0.212	0	61	2.755	154	0.074	3	3	17.8882	0.101931	34.5512	5	-0.206479	-6.14075	4	0	0	0	6.623	3.081	4	0.601	0.608	0.582	0	2.038	5.27	35.83	0.145	1	83.03	0.648245	2.164	7.719	12.4	0	0	0	0	0
0	0.243	0	82.6	2.205	160	0.061	3	3	17.8882	0.0797182	42.3108	4	-0.200664	-7.45672	4	0	0	0	14.549	3.118	6.5	0.581	0.584	0.551	0	2.039	5.253	63.088	0.15	1	70.14	0.700696	0	2.07	7.783	0	0	-4.509	0	0
0	0.066	0	74.7	2.205	206	0.061	3	3	17.8882	0.069277	34.5512	4	-0.190373	-11.0017	3	0	0	0	7.776	3.462	5	0.48	0.482	0.476	0	2.13	5.224	46.638	0.117	0	70.14	0.729112	2.155	12.5	8.757	0	0	0	0	0
0	0.21	0	67.6	2.205	166	0.069	3	3	17.8882	0.0691159	34.5512	4	-0.190337	-8.71455	4	0	0	0	12.63	3.339	5	0.507	0.466	0.475	0	2.038	5.306	45.528	0.136	0	70.14	0.534417	2.136	8.288	8.321	0	0	0	0	0
0	0.177	0	63.5	2.205	164	0.066	3	3	17.8882	0.0771916	36.102	4	-0.207481	-8.26737	3	0	0	0	10.527	3.368	5	0.503	0.597	0.892	0	2.038	5.189	40.759	0.135	1	70.14	0.64888	2.171	9.255	8.44	1.683	0	0	0	0
0	0.194	0	62.4	2.205	160	0.071	3	3	17.8882	0.0691211	37.6063	4	-0.190343	-8.33636	4	0	0	0	9.964	3.115	4.5	0.461	0.443	0.445	0	2.038	5.306	39.193	0.14	0	70.14	0.570481	2.166	8.89	8.412	0	0	0	0	0
0	0.105	0	74.8	2.205	192	0.055	3	3	28.8881	0.0764054	34.5512	4	-0.224174	-9.02868	5	0	0	0	7.748	3.435	5.5	0.65	0.64	0.668	0	2.038	5.469	47.377	0.116	0	79.37	0.730023	2.146	9.242	8.502	0	5.847	0	0	0
0	-0.268	0	64.3	1.955	146	0.051	1	3	17.8882	0.0716504	21.6364	4	-0.153797	-7.93661	7	0	0	0	16.118	3.028	6	0.608	0.666	0.573	0	1.861	5.135	52.398	0.135	0	72.17	0.565066	0.771	6.307	12.6	2.903	0	0	0	1.974
0	-0.341	0	69.8	1.955	160	0.044	1	3	17.8882	0.0801688	21.6364	4	-0.216057	-9.47383	6	0	0	0	19.231	3.444	7	0.612	0.63	0.527	0	1.896	5.095	63.577	0.122	0	72.17	0.614988	0.755	6.322	12.7	1.319	0	0	0.48	1.975
0	-0.297	0	70.2	1.955	156	0.047	1	3	17.8882	0.0726263	21.6364	4	-0.166242	-9.00992	6	0	0	0	18.491	3.442	7	0.612	0.619	0.536	0	1.861	5.094	61.118	0.127	0	72.17	0.613038	0.724	6.284	12.8	1.304	0	0	0	1.964
0	-0.352	0	72.3	1.955	166	0.043	1	3	17.8882	0.0798761	18.5813	4	-0.216057	-9.85466	5	0	0	0	10.804	3.125	4.5	0.595	0.614	0.513	0	1.897	5.034	51.4	0.121	0	72.17	0.748787	0.15	4.778	12.7	1.303	0	0	0	1.954
0	-0.316	0	67	1.955	154	0.053	1	3	17.8882	0.07997	18.5813	4	-0.208222	-8.24749	5	0	0	0	10.088	3.12	4	0.804	0.776	0.953	5.26	1.897	5.11	44.853	0.134	1	85.31	0.813338	0.147	4.19	12.8	1.298	5.257	0	0	1.949
0	0.519	0	55.6	1.105	112	0.099	2	2	17.8882	0.0356414	20.9433	5	-0.222172	-4.38375	1	0	0	0	11.049	2.585	4.5	0.541	0.501	0.473	4.44	1.833	4.694	37.114	0.179	1	109.48	0.514667	0	1.53	10.8	0	4.436	0	0	0
0	2.958	9.499	60	3.365	108	0.068	2	1	76.7943	-0.00253563	50.935	3	-0.204694	-3.29729	5	2	0	0	13.188	2.565	4.5	0.714	0.713	0.731	4.37	1.877	4.712	48.477	0.191	1	167.6	0.565068	0.063	1.567	10.5	0	14.5	0	0	0
0	1.766	9.693	71.8	2.565	146	0.051	2	2	43.8971	0.0245382	50.935	3	-0.212268	-5.48908	5	2	0	0	16.199	3.298	6	0.618	0.618	0.631	4.63	1.878	5.054	60.253	0.167	1	153.61	0.612087	0.075	3.938	11.4	0	15.2	0	0	0
0	1.084	0	59.9	1.355	126	0.063	2	2	32.8972	0.0613349	0	3	-0.203491	-5.64313	4	0	0	0	11.153	2.851	4.5	0.577	0.512	0.521	4.62	1.841	4.932	39.028	0.169	1	98.56	0.551364	0.14	3.145	11.3	0	10	0	0	0
0	1.25	0	54	1.905	108	0.088	2	1	72.7852	0.0254457	17.8882	6	-0.231009	-2.37895	4	0	0	0	8.005	2.589	4	0.89	0.881	0.906	4.39	1.838	4.813	30.257	0.168	1	124.86	0.652349	0.146	2.078	10.7	0	14.8	0	0	0
0	1.349	9.232	54	2.26	106	0.105	1	1	32.8972	0.056136	50.935	4	-0.254374	-5.46791	1	2	0	0	9.665	2.56	4	0.574	0.586	0.566	9.47	1.875	4.239	31.244	0.201	1	149.68	0.52906	0	1.92	14.9	0	9.549	0	0	0
0	-0.382	9.759	78.8	2.42	196	0.075	0	2	14.1242	0.0582451	62.8809	3	-0.209368	-6.53858	1	2	0	0	17.887	3.263	6	0.535	0.544	0.525	0	2.089	5.058	78.747	0.137	1	92.43	0.462182	0	5.04	0	0	5.474	-0.63	-1.228	1.257
0	-0.382	9.913	78.8	2.42	196	0.075	0	2	14.1242	0.0582437	62.8809	3	-0.202192	-6.53858	1	2	0	0	17.745	3.268	6	0.535	0.544	0.525	0	2.089	5.058	79.864	0.137	1	92.43	0.462182	0	4.894	0	0	5.468	-0.649	-1.296	1.223
0	-0.841	0	76.4	1.815	196	0.075	0	3	14.1242	0.058118	11.9459	4	-0.20281	-6.06062	2	0	0	0	17.745	3.266	6	0.694	0.71	0.666	0	2.089	5.124	75.321	0.137	1	63.68	0.528704	0	5.034	0	0	5.503	-0.626	-1.216	1.267
0	-0.75	0	43.8	0.55	108	0.088	0	2	10.9999	0.0330858	0.693079	2	-0.193992	-5.90074	4	0	0	0	8.254	2.5	3.5	1.085	0.911	0.72	0	1.882	4.705	23.998	0.167	1	27.05	0.806485	1.356	4.72	4.621	1.647	5.766	0	0	2.19
0	0.228	0	69.2	2.15	156	0.066	1	3	54.897	0.0481296	0	5	-0.195956	-5.4567	4	0	0	0	15.376	3.243	4.5	1.023	1.018	1.029	0	2.004	5.23	53.695	0.151	1	109.88	0.824322	0.488	4.71	4.593	0	11	0	0	1.654
0	-0.722	0	57.4	1.155	152	0.098	0	3	21.9998	-0.0331833	3.74818	4	-0.160883	-7.28132	1	0	0	0	12.717	3.15	6	0.792	0.711	0.494	0	1.928	4.99	35.276	0.16	1	53.35	0.666358	0.218	8.352	4.664	1.391	10.8	0	0	1.701
0	-0.256	9.662	62.3	2.365	146	0.087	0	2	0	0.0197551	54.6832	2	-0.125026	-8.11645	1	2	0	0	15.946	3.291	6.5	0.438	0.505	0.507	0	1.929	4.945	49.283	0.154	0	80.71	0.589878	0	6.977	4.619	1.335	0	0	0	1.653
0	-0.392	0	74.9	1.35	176	0.046	2	3	14.1242	0.0617799	19.9098	4	-0.181531	-8.13933	6	0	0	0	17.795	3.292	7	1.038	0.907	0.504	0	1.906	5.349	59.67	0.139	0	64.94	0.769227	2.012	7.048	4.57	0	6.225	0	0	2.236
0	0.162	9.66	74.2	2.01	178	0.056	2	2	10.9999	0.0798478	67.7205	3	-0.216057	-10.2684	2	2	0	0	13.727	3.266	5.5	0.653	0.659	0.649	6.1	1.905	5.109	52.359	0.147	0	96.87	0.871151	0	7.431	4.872	0	11.6	0	0	0
0	0.988	9.569	74.4	3.36	144	0.058	1	2	32.8972	0.0695799	50.935	3	-0.202686	-6.23354	2	2	0	0	16.58	3.181	5.5	0.429	0.429	0.49	0	1.897	4.978	71.313	0.151	1	137.24	0.645115	0	2.208	4.35	0	0	0	0	1.39
0	-0.722	0	57.4	1.155	152	0.098	0	3	21.9998	-0.00545255	3.74818	4	-0.160981	-7.28132	1	0	0	0	12.766	3.161	5.5	0.792	0.711	0.494	0	1.929	4.99	35.402	0.16	1	53.35	0.666358	0.218	8.434	4.684	1.391	10.8	0	0	1.693
0	1.032	9.683	92.6	2.865	158	0.058	2	2	40.0105	0.0897809	108.377	3	-0.218001	-6.97129	4	2	0	0	20.602	3.286	9	0.727	0.701	0.973	0	1.903	5.118	97.115	0.162	1	117.23	0.632504	0	-0.512	0	0.964	10.9	-4.631	0	0
0	-0.332	0	58.3	1.35	134	0.065	2	3	21.9998	0.00712001	19.8406	5	-0.171901	-6.26292	5	0	0	0	14.76	3.187	6	0.857	0.738	0.477	0	1.894	5.09	41.493	0.169	1	70.93	0.733867	0.534	6.672	4.539	0	11	0	0	0
0	-0.74	0	52.3	1.705	136	0.1	0	2	0	-0.0490195	3.74818	3	-0.105871	-8.09251	1	0	0	0	13.699	3.151	6	0.705	0.677	0.501	0	1.935	4.715	34.176	0.166	1	47.78	0.596783	0	8.182	8.861	1.396	0	0	0	1.592
0	-0.672	0	57.6	1.705	138	0.087	0	3	21.9998	0.0224292	3.74818	5	-0.194887	-6.77151	3	0	0	0	12.815	3.135	5.5	0.857	0.751	0.512	0	1.873	4.79	36.691	0.159	1	66.24	0.720209	0	5.24	8.798	1.32	10.6	0	0	1.536
0	1.114	8.983	59.1	3.005	108	0.068	2	2	58.2824	0.0816102	0	4	-0.216057	-3.41691	4	0	1	0	13.034	2.816	4.5	0.7	0.65	0.516	0	1.875	4.676	50.892	0.171	1	111.65	0.643579	-0.015	2.002	4.147	0	0	0	0	1.306
0	0.289	9.889	61.3	1.105	136	0.069	2	3	54.3959	0.00900354	21.0659	4	-0.157932	-6.73595	3	0	0	1	16.197	3.232	7.5	0.694	0.668	0.527	0	1.888	4.769	49.283	0.175	1	70.92	0.650462	0	5.492	4.52	1.274	5.14	0	0	0
0	0.988	19.7	71.5	2.315	146	0.062	2	3	54.3959	0.0178768	68.9458	4	-0.145127	-6.43579	3	2	0	1	18.357	3.232	8	0.616	0.64	0.964	0	1.893	4.819	69.895	0.165	1	116.74	0.676547	0	3.957	4.484	1.185	5.083	0	0	0
0	0.289	10.3	61.3	1.105	136	0.069	2	3	54.3959	0.0215626	21.0659	4	-0.137349	-6.73595	3	0	0	1	16.079	3.232	7.5	0.694	0.668	0.527	0	1.888	4.769	50.388	0.174	1	70.92	0.650462	0	5.267	4.506	1.23	5.14	0	0	0
0	-0.909	0	51.8	0.55	130	0.071	0	2	0	0.0136306	0	1	-0.157933	-5.75483	1	0	0	0	13.863	3.122	5.5	0.966	0.966	0.966	0	1.915	4.682	34.75	0.164	0	28.72	0.889916	0	8.699	0	0	0	0	0	2.255
0	-0.874	0	55.6	0.55	136	0.069	0	2	0	-0.01448	0	1	-0.106784	-6.48912	1	0	0	0	15.831	3.232	6.5	0.967	0.843	0.478	0	1.915	4.682	39.457	0.16	0	28.72	0.814012	0	9.116	0	0	0	0	0	2.238
0	-0.789	0	92.2	1.815	210	0.045	0	3	17.2485	0.0815126	6.24863	4	-0.216057	-8.64151	2	0	0	0	22.191	3.502	7	0.864	0.758	0.529	0	1.889	4.965	83.55	0.129	0	103.94	0.916254	0	3.666	0	0	5.144	0	0	4.792
0	-0.8	0	95.5	1.815	222	0.043	0	3	17.2485	0.0602092	6.24863	4	-0.195431	-9.58935	2	0	0	0	26.196	3.61	8.5	0.861	0.759	0.529	0	1.914	5.418	92.059	0.125	0	103.94	0.884149	0	5.816	0	0	5.158	0	0	4.848
0	0.222	9.669	78.5	3.165	172	0.049	1	3	28.8881	0.0748475	68.8232	4	-0.202995	-5.78161	4	2	0	0	17.326	3.307	6	0.645	0.662	0.616	0	1.991	5.505	63.792	0.119	1	114.33	0.821467	-0.189	5.966	8.37	0	5.628	0	0	2.003
0	-0.392	9.869	94.3	2.42	218	0.046	0	2	6.24863	0.0644627	57.1836	3	-0.191632	-10.0261	1	2	0	0	25.494	3.655	8	0.6	0.566	0.493	0	1.915	5.453	97.182	0.129	0	123.46	0.844725	0	6.064	0	0	0	0	0	4.776
0	-0.238	9.59	64.2	2.42	134	0.079	0	2	0	-0.04179	50.935	2	-0.127434	-4.56277	1	2	0	0	16.617	2.995	6	0.578	0.629	0.952	0	1.892	4.915	57.88	0.175	1	88.13	0.757635	0	4.008	0	0.93	0	0	0	3.094
0	-0.265	9.508	58	2.31	110	0.074	0	1	0	0.0729184	50.935	2	-0.19783	-4.20669	1	2	0	0	14.152	2.985	5	0.454	0.483	0.402	0	1.893	4.631	48.734	0.177	1	98.33	0.767782	0	4.119	0	0	0	0	0	1.96
0	0.27	9.706	77.9	2.065	172	0.057	1	2	18.0108	0.0693918	68.9458	2	-0.18466	-8.05597	1	2	0	0	19.953	3.262	7.5	0.534	0.579	0.653	0	1.892	5.345	67.677	0.143	0	92.21	0.670329	0	6.151	4.421	1.226	0	0	0	2.022
0	-0.412	0	75.2	2.01	172	0.049	1	2	17.8882	0.08275	17.8882	3	-0.216057	-6.91284	4	0	0	0	17.396	3.118	6	0.767	0.777	0.744	0	2.035	5.336	58.598	0.125	1	72.69	0.886614	0.344	6.372	4.165	0	5.044	0	0	2.071
0	-0.373	0	81.2	2.56	180	0.044	1	3	28.8881	0.0781216	17.8882	5	-0.213185	-5.70032	6	0	0	0	18.218	3.285	6	0.897	0.907	0.873	0	1.991	5.5	64.909	0.113	0	94.81	0.876067	0.154	5.681	8.404	0	10.7	0	0	2.05
0	0.282	0	74.7	2.92	146	0.062	2	2	36.0215	0.0914326	36.0215	4	-0.211616	-4.30791	3	0	0	0	18.208	3.214	6.5	0.877	0.903	0.823	0	1.889	4.868	69.571	0.156	1	106.5	0.809698	0.307	0.786	0	0	4.984	0	0	1.935
0	-0.795	0	97	2.42	214	0.043	0	3	6.24863	0.0815215	6.24863	4	-0.216057	-7.74365	3	0	0	0	22.531	3.501	6.5	0.845	0.879	0.78	0	1.893	5.047	99.822	0.126	0	88.92	0.890437	0.292	1.624	0	0	5.069	0	0	4.008
0	1.032	19.9	55.7	2.865	118	0.076	2	2	25.3852	0.112738	50.935	2	-0.228716	-4.12547	3	2	1	0	10.313	2.774	3.5	0.453	0.474	0.422	0	2.017	4.932	44.585	0.167	1	90.97	0.505255	0.342	3.667	4.334	0	0	0	-0.633	0
0	-0.198	9.431	59.8	2.42	128	0.067	0	1	3.12431	-0.102267	54.0593	3	-0.111998	-3.2416	1	2	0	0	12.914	2.86	5	0.825	0.803	0.532	0	1.877	4.567	53.279	0.17	1	81.84	0.771389	6.223	2.223	0	0	5.281	0	0	6.212
0	2.995	19	49.5	3.915	94	0.088	3	0	58.2824	0.119196	50.935	3	-0.22182	-2.04893	4	2	1	0	10.595	2.436	3.5	0.549	0.576	0.503	0	2.016	4.802	41.824	0.193	1	116.99	0.674755	0.499	2.771	4.256	0	0	0	-0.629	0
0	2.159	18.5	46.9	3.115	82	0.067	3	0	43.396	0.102031	68.9458	2	-0.209101	-2.59747	6	2	1	0	11.629	1.885	4	0.536	0.518	0.545	0	1.862	4.712	50.516	0.188	1	90.11	0.655296	1.843	1.786	0	0	0	0	-0.374	0
0	2.159	18.5	46.9	3.115	82	0.067	3	0	43.396	0.102038	68.9458	2	-0.207155	-2.59747	6	2	1	0	11.507	1.891	3.5	0.536	0.518	0.545	0	1.862	4.712	51.555	0.187	1	90.11	0.655296	1.766	1.661	0	0	0	0	-0.383	0
0	1.808	19.4	68.8	3.47	138	0.06	2	2	0	0.113216	101.87	1	-0.2067	-5.67543	3	4	0	0	15.265	2.956	4.5	0.406	0.413	0.493	0	2.016	5.065	65.403	0.144	1	128.59	0.657551	1.021	4.363	4.351	0	0	0	0	0
0	0.364	19.3	80	3.63	160	0.071	0	2	3.12431	0.0901355	104.994	3	-0.216057	-6.27657	0	4	0	0	18.483	3.457	6.5	0.557	0.588	0.506	0	1.982	4.734	75.897	0.156	1	144.62	0.70553	0	1.892	4.067	0	0	0	0	2.535
0	0.828	19.2	99.2	4.13	198	0.053	3	3	3.12431	0.132769	79.4446	5	-0.238619	-8.36609	2	2	1	1	21.494	3.517	6.5	0.557	0.573	0.533	0	2.087	5.398	105.877	0.123	0	149.6	0.733969	0	-0.54	0	0	0	0	0	1.005
0	0.309	18.9	76.3	2.97	158	0.058	0	2	10.9999	0.0798594	101.87	2	-0.221853	-9.40074	3	4	0	0	15.236	3.237	6.5	0.522	0.517	0.541	5.66	1.889	4.916	59.449	0.153	1	139.79	0.738043	0	4.105	8.134	0	11.6	0	0	0
0	1.498	19.6	97.2	3.42	190	0.04	6	4	0	0.127769	50.7705	6	-0.229384	-7.11632	10	0	2	2	20.094	3.549	8	0.622	0.67	0.989	0	1.947	5.272	108.965	0.133	0	132.8	0.486218	0.368	-0.27	0	2.868	0	0	0	0
0	-0.871	0	66.5	1.1	186	0.065	0	2	0	0.0612015	0	2	-0.208753	-11.0804	4	0	0	0	11.182	3.249	6.5	0.952	0.954	0.945	12.21	1.942	4.627	39.457	0.16	0	52.06	0.685534	0.77	11.3	9.363	0	12.2	0	0	0
0	-0.222	8.931	57.7	1.405	108	0.111	2	1	3.12431	0.142601	28.5095	5	-0.236339	-2.46985	2	0	1	1	10.437	2.623	3.5	0.755	0.785	0.698	0	1.865	4.736	44.812	0.192	1	87.57	0.743281	0	-1.537	3.866	0	0	0	0	0.989
0	-0.385	0	42.6	0.25	118	0.117	1	2	0	0.0655577	4.4108	0	-0.21912	-5.08916	0	0	0	0	8.073	2.747	4	0.875	0.648	0.466	0	1.948	4.892	26.061	0.192	1	12.03	0.478775	1.094	5.379	0	0	0	0	1.297	0
0	-0.797	0	50.8	1.21	108	0.088	0	0	3.12431	0.0607595	12.2453	2	-0.215862	-3.97156	1	0	0	0	7.497	2.5	3	0.777	0.789	0.665	0	1.916	4.453	39.362	0.196	1	29.54	0.895506	2.541	0.945	0	0	5.263	0	0	1.94
0	-0.173	9.255	64.2	1.21	102	0.092	0	1	10.9999	-0.00711907	78.2981	0	-0.215861	-5.00323	2	2	0	0	13.22	2.819	5.5	0.62	0.617	0.627	0	1.887	4.566	66.056	0.201	1	55.05	0.6962	0	-2.489	0	0	5.132	0	0	0
0	-0.173	9.379	54.3	1.815	102	0.092	0	0	3.12431	-0.0795836	63.1803	1	-0.123956	-2.78075	0	2	0	0	13.274	2.362	5	0.655	0.688	0.588	0	1.899	4.295	55.363	0.199	1	69.37	0.78211	2.308	1.181	0	0	0	0	0	3.622
0	-0.696	0	30	0.55	70	0.152	0	0	0	-0.0168721	3.38515	2	-0.108219	-5.44897	1	0	0	0	6.112	1.48	3	0.818	0.768	0.989	5.4	1.873	3.855	12.83	0.247	1	38.92	0.620455	0	3.361	7.829	1.446	5.399	0	0	0
0	-0.772	0	90.7	2.42	194	0.05	0	3	0	0.00855779	6.28704	4	-0.179246	-7.63994	6	0	0	0	22.72	3.3	9	0.912	1.844	1.449	0	1.948	4.308	101.221	0.131	0	74.76	0.63255	0.224	2.88	0	0	0	0	0	1.443
0	-0.924	0	63.2	0.605	158	0.058	0	2	0	0.06139	0	1	-0.184432	-9.08189	5	0	0	0	13.992	3.206	5	0.706	0.706	0.706	0	2.063	5.194	46.993	0.155	0	26.3	0.515516	0	8.211	0	0	5.989	0	0	0
0	-0.412	0	44.8	0.8	122	0.086	1	2	0	0.0814672	0	1	-0.202106	-6.3103	2	0	0	0	0	2.833	3.5	0.901	0.847	0.901	0	2.045	4.926	22.671	0.181	1	24.92	0.538146	0.912	7.228	4.495	1.708	0	0	0	0
0	-0.737	0	86.9	2.31	200	0.063	0	3	0	0.0820256	3.10147	4	-0.216057	-11.4494	2	0	0	0	16.067	3.593	9	0.877	1.235	0.783	11.59	1.986	4.309	63.106	0.146	0	86.2	0.724096	0	3.212	8.704	0	11.4	0	0	0
0	-0.686	0	56.4	1.705	118	0.076	0	3	10.9999	0.0818907	0	4	-0.216057	-5.17067	3	0	0	0	10.372	2.539	4.5	0.865	0.753	0.523	0	1.859	4.558	38.848	0.185	1	57.01	0.706219	0	1.837	7.868	0	5.78	0	-0.974	1.353
0	-0.709	0	86.4	2.365	186	0.049	0	3	21.9998	0.0182408	3.0551	5	-0.201153	-7.48696	5	0	0	0	22.421	3.571	8	0.826	0.754	0.527	0	1.904	5.325	86.19	0.129	0	94.5	0.68507	0	3.17	4.538	1.182	15.6	0	-0.736	1.487
0	-0.717	0	88	1.21	152	0.06	0	2	0	0.0799787	7.75952	2	-0.203208	-9.00277	4	0	0	0	18.151	3.137	7.5	0.645	0.595	0.551	5.49	1.869	5.003	86.634	0.167	0	47.28	0.65115	0	-3.22	0	0	5.493	-5.22	0	0
0	-0.717	0	88	1.21	152	0.06	0	2	0	0.0799787	7.75952	2	-0.203633	-9.00277	4	0	0	0	18.218	3.064	7.5	0.645	0.595	0.551	5.49	1.869	5.003	86.365	0.167	0	47.28	0.65115	0	-3.154	0	0	5.494	-5.217	0	0
0	-0.294	0	60.1	1.405	132	0.062	1	2	0	0.0711138	3.0551	2	-0.191813	-7.84688	3	0	0	0	13.459	3.018	6	0.612	0.641	0.546	0	1.859	5.029	44.971	0.182	0	41.99	0.554337	0.772	5.154	4.253	1.451	0	0	0	0
0	0.946	0	83.1	3.665	158	0.041	3	2	75.787	0.0650322	53.7872	7	-0.207884	-5.22502	9	0	0	0	17.514	2.975	6.5	0.871	0.823	0.558	0	1.872	5.494	79.472	0.137	1	130.48	0.637757	0.308	1.482	7.509	0	11.2	0	0	0
0	0.972	0	79.7	3.665	152	0.042	3	2	75.787	0.0726173	53.7872	7	-0.213495	-5.77473	8	0	0	0	15.295	2.97	6	0.864	0.813	1.014	0	1.874	5.309	70.518	0.137	1	130.48	0.535477	0.306	1.018	7.467	0.873	11.2	0	0	0
0	-0.372	0	66.5	1.35	180	0.067	1	3	3.12431	0.0641746	3.12431	4	-0.19829	-7.88641	1	0	0	0	7.024	3.355	4	0.768	0.761	0.893	0	1.873	5.388	44.46	0.156	1	70.48	0.653935	5.054	8.542	13.5	1.747	0	0	0	1.785
0	-0.277	0	57.4	1.405	126	0.063	1	2	10.9999	0.081877	3.0551	3	-0.19894	-6.68359	3	0	0	0	11.544	3.008	6	0.723	0.68	0.537	0	1.859	4.773	39.252	0.168	1	51.22	0.606968	0.699	4.857	4.241	1.455	5.41	0	0	0
0	-0.294	0	65.4	1.405	132	0.062	1	2	0	0.0736175	9.12102	2	-0.191404	-7.05147	3	0	0	0	13.627	3.022	6.5	0.638	0.656	0.673	0	1.857	5.029	50.751	0.173	1	41.99	0.61371	0.632	3.568	4.191	1.376	0	0	0	0
0	0.267	19	64.8	1.105	140	0.063	2	3	57.0191	0.0586496	6.24863	4	-0.191404	-5.91974	5	0	0	2	16.624	2.87	6	0.742	0.682	0.771	0	1.873	4.757	59.027	0.156	1	96.1	0.840066	1.831	2.749	0	1.214	0	0	0	3.739
0	1.248	0	60.6	3.665	106	0.063	3	2	53.7872	0.0905022	56.8423	5	-0.213485	-4.99646	4	0	0	0	12.031	2.705	5	0.626	0.606	0.553	0	1.845	4.688	49.545	0.166	1	112.02	0.516939	-0.056	0.054	7.347	0.894	0	0	0	0
0	0.483	18.3	63.8	2.67	112	0.079	2	2	0	0.082888	76.3202	4	-0.204727	-5.35123	3	2	1	1	15.376	2.813	5.5	0.528	0.529	0.827	0	1.888	4.539	67.18	0.173	1	135.52	0.681492	0	0.252	0	1.047	0	0	-1.019	1.076
0	0.247	9.575	87.9	2.615	174	0.038	1	3	50.8879	0.0190505	68.8232	5	-0.198188	-7.90291	8	2	0	0	22.175	3.443	8	0.719	0.654	0.545	0	1.899	5.53	91.753	0.133	0	114.97	0.716683	-0.057	4.79	3.959	0	16.6	0	0	0
0	0.348	0	55.3	2.26	114	0.084	2	1	17.8882	0.0793085	17.8882	3	-0.216057	-4.98364	1	0	0	0	9.899	2.859	4.5	0.626	0.593	0.493	0	1.858	4.793	39.621	0.162	1	70.56	0.40206	0.196	2.088	3.929	0	0	0	0	0
0	1.018	0	70.4	1.96	138	0.06	3	2	35.899	0.0737135	38.9541	4	-0.213044	-6.06705	4	0	0	0	15.097	3.067	5.5	0.613	0.557	0.492	0	1.844	5.26	64.243	0.131	1	99.66	0.593263	0.141	1.655	3.883	0	0	0	0	0
0	-0.427	0	84.9	2.01	200	0.043	1	3	51.0104	-0.08552	18.0108	5	-0.192709	-6.71196	8	0	0	0	23.639	3.496	9	0.929	0.933	0.922	0	1.974	5.422	102.426	0.121	0	83.09	0.879976	2.655	5.71	0	0	22.5	-0.171	-0.578	0
0	-0.819	0	59.1	0.55	158	0.068	0	2	10.9999	0.0781898	3.0551	2	-0.205359	-8.65414	1	0	0	0	7.171	3.092	5	0.759	0.7	0.491	0	1.92	5.215	33.097	0.158	0	34.48	0.795838	0	7.981	9.647	1.592	6.191	0	0	0
0	-0.352	9.81	74.5	1.76	178	0.056	0	2	21.9998	0.0743355	50.935	3	-0.211809	-8.40436	2	2	0	0	13.552	3.238	6	0.645	0.664	0.913	0	1.936	5.349	53.341	0.146	0	89.53	0.829058	0	6.982	9.599	1.497	11.7	0	0	0
0	-0.817	0	69.1	0.55	182	0.052	0	2	14.1242	0.0815269	3.12431	2	-0.210033	-8.87987	3	0	0	0	14.157	3.378	6.5	1.047	0.913	0.686	0	1.933	5.108	45.434	0.142	0	37.72	0.863085	1.877	8.713	9.753	1.577	6.417	0	0	2.302
0	-0.794	0	71.5	0.55	188	0.051	0	2	14.1242	0.0813089	6.17942	2	-0.199023	-9.97026	3	0	0	0	16.658	3.513	7.5	0.869	0.758	0.508	0	1.933	5.108	48.644	0.139	0	37.72	0.780314	1.861	9.627	9.768	1.579	6.426	0	0	2.296
0	-0.841	0	66.4	0.55	184	0.062	0	2	10.9999	0.0815253	3.0551	2	-0.213945	-10.532	1	0	0	0	8.072	3.372	5.5	0.751	0.695	0.483	0	2.061	5.284	38.121	0.144	0	34.48	0.814014	0	10.4	9.787	1.596	6.384	0	0	0
0	0.304	0	64.5	2.26	130	0.047	2	2	46.8989	0.0617589	35.899	3	-0.167469	-5.65445	4	0	0	0	16.427	2.966	5.5	0.759	0.768	1.06	0	1.851	4.855	66.863	0.15	1	79.79	0.748791	0	3.056	3.988	3.111	5.307	0	0	0
0	-0.672	0	54.7	1.76	112	0.079	0	2	0	-0.0727766	1.55073	3	-0.08226	-4.89773	3	0	0	0	14.006	2.607	6.5	0.786	1.342	1.293	0	1.913	4.596	48.317	0.189	1	49.74	0.731416	0	3.47	3.795	3.194	0	0	0	0.321
0	-0.173	0	50.5	2.01	100	0.085	1	1	29.0106	0.0464046	18.0108	4	-0.205381	-3.3341	2	0	0	0	12.065	2.425	4.5	0.877	0.818	1.031	0	1.854	4.722	39.781	0.192	1	71	0.713811	0	1.497	4.137	1.3	5.312	0	-0.343	1.341
0	0.102	12.2	99.8	2.315	216	0.035	2	3	87.273	0.082703	17.8882	7	-0.216057	-7.01955	4	0	1	0	25.07	3.565	9.5	0.9	0.901	0.896	0	1.939	4.304	119.076	0.12	0	106.56	0.779845	0	3.073	0	0	21.2	-2.184	-0.752	1.212
0	0.728	11.9	84.4	2.51	190	0.04	3	3	94.1613	0.0826629	35.7765	6	-0.216057	-6.4806	4	0	1	0	18.459	3.332	7.5	0.836	0.831	0.845	0	1.936	4.599	83.922	0.121	0	89.05	0.651054	0	3.941	0	0	15.8	-1.994	-0.384	0
0	-0.164	9.069	27.3	1.405	60	0.2	1	0	3.00179	0.0810162	28.387	2	-0.216057	-1.30864	1	0	1	0	3.704	0.746	2	0.676	0.693	0.635	0	1.832	3.914	11.551	0.271	1	35.83	0.854311	1.421	1.252	3.964	0	0	0	0	1.801
0	-0.75	0	39.5	1.155	90	0.133	0	1	0	-0.0299665	0	2	-0.0904511	-3.38989	0	0	0	0	10.35	1.998	5.5	0.651	0.605	0.498	0	1.845	3.992	31.034	0.211	1	32.67	0.786488	0.812	2.145	4.307	0	0	-0.249	0	1.561
0	-0.864	0	48.5	0.605	130	0.087	0	2	0	0.0624968	0	1	-0.193197	-4.11716	1	0	0	0	8.19	2.854	3	0.907	0.955	0.8	0	1.919	5.029	32.688	0.168	1	25.24	0.694866	4.752	5.864	0	0	0	0	0	4.085
0	-0.886	0	37.6	0.605	114	0.131	0	1	3.12431	0.0600347	3.12431	1	-0.192271	-3.71437	1	0	0	0	4.95	2.5	3.5	1.041	1.061	0.999	0	1.879	4.734	22.347	0.184	1	12.47	0.541457	2.888	4.117	0	0	6.073	0.144	0.18	2.428
0	0.548	18	57.3	2.615	96	0.096	2	1	3.00179	0.077105	79.322	4	-0.233266	-2.71777	3	2	1	1	11.777	2.59	5	0.592	0.603	0.574	0	1.862	4.593	50.256	0.2	1	115.79	0.635644	-0.311	-0.22	3.953	0	0	0	0	1.099
0	0.267	0	65.8	2.81	136	0.057	3	2	17.8882	0.0802441	34.5512	5	-0.216057	-5.06449	3	0	0	0	13.685	2.881	4.5	0.724	0.72	0.729	0	1.873	4.925	50.118	0.14	1	96.44	0.804783	0	3.145	8.173	0	4.644	0	0	0
0	0.321	0	52.2	2.205	124	0.09	3	2	17.8882	0.0923244	34.5512	4	-0.203575	-4.80621	3	0	0	0	5.664	2.862	3	0.72	0.711	0.734	5.11	1.946	5.101	30.299	0.166	1	83.28	0.668273	1.686	4.886	8.068	0	5.113	0	0	0
0	-0.336	0	61.8	1.955	150	0.057	1	2	17.8882	0.0717926	18.5813	3	-0.206756	-7.23648	6	0	0	0	10.098	3.025	4.5	0.739	0.771	0.974	0	1.906	5.273	41.587	0.132	1	59.28	0.54575	0.958	6.05	8.787	3.015	0	0	0	2.153
0	-0.322	0	87.3	1.955	172	0.049	1	2	17.8882	0.0633578	26.3408	3	-0.206759	-8.32589	6	0	0	0	15.6	3.174	6.5	0.659	0.675	0.892	0	1.906	5.325	72.205	0.117	0	59.28	0.543378	0.605	2.158	8.325	1.239	0	-4.5	0	2.033
0	0.208	0	72.8	1.655	172	0.057	2	3	17.8882	0.0687085	18.5813	4	-0.209857	-7.91907	5	0	0	0	10.471	3.174	5	0.746	0.75	0.919	0	1.906	5.437	51.214	0.136	1	88.38	0.600631	0.78	4.736	8.761	1.338	0	0	0	2.106
0	0.327	9.739	60.8	2.205	132	0.062	2	3	43.2735	0.0633272	21.6364	4	-0.205327	-6.55709	7	0	0	1	13.306	3.053	5	0.648	0.641	0.526	0	1.88	5.223	46.521	0.135	1	79.51	0.685612	0.982	3.967	8.469	1.365	0	0	0	2.079
0	0.304	0	63.2	1.655	144	0.07	2	2	17.8882	0.062893	18.5813	4	-0.200058	-6.47838	5	0	0	0	11.524	3.096	4.5	0.785	0.77	0.944	0	1.88	5.26	44.687	0.166	1	88.38	0.772652	0.924	3.715	8.588	1.343	0	0	0	2.069
0	3.917	8.422	71	5.02	100	0.064	6	3	49.3022	0.0952234	75.0129	6	-0.224491	-1.9198	4	0	1	1	15.214	2.5	7	0.992	1.513	1.61	0	1.903	4.672	85.077	0.176	0	162.44	0.566195	-0.547	-3.261	0	0	0	0	0	0
0	1.162	9.349	72.5	3.525	120	0.065	2	2	45.1706	0.0833644	86.6564	4	-0.197886	-4.3985	2	2	0	0	14.895	2.713	6	0.731	1.25	1.484	0	1.916	4.757	77.326	0.164	1	130.32	0.708805	0	-1.446	0	0	4.935	0	0	0
0	-0.788	0	73.6	1.1	184	0.054	0	2	6.12611	0.0816461	6.12611	3	-0.216057	-8.74732	0	0	0	0	16.025	3.45	6.5	0.801	0.776	0.682	0	1.906	5.027	52.95	0.135	0	48.8	0.828932	0	6.772	9.388	1.38	0	0	0	3.434
0	-0.763	0	41.1	1.155	96	0.125	0	2	0	0.0693287	3.0551	2	-0.208557	-4.94419	0	0	0	0	6.936	2.5	3	0.666	0.595	0.458	0	1.901	4.459	22.433	0.209	1	34.89	0.743309	0	3.171	4.216	0	0	0	0	1.568
0	-0.415	9.817	94.7	2.31	242	0.046	0	2	3.00179	0.0810461	53.9368	3	-0.215573	-11.7076	2	2	0	0	20.832	3.744	8	0.5	0.578	0.864	0	1.975	5.653	74.664	0.119	0	96.31	0.776625	0.855	10.9	9.537	1.365	0	0	0	3.665
0	-0.817	0	70.5	1.1	184	0.054	0	2	6.12611	0.0810776	6.12611	3	-0.193428	-8.78479	3	0	0	0	15.932	3.238	6.5	0.801	0.804	0.916	0	2.039	5.136	51.094	0.139	0	48.8	0.894898	1.927	8.111	9.247	1.424	0	0	0	3.71
0	-0.372	0	68.5	1.405	174	0.06	1	2	14.1242	0.0505981	3.12431	3	-0.205616	-8.39855	3	0	0	0	13.353	3.183	6	0.829	0.801	0.925	0	2.033	5.171	46.664	0.152	0	67.35	0.898741	1.781	6.797	8.486	1.325	5.648	0	0	2.211
0	-0.345	0	87	1.46	184	0.047	1	3	21.9998	0.00126667	9.12102	4	-0.188561	-8.18882	5	0	0	0	21.016	3.418	7.5	0.861	0.826	0.96	0	1.915	5.358	85.968	0.141	0	86.22	0.855488	0.218	2.949	4.603	1.298	16.7	0	0	0
0	0.353	9.562	76.9	2.67	146	0.062	1	2	29.0106	0.0693982	68.9458	3	-0.210155	-7.52527	1	2	0	0	18.226	3.231	7.5	0.626	0.575	0.535	0	1.933	5.112	76.351	0.159	1	113.58	0.619426	0	0.928	4.298	0	5.742	0	0	0
0	-0.358	0	67.8	1.46	150	0.068	1	2	29.0106	0.0745551	18.0108	3	-0.223004	-7.87863	1	0	0	0	13.671	3.181	6	0.772	0.739	0.498	0	2.038	5.223	50.136	0.167	1	67.76	0.793157	0	3.507	4.598	0	5.906	0	0	0
0	-0.336	0	73	1.46	148	0.054	1	2	32.135	0.0382027	30.2561	3	-0.211982	-6.14327	3	0	0	0	17.429	3.104	7	0.849	0.87	0.728	0	1.931	5.04	69.263	0.152	1	71	0.861615	1.67	1.004	4.303	0	5.931	0	0	2.161
0	-0.294	0	68.6	2.01	134	0.065	1	3	29.0106	0.0805294	18.0108	4	-0.219406	-6.35168	1	0	0	0	14.769	3.224	6.5	0.816	0.773	0.52	0	1.92	4.912	55.03	0.163	1	91.55	0.732062	0	1.589	4.336	0	5.748	0	0	0
0	-0.371	0	72.2	2.01	154	0.063	1	3	29.0106	0.080985	18.0108	4	-0.218757	-7.49527	1	0	0	0	14.17	3.291	6	0.777	0.788	0.753	0	2.06	5.124	53.909	0.151	1	91.55	0.830898	0	3.426	4.427	0	5.96	0	0	0
0	0.331	0	47.6	1.655	114	0.105	1	2	32.8972	0.0254425	3.0551	2	-0.170849	-6.21598	1	0	0	0	12.192	2.697	5	0.528	0.594	0.515	0	1.887	4.514	35.139	0.186	1	55.98	0.691271	0	6.33	4.487	1.361	0	0	0	0
0	0.988	9.732	75.6	2.81	154	0.074	1	2	43.8971	0.0608673	50.935	2	-0.208505	-7.27015	1	2	0	0	16.109	3.209	5.5	0.627	0.588	0.51	0	1.974	5.143	72.388	0.161	1	131.16	0.631892	0	1.221	0	0	11.1	0	-0.961	0
0	-0.815	0	54.8	1.1	116	0.071	0	2	0	0.0691977	10.2429	2	-0.213665	-6.26839	3	0	0	0	8.518	2.851	3.5	0.579	0.667	0.913	0	1.921	4.892	38.769	0.182	1	36.68	0.709114	0.437	3.296	4.576	1.373	0	0	0	0
0	1.069	0	59.1	3.06	122	0.105	2	0	32.8972	0.0463172	0	3	-0.214608	-3.64255	1	0	0	0	13.156	3.068	5.5	0.787	0.792	0.773	0	1.917	4.8	55.945	0.182	1	105.21	0.619668	0	0.435	0	0	5.327	-1.539	0	0
0	1.522	20.1	93.2	3.255	190	0.046	3	3	105.667	0.0619192	0	7	-0.21107	-6.14539	8	0	0	2	22.868	3.479	7	0.827	0.799	0.972	0	1.928	5.28	107.792	0.125	0	152.83	0.699376	0.667	1.8	0	1.072	10.9	0	-0.845	1.178
0	0.867	0	74.3	3.115	174	0.079	2	2	32.8972	-0.0369704	0	3	-0.194484	-5.78515	2	0	0	0	20.341	3.323	10.5	0.802	0.806	0.792	0	1.95	4.793	93.669	0.149	1	107.72	0.73617	0.654	-0.314	0	0	11.4	-2.869	0	0
0	-0.807	0	36.6	0.55	92	0.143	0	1	10.9999	0.0499718	0	1	-0.197212	-4.48728	0	0	0	0	6.559	2.525	3.5	0.948	0.84	0.479	0	1.856	4.579	17.782	0.228	1	21.59	0.824236	0	4.945	4.549	0	5.854	0	0	0
0	-0.769	0	56.8	0.55	152	0.083	0	3	32.9997	0.043866	3.0551	4	-0.216057	-7.30398	0	0	0	0	9.811	3.123	5	0.909	0.788	0.45	0	1.93	4.851	28.79	0.162	1	45.51	0.832884	0.24	7.991	4.89	0	16.4	0	0	2.125
0	-0.815	0	49.1	0.605	122	0.086	0	2	3.12431	0.0615433	3.12431	1	-0.164513	-6.66945	0	0	0	0	13.491	2.71	5	0.739	0.777	0.703	0	1.91	4.676	39.573	0.18	0	20.31	0.544387	0.502	5.19	0	1.663	0	0	0.523	1.861
0	0.915	9.641	83.6	2.92	162	0.046	2	2	18.0108	0.073983	72.0009	2	-0.198098	-9.21591	3	2	0	0	19.745	3.357	7.5	0.444	0.431	0.506	0	1.9	5.48	93.808	0.162	0	104.02	0.593134	0	1.638	0	0	0	0	0	0
0	-0.198	9.517	76.3	1.815	134	0.079	0	2	3.12431	0.072301	61.8188	1	-0.199405	-6.11711	1	2	0	0	15.426	2.904	6.5	0.556	0.58	0.928	0	1.899	4.871	74.316	0.173	1	66.13	0.603696	0.143	0.191	0	1.288	0	-4.493	-0.508	1.325
0	-0.717	0	63.6	0.605	118	0.095	0	2	3.12431	0.0699713	10.8838	1	-0.199807	-5.32688	1	0	0	0	11.343	2.579	5	0.624	0.643	0.915	0	1.888	4.653	49.98	0.188	1	20.31	0.628388	0.26	0.384	0	1.334	0	-4.388	-0.434	1.556
0	0.29	9.129	43	1.105	104	0.125	3	1	0	0.0665807	34.2068	2	-0.224492	-2.55283	2	0	1	1	10.339	2.554	4	0.588	0.603	0.558	0	1.942	4.735	31.634	0.204	1	49.33	0.704647	1.081	1.755	0	0	0	0	1.943	0
0	2.743	28.1	69.4	1.855	128	0.082	5	3	94.0439	0.188937	20.9433	6	-0.242733	-4.19242	3	0	0	3	15.016	3.087	6	0.606	0.561	0.48	0	1.85	4.793	62.631	0.162	1	131.25	0.525145	0	-1.566	3.803	0	0	0	0	0
0	-0.277	0	59.4	1.405	128	0.067	1	3	50.8879	0.0334763	17.8882	5	-0.184909	-4.77099	4	0	0	0	12.813	2.883	5.5	0.94	0.869	0.545	0	1.853	5.071	40.583	0.146	1	69.15	0.787779	0.077	4.593	4.088	0	16.1	0	0	0
0	0.251	0	63	2.81	128	0.054	2	3	17.8882	0.0959373	17.8882	4	-0.223141	-4.40292	3	0	0	0	8.865	2.88	3.5	0.697	0.714	0.656	0	1.885	5.136	46.983	0.16	1	83.45	0.826951	0	1.144	7.978	0	0	0	0	0
0	0.251	0	63	2.81	128	0.054	2	3	17.8882	0.0959441	17.8882	4	-0.223558	-4.25	3	0	0	0	8.865	2.88	3.5	0.697	0.714	0.656	0	1.885	5.136	47.2	0.16	1	83.45	0.826951	0	1.301	7.884	0	0	0	0	0
0	0.309	19.9	72.2	2.97	160	0.061	0	2	17.2485	0.0263071	108.119	2	-0.185034	-5.40226	1	4	0	0	16.425	3.087	5.5	0.598	0.627	0.553	0	2.023	4.865	63.809	0.156	1	120.24	0.797789	2.911	5.339	4.506	0	5.226	0	0	4.401
0	0.255	10	55.8	2.26	124	0.074	2	2	43.2735	0.0712103	17.8882	3	-0.216057	-3.83291	3	0	1	0	12.028	2.832	3.5	0.687	0.707	0.642	0	1.901	5.019	41.359	0.146	1	66.62	0.600953	0	4.151	4.014	0	0	0	-1.24	2.08
0	-0.236	9.899	66.8	1.815	146	0.073	0	3	21.9998	0.0657358	50.935	4	-0.190206	-6.75118	2	2	0	0	12.969	2.986	5.5	0.659	0.6	0.767	0	1.885	4.926	54.558	0.17	1	116.68	0.5531	0.482	3.7	0	1.199	10.7	0	0	1.542
0	-0.806	0	64.8	1.21	136	0.057	0	2	10.9999	0.0752699	3.0551	3	-0.209093	-6.77453	4	0	0	0	13.08	2.861	4.5	0.701	0.631	0.478	0	1.899	4.988	58.312	0.171	1	52.6	0.576906	0	1.796	0	0	10.8	0	-1.044	0
0	0.147	9.416	79.2	3.165	182	0.052	1	2	0	0.0886021	50.935	3	-0.216057	-9.97548	0	2	0	0	14.17	3.298	6	0.475	0.499	0.433	0	2.032	5.2	58.641	0.131	0	100.7	0.837453	0	6.553	9.621	0	0	0	0	0
0	-0.762	0	53.9	0.605	114	0.084	0	2	0	0.0833445	0	1	-0.200806	-7.33041	4	0	0	0	10.229	2.804	4.5	0.844	0.741	0.521	10.69	1.847	5	34.866	0.183	0	43.35	0.729281	0	3.022	0	0	10.7	0	0	0
0	-0.314	9.78	35.2	0.8	90	0.133	1	0	25.3852	0.0962188	0	3	-0.205099	-2.0353	2	0	0	1	4.68	2.186	2.5	0.838	0.878	0.75	0	2.01	4.378	19.748	0.218	1	36.36	0.826565	5.927	3.31	4.247	0	0	0	0	2.457
0	1.069	19.4	57.7	2.92	108	0.068	2	1	43.396	0.0996665	68.9458	2	-0.222043	-4.04707	4	2	1	0	12.956	2.661	4.5	0.447	0.454	0.441	0	1.903	4.807	58.874	0.177	1	95.15	0.482436	0.112	2.154	0	0	0	0	-0.768	0
0	2.125	28.5	57.8	3.47	100	0.085	2	0	25.3852	0.109849	101.87	2	-0.197785	-3.27683	1	4	0	1	11.982	2.789	4.5	0.471	0.492	0.446	0	1.878	4.664	53	0.2	1	136.79	0.613261	0	1.082	3.982	0	0	0	0	0
0	-0.693	0	76.6	2.365	162	0.063	0	2	17.126	0.0484356	10.5369	5	-0.204152	-5.46535	4	0	0	0	17.018	3.104	5	0.893	0.856	0.538	0	1.844	5.345	76.408	0.143	1	88.51	0.777601	0.116	-0.336	4.291	0	10.4	0	-2.127	2.4
0	-0.781	0	30.5	1.1	74	0.128	0	1	0	0.0267509	2.24381	2	-0.195039	-4.36152	0	0	0	0	6.149	1.295	3.5	0.965	0.876	0.966	0	1.839	3.662	13.85	0.24	1	25.78	0.855594	0	4.02	8.762	1.593	0	0	0	0
0	1.604	18.2	95.8	3.42	164	0.034	6	3	58.0213	0.0744291	89.8471	8	-0.224713	-5.30937	12	0	2	2	23.45	3.374	8	0.788	0.729	0.509	0	1.882	5.491	143.129	0.146	0	151.26	0.69467	-0.806	-2.47	0	0	10.5	0	-1.483	0
0	0.869	9.453	88.6	2.565	166	0.036	4	4	69.0212	0.0331297	68.8726	7	-0.216057	-6.01097	7	0	1	1	24.739	3.355	8.5	0.849	0.778	0.509	0	1.88	4.881	132.883	0.133	0	123.19	0.757479	0	-0.24	0	0	15.8	0	-1.516	0
0	-0.762	0	50.9	0.55	124	0.111	0	2	10.9999	0.041943	0	2	-0.206976	-5.42831	1	0	0	0	9.65	3.04	4.5	0.904	0.85	0.487	0	1.905	4.9	29.481	0.193	1	44.12	0.808733	0	4.279	4.542	0	5.385	0	0	1.887
0	-0.689	0	50.8	1.705	104	0.098	0	0	3.12431	0.0562835	12.2453	3	-0.19663	-4.21405	0	0	0	0	7.808	2.5	3.5	1.009	1.016	0.834	5.69	1.84	4.125	31.387	0.195	1	62.29	0.840181	2.508	1.338	4.171	0	11	0	0	1.932
0	-0.198	0	60.4	1.405	130	0.071	1	3	21.9998	0.043439	0	4	-0.197841	-7.06703	3	0	0	0	14.409	2.962	6.5	0.918	0.809	0.812	0	1.853	4.52	44.726	0.17	1	60.45	0.69294	0	4.179	4.393	2.573	10.4	0	0	0
0	-0.233	0	79.4	2.615	160	0.052	1	3	0	0.0920896	1.55073	4	-0.105347	-7.93779	5	0	0	0	19.815	3.004	8	0.861	1.228	0.975	0	1.919	4.787	88.647	0.164	0	79.37	0.499271	1.439	1.981	4.355	2.463	0	0	0	0.786
0	-0.202	0	86.4	3.825	168	0.045	1	3	0	0.059653	1.55073	6	-0.106665	-7.16511	7	0	0	0	20.719	3.023	8	0.99	1.198	0.996	0	1.918	4.838	97.078	0.155	0	97.83	0.709414	-0.07	1.72	4.347	2.433	9.8	0	0	0.598
0	-0.369	0	51.3	1.405	124	0.09	1	2	29.0106	0.0771235	18.0108	2	-0.230348	-4.35762	2	0	0	0	5.579	2.819	3	0.831	0.844	0.803	0	1.966	4.669	31.331	0.176	1	51.22	0.663327	0	3.811	4.002	0	5.931	0	-0.248	0
0	-0.382	9.763	58.3	1.21	144	0.07	0	2	0	0.0758995	52.4857	1	-0.204391	-7.69263	1	2	0	0	11.821	3.031	5.5	0.267	0.46	0.884	0	1.913	5.12	43.513	0.172	0	58.18	0.666431	0.788	7.425	4.978	1.791	0	0	0.17	0
0	-0.317	9.711	54.5	1.21	134	0.079	0	2	0	0.0743866	52.4857	1	-0.198301	-7.02538	2	2	0	0	9.063	2.888	4.5	0.27	0.543	0.949	0	1.895	5.183	38.278	0.181	1	58.18	0.577085	0.813	6.312	4.931	3.499	0	0	0.194	0
0	-0.782	0	49.4	0	130	0.087	0	2	0	0.0623568	1.55073	1	-0.184391	-7.70373	2	0	0	0	8.608	2.877	4.5	0.857	0.872	0.733	0	1.865	5.155	31.165	0.187	0	12.36	0.507903	0.834	7.012	4.941	3.536	0	0	0.207	0
0	-0.798	0	52.2	0	138	0.072	0	2	21.9998	0.0524583	1.55073	3	-0.19861	-6.33591	4	0	0	0	9.417	2.919	4.5	0.937	0.863	0.974	0	1.876	5.058	32.535	0.178	1	30.82	0.702012	0.87	7.355	4.984	3.596	10.9	0	0.262	0
0	-0.244	9.53	49.3	1.76	110	0.094	0	1	10.9999	0.0617366	50.935	1	-0.181283	-3.68331	3	2	0	0	9.801	2.855	4	0.661	0.684	0.625	0	1.878	4.83	31.622	0.181	1	72.87	0.843032	0.294	3.877	4.487	0	5.701	0	0	2
0	0.267	9.809	61.6	2.56	144	0.07	1	2	0	0.0798492	53.9901	2	-0.216057	-8.63228	0	2	0	0	11.636	3.289	5	0.429	0.437	0.458	0	2.017	5.022	41.583	0.163	0	83.63	0.719679	0	6.111	9.326	0	0	0	0	0
0	0.251	0	54.5	1.05	136	0.069	2	2	0	0.0802305	0	2	-0.169769	-9.08911	0	0	0	0	15.128	3.043	7.5	0.949	0.735	0.674	0	1.916	4.452	38.488	0.163	0	69.04	0.740739	0	6.167	4.627	1.524	0	0.146	0	0
0	0.239	0	81.6	2.865	170	0.055	2	3	0	0.0886931	1.55073	4	-0.211237	-8.09147	1	0	0	0	16.829	3.307	8	0.798	1.271	0.967	0	1.931	5.189	71.752	0.156	0	88.16	0.648699	0	2.056	4.397	1.23	0	0	0	0
0	0.239	0	85.5	2.865	170	0.055	2	3	0	0.0886078	10.6718	4	-0.211238	-7.65216	1	0	0	0	16.829	3.307	8	0.753	1.184	1.21	0	1.931	5.189	77.943	0.156	1	88.16	0.681068	0	0.632	4.318	1.169	0	0	0	0
0	0.204	0	93.2	3.47	188	0.045	2	3	0	0.087361	1.55073	5	-0.196685	-8.21904	4	0	0	0	19.814	3.343	8	0.842	1.231	1.235	0	1.931	5.336	96.024	0.139	0	114.46	0.753689	0.176	0.06	4.413	0.942	5.136	0	0	0
0	0.191	0	86	2.865	182	0.045	2	3	10.9999	0.0857745	1.55073	5	-0.206416	-7.93654	3	0	0	0	18.153	3.322	8	0.869	1.293	1.23	0	1.931	5.382	81.633	0.145	0	97.39	0.741201	1.576	2.302	4.462	1.246	5.594	0	0	0
0	0.341	9.393	72.6	2.67	140	0.063	1	2	0	0.097163	50.935	2	-0.184059	-7.80442	3	2	0	0	16.23	3.083	6	0.408	0.483	0.678	0	1.912	5.155	75.412	0.171	1	91.99	0.590879	0	1.372	0	1.025	0	0	0	0
0	-0.322	0	88.4	2.67	170	0.047	1	3	0	0.0654277	1.55073	4	-0.184077	-7.46424	4	0	0	0	21.69	3.241	8	0.797	1.339	0.813	0	1.932	5.099	110.497	0.158	0	83.55	0.598537	0.083	-0.258	0	0	0	0	0	0.648
0	-0.232	0	85.8	3.825	166	0.043	1	3	0	0.0522417	1.55073	7	-0.166886	-6.91187	7	0	0	0	19.051	2.99	7	0.978	1.264	1.033	0	1.918	4.923	94.102	0.145	0	110.72	0.774833	-0.073	1.072	7.999	1.15	9.799	0	0	0.597
0	-0.392	9.707	89.5	2.42	200	0.049	0	2	10.9999	0.0627042	50.935	2	-0.205699	-9.19715	6	2	0	0	20.004	3.487	6	0.642	0.648	0.636	0	2.073	5.484	82.283	0.121	0	103.35	0.852521	0.224	4.716	0	0	11.3	0	0	2.019
0	0.194	0	59.3	1.655	160	0.071	2	2	0	0.0687379	0	2	-0.193118	-8.15056	1	0	0	0	9.87	3.088	5.5	0.73	0.77	0.938	0	1.861	5.389	38.375	0.147	0	54.02	0.742287	4.537	9.664	4.88	3.4	0	0	0	0
0	0.243	19.8	67.3	2.01	166	0.069	1	2	25.3852	0.0554321	50.935	3	-0.19744	-8.16249	3	2	0	1	12.637	3.032	5.5	0.403	0.561	0.938	0	1.88	5.342	51.28	0.145	0	91.3	0.711929	4.466	8.976	9.617	3.381	0	0	0	0
0	0.239	9.803	81.1	3.22	168	0.053	1	2	0	0.0799766	50.935	3	-0.216057	-8.97167	2	2	0	0	16.518	3.335	6	0.454	0.523	0.701	0	1.885	4.958	80.176	0.146	0	104.88	0.74149	0	2.15	4.509	1.058	0	0	0	0
0	0.441	9.597	76.4	3.825	140	0.076	1	3	0	0.0553966	52.4857	4	-0.157647	-6.30693	2	2	0	0	17.292	3.074	8	0.596	0.969	1.067	0	1.929	4.927	75.209	0.17	1	121.95	0.60448	0	0.443	4.167	1.004	0	0	0	0
0	-0.421	0	66.6	0.8	190	0.06	1	2	3.12431	0.0756759	6.17942	2	-0.205423	-9.71495	2	0	0	0	10.657	3.28	4.5	0.745	0.58	0.449	0	1.899	5.377	41.361	0.13	0	64.65	0.864899	4.203	10.6	5.177	0	0	0	0	4.46
0	1.768	19.5	72.5	3.97	144	0.058	4	3	82.9054	0.0770003	21.1351	6	-0.219953	-2.79263	9	0	2	0	16.676	2.908	5.5	1.047	1.089	0.956	0	1.851	5.329	71.156	0.138	1	128.95	0.713617	0.077	1.027	4.288	0	5.668	0	-0.942	2.697
0	-0.762	0	53.9	0.605	114	0.084	0	2	0	0.0816742	0	1	-0.200952	-7.33041	4	0	0	0	10.079	2.645	4.5	0.844	0.741	0.521	10.68	1.846	5	35.182	0.18	0	43.35	0.729281	0	2.978	0	0	10.7	0	0	0
0	-0.797	0	54	0.605	108	0.088	0	1	0	0.0879835	9.12102	1	-0.206785	-6.15681	3	0	0	0	8.147	2.5	4	0.777	0.771	0.703	10.59	1.85	4.75	34.23	0.19	1	43.35	0.880781	0	1.665	0	0	10.6	0	0	0
0	-0.841	0	80.8	0.605	178	0.056	0	2	0	0.0858176	18.242	1	-0.212151	-9.79987	2	0	0	0	13.82	3.448	7	0.681	0.675	0.613	11.72	1.852	4.407	65.531	0.159	0	43.35	0.888532	2.184	4.658	0	0	11.7	0	0	0
0	0.309	0	76.8	2.865	154	0.053	2	2	39.0233	0.0885617	40.574	5	-0.202906	-5.62688	4	0	0	0	17.753	2.918	6.5	0.929	1.256	1.035	0	1.918	4.832	76.035	0.164	1	126.2	0.695924	0.271	1.051	4.149	0	0	0	0	2.399
0	0.27	0	79.8	2.865	162	0.046	2	2	39.0233	0.0885617	40.574	5	-0.202905	-6.03042	6	0	0	0	18.562	2.988	6.5	0.918	1.258	1.03	0	1.919	4.908	86.768	0.158	1	126.2	0.64763	1.565	1.093	4.165	0	0	0	0	2.516
0	0.364	0	77.6	2.865	152	0.06	2	2	39.0233	0.0836059	40.574	5	-0.172214	-5.70675	2	0	0	0	18.757	2.895	7	0.935	1.217	0.868	0	1.915	4.927	73.084	0.15	1	126.2	0.757248	0.049	1.054	4.113	0	0	0	0	2.039
0	0.365	0	63.1	1.655	132	0.062	2	3	50.0232	0.0768843	39.0233	4	-0.198946	-6.6043	4	0	0	0	13.295	3.198	5.5	0.895	0.669	0.548	0	1.834	5.022	44.685	0.145	1	98.05	0.724021	0.062	3.19	4.142	0	5.403	0	0	1.71
0	0.282	0	78.1	1.655	166	0.043	2	3	72.023	0.0106992	39.0233	6	-0.176667	-7.66025	7	0	0	0	20.637	3.265	6.5	1.018	0.788	0.564	0	1.861	4.766	77.256	0.145	0	116.51	0.77734	1.361	3.711	4.216	0	17.1	0	0	1.674
0	0.363	0	98.8	2.865	170	0.055	2	2	39.0233	0.0850626	48.3335	5	-0.16887	-6.02901	2	0	0	0	22.923	3.274	9.5	0.851	1.075	1.047	0	1.915	4.959	107.247	0.142	0	126.2	0.750123	-0.182	-1.716	3.941	0	0	-4.539	0	1.628
0	-0.825	0	64.5	0.55	168	0.071	0	3	25.1241	0.0619489	3.12431	4	-0.199263	-6.20026	2	0	0	0	14.192	3.174	5	0.933	0.949	0.899	0	1.911	5.118	48.072	0.149	1	51.13	0.797211	0.617	7.317	4.972	0	11	0	-0.158	1.854
0	-0.341	9.635	75.5	1.76	178	0.064	0	3	25.1241	0.0706467	54.0593	4	-0.204859	-6.51657	2	2	0	0	16.811	3.247	5.5	0.699	0.712	0.681	0	1.912	5.133	63.355	0.141	1	96.95	0.803939	0.501	5.967	4.903	0	11	0	-0.254	1.788
0	0.472	0	49.7	2.81	114	0.105	2	1	42.2701	0.00082726	42.2701	4	-0.184669	-1.89367	1	0	0	0	11.907	2.254	4	1.234	1.296	1.084	0	1.73	4.327	37.115	0.188	1	82.5	0.846994	3.441	0.84	4.583	0	0	0	0.081	5.458
0	1.844	9.332	72.5	4.52	148	0.077	4	3	46.5203	0.0827046	21.1351	6	-0.22653	-3.46528	4	0	1	0	14.743	3.103	5	0.992	1.038	0.887	0	1.837	5.184	57.554	0.158	1	140.95	0.720154	-0.212	0.205	8.365	0	0	0	0	2.58
0	1.887	10.2	70.9	3.365	138	0.072	3	2	90.4174	0.0521845	21.1351	5	-0.209553	-4.2277	6	0	1	0	17.139	3.123	6.5	1.037	0.928	0.558	0	1.808	5.095	66.171	0.145	1	122.71	0.618995	-0.168	0.114	4.025	0	5.471	0	-1.017	2.491
0	1.887	19.1	70.1	3.915	136	0.069	4	3	71.9055	0.0917322	24.1902	6	-0.230381	-3.54399	6	0	1	1	16.001	3.076	5.5	0.815	0.745	0.485	0	1.845	5.144	61.226	0.146	1	132.08	0.632913	-0.157	0.558	8.235	0	0	0	0	2.616
0	1.766	19.4	76.1	3.97	148	0.054	4	3	82.9054	0.0914704	21.1351	6	-0.218877	-3.56822	9	0	2	0	17.315	3.167	6	1.032	1.002	0.568	0	1.814	5.226	76.884	0.133	1	128.95	0.732439	0.848	0.603	4.333	0	5.558	0	-0.961	2.724
0	1.894	10.2	67.1	3.365	132	0.075	3	2	90.4174	0.0630088	21.1351	5	-0.215809	-3.49341	5	0	1	0	15.429	3.111	6	1.053	1.005	0.559	0	1.814	4.9	58.852	0.15	1	122.71	0.688191	-0.04	0.213	4.032	0	5.472	0	-0.953	2.531
0	1.088	10.3	67.6	3.115	136	0.069	3	2	57.5202	0.062075	21.1351	5	-0.215712	-3.56899	5	0	1	0	15.908	3.15	6	1.081	1.038	0.56	0	1.814	4.971	59.898	0.146	1	108.72	0.742318	0.065	0.827	4.261	0	5.526	0	-0.911	2.758
0	2.584	19.1	82.3	4.22	164	0.066	5	3	71.9055	0.112498	24.1902	7	-0.216261	-4.35313	6	0	2	0	18.845	3.336	7	0.827	0.764	0.477	0	1.833	5.333	75.706	0.147	1	161.18	0.606294	-0.753	0.269	8.369	0	0	0	-1.197	2.415
0	-0.75	0	44.6	0.605	110	0.094	0	2	3.12431	0.0624018	7.73015	1	-0.194359	-6.38212	0	0	0	0	9.888	2.5	4	0.616	0.727	0.564	0	1.879	4.479	30.456	0.188	1	20.31	0.585122	0.533	4.555	0	3.407	0	0	0.063	1.894
0	-0.198	10	61.6	1.815	138	0.087	0	2	25.1241	0.0445782	57.1144	3	-0.185307	-6.10605	1	2	0	0	12.422	2.908	5	0.607	0.586	0.514	0	1.889	4.781	49.703	0.177	1	84.59	0.634719	0.439	3.989	0	1.458	10.8	0	-0.333	1.693
0	-0.326	0	53.1	2.01	126	0.095	1	2	18.0108	-0.105212	18.0108	2	-0.134189	-3.91769	3	0	0	0	13.954	2.876	6	0.733	0.741	0.955	0	1.938	4.754	52.349	0.183	1	55.4	0.710742	1.307	3.725	0	1.566	4.977	-0.064	-0.327	0
0	0.309	9.422	74.9	2.56	152	0.05	1	3	21.9998	0.0808005	50.935	4	-0.215268	-6.33068	3	2	0	0	18.274	3.136	6.5	0.711	0.688	0.747	0	1.883	4.925	66.073	0.163	1	112.99	0.711898	0	5.011	4.526	1.333	10.5	0	0	0
0	-0.292	0	80.2	1.955	174	0.052	1	3	32.9997	0.0510569	3.0551	5	-0.209427	-7.55219	4	0	0	0	19.173	3.387	7.5	0.841	0.738	0.531	0	1.903	5.262	65.629	0.138	0	93.47	0.681503	0	4.968	4.483	1.24	16	0	0	0
0	-0.819	0	57.9	0.55	168	0.083	0	2	10.9999	0.102837	0	2	-0.201941	-7.62278	2	0	0	0	7.032	3.118	5	0.8	0.751	0.651	0	2.039	5.35	34.793	0.157	0	24.83	0.717748	0.83	8.586	5.042	1.692	6.37	0	-0.102	2.106
0	0.193	12.1	76.4	2.315	158	0.049	2	3	68.275	0.0622489	20.89	5	-0.216057	-5.20685	7	0	1	0	16.995	2.917	6	0.822	0.826	0.812	0	1.938	4.831	85.622	0.144	1	88.1	0.791123	0	0.136	0	0	10.9	-2.239	0	1.029
0	0.327	9.387	68.3	2.67	144	0.083	1	2	0	0.0836008	52.4857	2	-0.200338	-6.37109	1	2	0	0	12.767	3.122	6.5	0.64	1.203	1.341	5.85	1.946	5.107	57.064	0.162	1	105.13	0.643645	3.91	3.226	0	0	5.817	0	0	0
0	0.353	9.453	75.9	2.67	156	0.077	1	2	0	0.0657641	52.4857	2	-0.175756	-7.83967	1	2	0	0	16.28	3.203	7.5	0.632	1.109	0.805	5.85	1.942	5.107	72.028	0.156	0	105.13	0.554491	3.63	2.061	0	0	5.814	0	0	0
0	-0.272	0	102.7	3.275	196	0.052	1	3	0	0.0585418	3.10147	5	-0.197777	-7.76849	3	0	0	0	23.82	3.583	10	0.902	1.567	0.998	0	1.961	4.959	118.463	0.124	0	111.54	0.593348	-0.023	-2.898	0	0	5.05	0	0	0.293
0	-0.707	0	72.6	2.365	146	0.062	0	3	10.9999	0.0621222	4.60584	4	-0.180231	-5.74585	6	0	0	0	16.36	2.941	6.5	0.815	1.211	0.571	0	1.993	4.927	72.376	0.161	1	76.57	0.60393	0.059	0.229	4.223	0	5.433	0	0	0.643
0	-0.217	0	83.2	2.615	164	0.048	1	3	10.9999	0.0307555	4.60584	6	-0.168734	-7.33584	6	0	0	0	20.098	3.185	8.5	0.809	1.092	0.628	0	1.916	4.941	90.588	0.13	0	101.49	0.559197	0.195	0.811	7.879	1.118	5.597	0	0	0.638
0	0.162	0	79.8	2.26	178	0.042	2	2	36.0215	0.0982538	39.0766	3	-0.221723	-8.24825	6	0	0	0	16.132	3.46	7	0.801	0.733	0.473	5.93	1.876	5.461	69.643	0.134	0	89.16	0.738001	1.885	3.85	4.012	0	5.934	0	0	1.939
0	0.173	10.1	102.2	4.98	214	0.033	1	3	18.0108	-0.0244937	68.9458	5	-0.17343	-6.82783	12	2	0	0	24.983	3.393	7	0.829	0.832	0.826	0	1.922	5.169	126.934	0.117	0	146.73	0.841898	0.443	3.041	4.875	0	21.2	0	-0.929	1.665
0	0.173	9.842	102.2	4.98	214	0.033	1	3	18.0108	-0.0247634	68.9458	5	-0.173371	-6.82783	11	2	0	0	25.153	3.393	7	0.829	0.832	0.826	0	1.921	5.061	124.835	0.117	0	146.73	0.841898	0.471	3.32	4.882	0	21.2	0	-0.903	1.683
0	-0.265	9.594	77.5	2.42	168	0.062	0	2	3.00179	0.0698034	53.9368	3	-0.193337	-7.48461	1	2	0	0	18.865	3.25	6	0.55	0.556	0.75	0	1.889	5.139	74.765	0.14	1	121.77	0.801593	0	2.662	0	1.111	0	0	0	4.482
0	0.584	9.425	63.2	3.715	124	0.074	1	2	11.2188	0.0438793	50.935	5	-0.214226	-5.53146	4	2	0	0	12.706	3.031	5.5	0.567	0.592	1.075	0	1.895	4.779	46.647	0.156	1	140.64	0.596423	-0.309	2.166	15.4	2.693	5.297	0	0	1.075
0	-0.177	9.46	62.5	2.915	124	0.074	0	1	11.2188	0.0206082	50.935	3	-0.218932	-4.12331	3	2	0	0	12.9	2.872	5	0.586	0.576	0.614	0	1.9	4.705	45.421	0.159	1	112.06	0.615052	0.212	2.592	7.853	0	10.2	0	0	1.243
0	-0.104	9.389	55.2	2.915	110	0.094	0	1	11.2188	0.0523499	50.935	3	-0.214973	-3.8796	4	2	0	0	9.768	2.683	4	0.431	0.487	0.96	0	1.895	4.72	38.965	0.179	1	102.83	0.479719	-0.164	2.032	7.69	1.341	5.333	0	0	1.129
0	0.176	0	91.3	2.92	190	0.046	2	3	0	0.0810935	1.55073	4	-0.178857	-8.55762	5	0	0	0	21.297	3.399	9	0.8	1.226	1.225	0	2.047	5.402	98.923	0.143	0	101.57	0.685173	0.842	1.563	0	1.242	5.115	0	0	0
0	0.378	9.428	66.3	2.67	118	0.061	1	2	0	0.0616981	50.935	2	-0.183206	-5.58833	4	2	0	0	15.025	2.873	5	0.604	0.572	0.536	0	1.892	4.973	72.799	0.182	1	101.22	0.686226	0.216	0.017	0	0	4.953	0	0	0
0	-0.151	9.412	56.1	2.915	112	0.099	0	1	0	0.0634958	50.935	3	-0.205112	-4.7304	1	2	0	0	10.866	2.909	4	0.396	0.381	0.489	0	1.907	4.736	43.344	0.194	1	93.6	0.607828	0	1.479	7.743	0	0	0	0	1.145
0	-0.886	0	41.5	0.605	106	0.105	0	1	0	-0.0229782	0	1	-0.155181	-4.32463	1	0	0	0	9.209	2.819	4	0.745	0.785	0.665	0	1.937	4.683	27.799	0.208	1	20.31	0.614932	2.483	5.992	0	0	0	0	0	1.951
0	-0.271	0	55.5	0.855	100	0.085	1	1	3.12431	0.0620905	21.3664	1	-0.215861	-3.87224	0	0	0	0	12.256	2.5	5	0.735	0.756	0.62	0	1.88	4.337	49.724	0.209	1	32.34	0.839377	0	-0.619	0	0	0	0	0	1.904
0	-0.294	9.394	60.3	1.815	134	0.065	0	1	6.24863	-0.026784	57.1836	1	-0.172632	-4.01325	0	2	0	0	15.21	2.714	5.5	0.681	0.73	0.589	0	1.891	4.429	51.117	0.178	1	72.61	0.86888	2.875	3.613	0	0	0	0	0	6.116
0	1.662	18	110	4.63	182	0.052	6	3	32.81	0.0748099	86.6819	9	-0.210687	-4.96417	10	0	2	2	25.956	3.48	10.5	0.836	1.471	1.539	0	1.945	4.53	158.397	0.131	0	184.01	0.509861	-0.362	-6.043	0	0	0	0	-3.345	0
0	1.728	17.6	99.8	4.63	168	0.062	6	3	32.81	0.0501815	86.6819	8	-0.201625	-4.6042	8	0	2	2	23.453	3.183	10.5	0.846	1.515	1.545	0	1.944	4.427	119.336	0.144	1	166.94	0.627015	0.044	-2.777	0	0	0	0	-3.263	0
0	1.725	17.6	107	4.63	174	0.06	6	3	32.81	0.0759187	86.6819	9	-0.2125	-4.56063	8	0	2	2	24.893	3.48	10.5	0.854	1.479	1.555	0	1.944	4.414	141.198	0.138	0	184.01	0.620831	0	-6.176	0	0	0	0	-3.446	0
0	0.946	0	83.1	3.665	158	0.041	3	2	75.787	0.0755239	53.7872	7	-0.216057	-5.22502	8	0	0	0	17.674	3.41	7	0.871	0.823	0.558	0	1.872	5.34	78.256	0.136	1	130.48	0.637757	0.38	1.686	7.511	0	11.2	0	0	0
0	-0.198	0	46.8	0.855	94	0.088	1	2	21.9998	0.02106	3.0551	3	-0.203533	-4.29759	3	0	0	0	10.301	2.122	4	0.893	0.771	0.496	5.03	1.837	4.454	30.756	0.205	1	60.7	0.743373	0	2.232	0	0	15.4	0	0	0
0	0.208	9.776	75.5	2.615	174	0.06	1	2	0	0.0789957	50.935	2	-0.211646	-9.66262	2	2	0	0	13.192	3.284	6	0.544	0.593	0.896	5.6	1.886	5.342	56.429	0.161	0	100.95	0.739995	0	5.949	4.655	1.623	5.704	0	0	0
0	0.129	0	65.2	1.105	176	0.071	2	2	21.9998	0.073442	0	3	-0.217924	-5.37856	1	0	0	0	6.776	3.132	5	0.855	0.863	0.838	0	1.934	5.426	45.545	0.158	1	59.59	0.627104	1.526	7.59	0	0	11.1	0	-0.093	0
0	0.361	0	49.8	2.26	96	0.072	2	0	18.0108	0.0812812	18.0108	3	-0.226669	-2.40314	2	0	0	0	9.67	2.5	4	0.812	0.844	0.741	0	1.867	4.708	34.873	0.196	1	71.09	0.834125	0.382	1.691	4.129	0	0	0	0	0
0	-0.724	0	46.2	1.155	102	0.118	0	1	0	0.057947	0	2	-0.189662	-5.32238	0	0	0	0	8.467	2.684	3	0.835	0.727	0.504	0	1.899	4.459	29.692	0.209	1	34.89	0.688168	0	2.135	4.18	0	0	0	0	1.447
0	-0.828	0	39.2	0.605	100	0.11	0	0	0	0.0799669	0	1	-0.211197	-2.4391	2	0	0	0	6.946	2.528	3	0.946	0.997	0.832	0	1.92	4.653	23.636	0.196	1	25.01	0.947598	0.872	4.178	0	0	0	0	0	2.179
0	-0.265	0	34.8	1.46	76	0.141	1	0	0	0.0340097	16.7855	2	-0.180807	-2.43572	3	0	0	0	7.388	2.03	2.5	0.857	0.867	0.835	0	1.894	4.396	20.35	0.227	1	42.09	0.89035	0.119	3.728	0	0	4.839	0	0	0
0	0.898	19.3	64.5	1.3	140	0.076	4	4	50.7705	0.0899878	25.9065	4	-0.216057	-7.0362	3	0	0	2	11.492	2.877	5	0.623	0.638	0.557	0	1.903	4.919	45.121	0.168	1	69.14	0.830427	0	3.638	4.656	0	0	0	0	0
0	0.194	9.08	63.6	1.655	144	0.07	4	4	0	0.0845737	42.1708	4	-0.216057	-8.16881	1	0	1	1	12.043	2.997	5	0.646	0.628	0.477	0	1.904	4.821	40.496	0.161	0	65.98	0.791319	0	5.135	4.785	0	0	0	0	0
0	0.772	20.3	75.2	2.26	178	0.056	3	2	25.3852	0.0806587	67.7205	3	-0.216057	-10.3198	2	2	0	1	13.37	3.289	5.5	0.405	0.423	0.379	0	1.961	5.047	57.241	0.143	0	94.73	0.84608	0	7.158	4.828	0	0	0	0	0
0	1.378	8.548	39	2.455	66	0.077	3	1	32.8972	0.059516	25.3852	4	-0.204708	-0.99377	7	0	1	1	7.878	1.4	2.5	0.691	0.721	1.059	0	1.8	4.582	30.045	0.236	1	76.21	0.676736	2.137	0.08	4.17	1.538	0	0	-0.766	0
0	-0.776	0	44.5	1.76	112	0.154	0	0	3.12431	0.0422357	20.7675	3	-0.229786	-1.72828	0	0	0	0	8.479	2.661	3.5	0.727	0.761	0.657	0	1.806	4.355	34.913	0.197	1	50.27	0.692734	0.96	1.166	4.317	0	0	0	0.202	1.3
0	-0.776	0	44.5	1.76	112	0.154	0	0	3.12431	0.0495849	20.7675	3	-0.229694	-1.57536	0	0	0	0	8.328	2.661	3	0.727	0.761	0.657	0	1.814	4.355	35.334	0.199	1	50.27	0.692734	0.96	1.252	4.223	0	0	0	0.199	1.316
0	-0.412	0	82	2.56	174	0.052	1	2	18.0108	0.0683419	27.1318	3	-0.193656	-8.41556	5	0	0	0	18.46	3.335	6.5	0.561	0.624	0.897	0	2.037	5.282	85.511	0.131	0	69.96	0.716801	0.129	4.642	0	1.233	0	0	-0.619	0
0	0.276	9.388	77.5	3.77	154	0.053	1	2	18.0108	0.0751246	68.9458	3	-0.191572	-6.8396	5	2	0	0	19.021	3.201	6	0.426	0.566	1.003	0	1.886	5.097	90.714	0.137	1	115.78	0.594861	0.103	3.908	0	2.71	0	0	-0.445	0
0	0.239	9.41	83.4	3.77	164	0.048	1	2	18.0108	0.070494	68.9458	3	-0.203703	-7.76722	4	2	0	0	21.314	3.339	7	0.425	0.505	0.719	0	1.937	5.054	103.186	0.132	1	115.78	0.596766	0.072	4.013	0	1.196	0	0	-0.554	0
0	-0.394	0	59.5	1.405	164	0.089	1	3	21.9998	0.0712232	0	4	-0.218918	-4.89953	1	0	0	0	6.449	3.047	4	0.856	0.864	0.838	0	2.069	5.35	37.925	0.166	1	60.45	0.836409	2.636	9.009	4.497	0	11	0	-0.183	0
0	1.163	9.552	67.2	4.02	132	0.075	2	2	0	0.0497917	50.935	4	-0.211734	-4.12437	1	2	0	0	15.814	3.128	7	0.68	0.685	0.988	0	1.876	4.898	55.68	0.181	1	134.73	0.706411	0	2.024	8.267	1.286	0	0	0	1.372
0	-0.836	0	62.5	0.55	174	0.06	0	2	17.2485	0.0445521	6.24863	3	-0.180553	-7.5001	2	0	0	0	13.456	3.029	5	1.012	1.015	1.002	0	2.038	5.202	40.211	0.147	0	41.49	0.861736	3.601	9.957	9.425	0	5.561	0	0	4.736
0	-0.18	0	71	1.955	130	0.058	1	2	10.9999	0.0718229	0.693079	5	-0.216563	-4.80715	5	0	0	0	11.643	2.926	5	0.735	0.706	0.967	0	1.848	4.978	48.136	0.15	1	81.93	0.694823	0.049	1.24	11.4	1.153	4.3	0	-2.924	1.523
0	-0.28	9.28	43.8	1.405	96	0.125	2	1	0	0.113797	25.3852	3	-0.210205	-3.96055	3	0	1	1	6.848	2.405	3	0.578	0.652	0.925	0	2.016	4.755	24.896	0.215	1	50.19	0.603167	0	2.44	4.508	1.549	0	0	0	0
0	-0.742	0	54.3	1.65	164	0.089	0	3	0	0.0433137	1.81499	4	-0.190506	-8.48011	2	0	0	0	6.785	3.109	4	0.854	0.787	0.916	0	2.056	5.208	29.823	0.175	0	56.49	0.821233	4.808	11.5	18.1	3.421	0	0	0	2.138
0	-0.759	0	64.9	1.21	170	0.074	0	2	6.00358	0.0508107	9.05869	3	-0.204407	-8.24804	0	0	0	0	15.779	3.232	5.5	0.442	0.431	0.449	0	1.93	4.752	43.998	0.147	0	48.38	0.696394	0	7.89	4.348	0	5.689	0	0	4.771
0	-0.759	0	64.9	1.21	170	0.074	0	2	6.00358	0.0510496	9.05869	3	-0.200387	-8.24804	1	0	0	0	15.676	3.232	5.5	0.442	0.431	0.449	0	1.93	4.915	44.149	0.147	0	48.38	0.696394	0	7.789	4.35	0	5.693	0	0	4.767
0	-0.735	0	70.1	1.21	176	0.071	0	2	6.00358	0.0355271	6.00358	3	-0.182201	-8.62623	0	0	0	0	17.618	3.232	6.5	0.476	0.446	0.48	0	1.93	4.752	51.053	0.144	0	48.38	0.661386	0	7.109	4.324	0	5.669	0	0	4.575
0	-0.751	0	62	1.21	166	0.08	0	2	6.00358	0.00773864	6.00358	3	-0.19768	-7.43824	1	0	0	0	15.019	3.247	4.5	0.474	0.556	0.888	0	1.951	4.696	41.772	0.154	0	48.38	0.699444	0	8.517	4.385	1.402	5.705	0	0	4.845
0	0.282	9.559	71.8	2.065	154	0.074	1	2	3.12431	0.0830184	54.0593	2	-0.202657	-7.30298	2	2	0	0	16.684	3.203	5.5	0.511	0.508	0.484	0	2.026	5.184	64.841	0.143	1	95.23	0.713207	0.559	3.838	0	0	0	0	0	1.704
0	0.049	0	72.2	1.105	192	0.055	2	2	10.9999	0.0792958	0	1	-0.216057	-7.20617	2	0	0	0	7.432	3.291	5.5	0.782	0.793	0.758	0	1.938	5.492	53.99	0.137	0	50.36	0.692311	1.289	7.674	0	0	6.104	0	-0.115	0
0	-0.403	0	74.9	1.405	156	0.039	1	3	40.0105	0.0794084	18.0108	4	-0.216057	-7.12185	7	0	0	0	15.405	3.322	6	0.875	0.825	0.525	0	1.89	5.295	68.094	0.14	1	71.35	0.580512	1.158	3.965	0	0	11.6	0	0	0
0	-0.434	0	72.8	1.405	156	0.039	1	3	40.0105	0.0794084	18.0108	4	-0.216057	-6.86148	7	0	0	0	15.405	3.322	6	0.875	0.874	0.874	0	1.897	5.315	66.286	0.14	1	71.35	0.568275	1.242	4.684	0	0	11.7	0	0	0
0	-0.458	0	78.5	1.405	176	0.04	1	3	40.0105	0.0794084	18.0108	4	-0.216057	-8.26544	8	0	0	0	13.944	3.322	6	0.846	0.845	0.845	0	2.036	5.525	64.801	0.141	0	71.35	0.477819	1.206	5.802	0	0	11.8	0	0	0
0	-0.277	0	52.3	1.35	140	0.091	2	3	21.9998	0.0682169	17.4786	6	-0.213237	-6.81752	3	0	0	0	0	2.927	4	0.931	0.834	0.927	0	1.904	5.029	28.431	0.152	1	72.92	0.808199	1.216	5.811	13.2	1.516	11.7	0	-0.041	0
0	-0.836	0	68	1.1	170	0.055	0	3	21.9998	0.0760647	1.12191	4	-0.211825	-8.67583	3	0	0	0	7.327	3.199	4.5	0.895	0.843	0.924	0	1.972	5.047	46.717	0.144	0	55.14	0.878007	1.096	6.551	4.873	1.531	11.9	0	-0.122	0
0	-0.681	0	78.5	2.255	176	0.062	0	3	0	0.0618484	0.693079	6	-0.187105	-7.45266	6	0	0	0	14.999	3.441	5	0.862	0.824	0.948	0	1.908	5.11	63.342	0.12	1	107.28	0.777374	0.2	2.824	13	1.082	5.143	0	0	2.959
0	0.399	9.322	71.5	4.265	154	0.063	1	3	0	0.0904262	51.6281	5	-0.196518	-7.73311	5	2	0	0	14.58	3.389	5.5	0.65	0.675	1.008	0	1.909	5.202	54.422	0.131	1	131.41	0.597411	0.655	4.27	17	2.241	0	0	0	2.011
0	1.986	0	44	2.65	100	0.11	3	0	61.7853	0.0680972	49.5602	2	-0.212268	-4.53387	0	0	0	0	7.503	2.702	3	0.796	0.775	0.842	0	1.96	4.245	21.676	0.2	1	83.49	0.749659	0	3.742	4.202	0	5.821	0	0	0
0	-0.338	0	47.2	0.8	116	0.111	1	1	0	0.0716674	0	2	-0.210278	-5.50164	0	0	0	0	5.41	2.787	3	0.834	0.848	0.805	5.94	1.883	4.741	26.198	0.19	1	54.6	0.884575	0.1	4.483	4.422	0	5.94	0	0	0
0	0.054	0	94.4	2.81	226	0.041	2	3	0	0.0820836	0	4	-0.216057	-12.0027	1	0	0	0	18.171	3.604	8	0.726	0.716	0.477	0	2.016	5.518	75.818	0.109	0	83.98	0.807645	0	7.437	9.464	0	0	0	0	0
0	0.078	0	96.6	2.81	226	0.041	2	3	0	0.0820836	0	4	-0.216057	-12.263	1	0	0	0	18.171	3.604	8	0.726	0.687	0.482	0	2.016	5.5	78.426	0.109	0	83.98	0.78587	0	6.402	9.442	0	0	0	0	0
0	0.054	0	93.1	2.81	226	0.041	2	3	0	0.0820836	3.0551	4	-0.216057	-12.3588	1	0	0	0	18.171	3.604	8	0.65	0.611	0.454	0	2.017	5.518	74.151	0.109	0	83.98	0.784928	0	8.096	9.539	0	0	0	0	0
0	0.078	0	95.2	2.81	226	0.041	2	3	0	0.0820836	3.0551	4	-0.216057	-12.6191	1	0	0	0	18.171	3.604	8	0.65	0.598	0.462	0	2.017	5.5	76.749	0.109	0	83.98	0.763754	0	7.061	9.518	0	0	0	0	0
0	0.054	0	93.1	2.81	226	0.041	2	3	0	0.0799787	3.0551	4	-0.216057	-12.3588	2	0	0	0	18.013	3.585	8	0.65	0.611	0.454	0	2.017	5.637	74.773	0.111	0	83.98	0.784928	0	7.816	9.563	0	0	0	0	0
0	0.078	0	95.2	2.81	226	0.041	2	3	0	0.0799787	3.0551	4	-0.216057	-12.6191	2	0	0	0	18.013	3.585	8	0.65	0.598	0.462	0	2.017	5.625	77.397	0.111	0	83.98	0.763754	0	6.77	9.538	0	0	0	0	0
0	0.078	0	96.6	2.81	226	0.041	2	3	0	0.0799787	0	4	-0.216057	-12.263	2	0	0	0	18.013	3.585	8	0.726	0.687	0.482	0	2.017	5.625	79.124	0.111	0	83.98	0.78587	0	6.105	9.463	0	0	0	0	0
0	0.054	0	94.4	2.81	226	0.041	2	3	0	0.0799787	0	4	-0.216057	-12.0027	2	0	0	0	18.013	3.585	8	0.726	0.716	0.477	0	2.017	5.637	76.474	0.111	0	83.98	0.807645	0	7.151	9.487	0	0	0	0	0
0	0.134	0	76.6	2.205	186	0.049	2	3	10.9999	0.0831362	3.0551	4	-0.216057	-9.86242	1	0	0	0	14.238	3.428	7	0.776	0.698	0.459	0	2.017	5.437	51.201	0.126	0	76.14	0.814267	0	7.428	9.511	0	5.165	0	0	0
0	-0.436	0	99	2.505	252	0.039	1	3	10.9999	0.0820874	3.0551	5	-0.216057	-12.7715	0	0	0	0	19.658	3.756	9	0.742	0.659	0.458	0	2.016	5.659	75.896	0.12	0	79.71	0.742275	0.591	10.1	14.4	0	5.352	0	-0.26	1.588
0	-0.451	0	95.3	2.505	246	0.04	1	3	10.9999	0.0820874	3.0551	5	-0.216057	-12.0372	0	0	0	0	16.697	3.749	8	0.741	0.674	0.45	0	2.017	5.632	70.65	0.123	0	79.71	0.701519	0.612	9.825	14.5	0	5.316	0	-0.213	1.605
0	-0.693	0	72.4	1.21	164	0.066	0	2	3.00179	0.057666	3.00179	3	-0.175872	-8.16296	0	0	0	0	18.13	3.232	5.5	0.751	0.661	0.647	0	1.854	4.925	66.182	0.147	1	75.95	0.744505	0	2.87	0	1.11	0	0	0	4.505
0	-0.672	0	47.5	0.55	94	0.088	0	1	32.9997	-0.0498476	0	5	-0.205325	-3.0814	2	0	0	0	10.562	2.197	4	1.07	1.057	1.095	4.85	1.867	3.711	28.329	0.205	1	77.51	0.837981	0	2.901	3.814	0	20.6	0	0	0
0	-0.692	0	42.3	0.55	84	0.105	0	1	21.9998	0.00139299	0	4	-0.199606	-3.03102	3	0	0	0	8.44	2.183	3	0.968	0.953	0.998	4.83	1.865	4.18	22.556	0.218	1	68.28	0.827099	0	2.585	3.808	0	15.3	0	0	0
0	-0.673	0	39.8	0.55	86	0.154	0	1	21.9998	0.0451164	0	4	-0.219283	-2.88536	1	0	0	0	4.827	2.2	3	0.93	0.916	0.958	4.8	1.849	4.369	16.137	0.235	1	68.28	0.787047	0.237	3.021	3.789	0	15.2	0	0	0
0	-0.632	0	73.7	2.42	128	0.067	0	3	12.5184	0.0516843	6.1244	4	-0.188379	-5.71349	2	0	0	0	17.515	3.048	7.5	0.791	1.153	0.606	0	1.918	4.735	83.07	0.168	1	80.75	0.633745	0	-1.903	0	0	4.914	0	0	-0.023
0	-0.646	0	76.7	2.42	134	0.065	0	3	12.5184	0.000647779	3.06929	4	-0.145622	-5.83131	1	0	0	0	18.948	3.229	8	0.892	1.358	0.873	0	1.932	4.571	94.954	0.167	1	80.75	0.669504	0	-2.709	0	0	4.842	0	0	-0.098
0	-0.672	0	71.6	2.42	128	0.067	0	3	12.5184	0.0188865	6.1244	4	-0.18837	-5.45312	2	0	0	0	17.515	3.048	7.5	0.791	1.183	0.593	0	1.933	4.766	80.677	0.168	1	80.75	0.706102	0	-1.174	0	0	4.929	0	0	0.02
0	0.27	9.524	87.3	3.275	174	0.06	1	2	0	0.0546022	52.4857	3	-0.192527	-8.18249	4	2	0	0	19.535	3.396	7.5	0.73	1.181	1.357	5.84	2.067	5.294	89.306	0.139	1	131.43	0.633355	0.154	0.781	0	0	10.9	0	0	0
0	-0.346	0	61.7	1.46	146	0.073	1	2	0	0.0433431	4.4108	2	-0.198237	-7.2311	4	0	0	0	13.192	3.032	5.5	0.804	0.779	0.945	5.65	1.872	5.22	50.695	0.16	1	68.54	0.866493	3.095	4.283	0	1.474	10.9	0	0.573	0
0	-0.76	0	62.3	1.21	140	0.076	0	2	32.9997	0.0350521	3.0551	3	-0.211515	-6.8128	4	0	0	0	11.489	3.251	5.5	0.753	0.672	0.465	0	1.907	4.967	43.921	0.147	1	61.83	0.750132	2.381	4.162	0	0	16.1	0	0	0
0	-0.797	0	49.4	0.605	112	0.099	0	2	10.9999	0.044513	0	1	-0.188814	-6.15242	2	0	0	0	11.052	2.98	5	0.845	0.784	0.509	5.49	1.875	4.396	32.135	0.195	1	39.44	0.804459	0	4.062	0	0	10.8	0	0	0
0	-0.781	0	69.1	1.65	176	0.054	0	2	3.12431	0.0649785	3.12431	3	-0.184256	-8.3769	5	0	0	0	10.86	3.043	5	1.223	1.028	0.486	0	1.896	5.125	44.63	0.136	0	46.84	0.494913	1.836	6.932	13.9	0	0	0	0	4.185
0	0.364	18.8	80.8	3.63	150	0.057	0	2	0	0.0878416	101.87	2	-0.216057	-6.14816	2	4	0	0	18.864	3.26	7	0.506	0.504	0.512	0	1.893	4.249	91.015	0.151	1	132.26	0.665766	0.146	1.191	0	0	0	0	0	2.326
0	-0.317	9.757	55.4	1.815	140	0.091	0	2	14.1242	0.0297383	54.0593	2	-0.191475	-4.97887	2	2	0	0	12.468	2.933	5.5	0.681	0.688	0.673	0	1.964	4.792	44.608	0.173	1	67.52	0.772279	2.159	4.606	0	0	12.6	-0.349	-0.284	2.109
0	-0.332	9.809	57.3	1.815	146	0.087	0	2	14.1242	0.027748	54.0593	2	-0.189821	-5.48131	2	2	0	0	14.154	2.935	6	0.677	0.684	0.67	0	1.968	4.871	48.938	0.169	1	67.52	0.783334	1.735	4.594	0	0	12.9	-0.364	-0.486	2.15
0	-0.795	0	36.3	0.55	82	0.132	0	0	0	0.0556245	0	2	-0.190977	-2.65162	0	0	0	0	8.653	1.851	3	0.889	0.932	0.795	0	1.905	4.165	22.852	0.225	1	32.67	0.914925	0	3.149	4.373	0	0	0	0	1.578
0	-0.853	0	61.3	0	154	0.063	0	2	32.9997	0.0561082	3.18558	2	-0.196326	-7.49422	4	0	0	0	13.867	2.919	5	0.976	0.914	0.509	0	1.948	5.159	41.894	0.162	0	27.69	0.722103	0	8.247	0	0	17.1	0	0	0
0	-0.806	0	59.3	0	138	0.06	0	3	21.9998	0.0505441	0	4	-0.202048	-4.58175	5	0	0	0	14.846	2.919	5	1.001	1.02	0.964	0	1.914	4.907	45.824	0.153	1	51.13	0.886161	1.515	5.588	4.247	0	10.7	0	0	2.097
0	-0.827	0	74.5	1.155	208	0.062	0	2	10.9999	0.0625392	0.693079	2	-0.1966	-10.4543	3	0	0	0	10.862	3.339	5	0.81	0.799	0.909	0	1.99	5.638	50.985	0.144	0	44.12	0.538799	0	10.1	4.702	3.058	6.557	0	-0.072	1.72
0	-0.879	0	54.8	0.55	142	0.067	0	2	21.9998	0.065881	0	3	-0.207467	-6.45641	3	0	0	0	9.545	2.938	4.5	0.97	0.972	0.966	0	2.051	4.762	32.942	0.161	1	31.35	0.73154	0.757	7.93	5.001	0	11	0	0	0
0	-0.844	0	43.7	0.55	110	0.094	0	1	21.9998	0.0404775	0	3	-0.196943	-4.81395	2	0	0	0	9.621	2.598	4	1.008	1.01	1.002	0	2.041	4.399	23.984	0.192	1	31.35	0.961102	0	6.686	4.706	0	10.7	0	0	0
0	-0.853	0	60	0.55	152	0.06	0	3	32.9997	0.0587597	0	4	-0.203268	-6.50679	3	0	0	0	12.503	2.994	5.5	1.01	1.012	1.006	0	2.051	4.729	37.866	0.153	1	40.58	0.746992	0.733	8.528	5.015	0	16.3	0	0	0
0	-0.836	0	66.7	0.55	166	0.051	0	3	43.9995	-0.0179762	0	5	-0.200523	-6.88438	4	0	0	0	15.655	3.328	6.5	1.045	1.046	1.041	0	2.051	4.912	45.99	0.141	0	49.81	0.882062	1.321	9.202	5.047	0	22	0	0	0
0	-0.817	0	71.8	0.55	176	0.046	0	3	54.9994	-0.0395919	0	6	-0.200793	-6.93476	7	0	0	0	18.09	3.341	7	1.078	1.08	1.074	0	2.051	4.87	52.978	0.137	0	59.04	0.919643	1.238	9.457	5.061	0	27.6	0	0	0
0	-0.884	0	56.5	0.55	148	0.065	0	2	21.9998	0.060724	0	3	-0.205338	-7.4421	3	0	0	0	11.762	2.907	4	0.971	0.972	0.967	0	2.08	4.687	36.224	0.159	0	31.35	0.970163	0.834	9.053	5.1	0	11.2	0	0	0
0	-0.922	0	59.3	0.55	168	0.083	0	2	0	0.0834685	9.12102	1	-0.216057	-8.70316	0	0	0	0	7.151	3.089	4	0.532	0.542	0.468	0	2.072	4.553	36.617	0.161	0	12.89	0.697129	3.99	12.2	5.266	0	0	0	0	0
0	-0.782	0	53.1	0.55	132	0.091	0	2	0	0.0806171	3.0551	2	-0.216057	-8.47086	0	0	0	0	10.814	2.944	5	0.65	0.642	0.501	0	1.894	4.593	33.245	0.173	0	38.66	0.606374	0	6.031	4.542	1.455	5.491	0	0	0
0	-0.751	0	63.7	1.21	130	0.071	0	2	14.1242	0.0628101	4.67505	3	-0.186186	-4.85376	2	0	0	0	13.878	2.891	5	0.763	0.761	0.966	0	1.852	5.084	53.781	0.168	1	63.68	0.809429	0	1.68	0	1.313	5.176	0	0	1.324
0	1.114	19.2	58	1.71	116	0.089	2	2	25.3852	0.122953	52.4857	2	-0.22055	-4.62152	1	2	0	1	11.571	2.891	4.5	0.422	0.506	0.934	0	1.865	4.938	47.355	0.173	1	95.15	0.670306	0	2.801	0	1.356	0	0	0	0
0	-0.365	9.595	90.5	2.42	194	0.044	0	3	32.9997	-0.0296165	50.935	4	-0.199609	-7.02887	9	2	0	0	23.795	3.542	8	0.746	0.75	0.741	0	1.919	5.453	93.258	0.112	0	112.58	0.81747	1.332	5.601	0	0	16.3	0	0	2.088
0	-0.785	0	69.2	1.21	156	0.066	0	2	21.9998	0.00751709	0	3	-0.201832	-5.93432	4	0	0	0	15.484	3.152	5.5	0.933	0.946	0.91	5.07	1.932	5.121	50.787	0.143	1	70.67	0.905474	0	4.428	0	0	15.7	0	0	2.003
0	-0.825	0	69.5	1.21	158	0.058	0	2	21.9998	0.067843	0	3	-0.212445	-6.20919	5	0	0	0	13.999	3.173	5	0.857	0.871	0.83	0	1.931	5.094	52.047	0.133	1	57.53	0.916108	-0.203	4.482	0	0	10.9	0	0	2.038
0	1.039	19.9	61.2	1.905	124	0.074	3	3	79.6586	0.0870529	17.8882	5	-0.198754	-4.51798	6	0	0	2	12.31	2.987	4.5	0.691	0.689	0.969	0	1.876	5.123	49.315	0.15	1	91.15	0.673334	0	2.016	3.821	1.181	5.064	0	0	0
0	-0.297	9.525	82.8	2.42	168	0.062	0	2	1.51856	0.0815206	55.555	3	-0.205979	-7.39835	0	2	0	0	17.585	3.161	7.5	0.559	1.066	1.211	0	1.94	5.028	82.847	0.155	1	100.27	0.660152	0	1.503	0	1.11	0	0	0	0.382
0	1.768	29.4	77	3.665	144	0.058	3	2	79.6586	0.102023	68.8232	6	-0.222215	-4.55466	5	2	0	2	16.81	3.128	6	0.653	0.66	0.644	0	2.005	5.231	76.144	0.153	1	149.86	0.696669	0	0.448	7.751	0	5.067	0	0	0
0	0.267	9.922	59.1	2.15	144	0.07	2	3	25.3852	0.10688	3.0551	4	-0.217878	-8.1147	3	0	0	1	11.973	3.064	5	0.587	0.606	0.506	0	1.92	5.089	37.093	0.147	1	70.4	0.502325	0	7.479	13	1.571	0	0	0	0
0	-0.827	0	81.8	1.21	186	0.043	0	3	32.9997	0.0486658	0	4	-0.204887	-6.74446	9	0	0	0	20.071	3.524	7	0.912	0.924	0.891	0	1.915	5.422	71.855	0.112	0	66.76	0.889637	1.41	6.452	0	0	16.3	0	0	2.128
0	-0.762	0	58.7	1.21	116	0.089	0	2	10.9999	0.0781541	9.12102	2	-0.193806	-5.75954	3	0	0	0	11.42	2.806	4.5	0.644	0.661	0.934	0	1.882	4.658	46.745	0.175	1	43.37	0.714179	0	1.273	0	1.284	5.414	0	0	0
0	-0.689	0	51.3	1.21	106	0.105	0	2	21.9998	0.0452547	4.60584	2	-0.208023	-5.97772	2	0	0	0	9.503	2.763	5	0.689	0.646	0.525	0	1.851	4.459	31.365	0.19	1	52.6	0.636976	0	2.031	0	0.97	10.2	0	0	0
0	0.337	9.748	57.9	1.655	124	0.074	2	3	54.2733	0.103856	20.9433	4	-0.182124	-5.97032	5	0	0	1	12.364	2.942	4.5	0.607	0.603	0.525	0	1.878	5.081	43.401	0.151	1	70.92	0.591541	0	3.845	3.972	1.518	5.436	0	0	0
0	0.267	10.2	56.7	2.7	162	0.1	2	3	43.396	0.00607705	18.0108	5	-0.144633	-6.79462	2	0	0	1	14.424	3.243	8	0.797	0.773	0.909	0	1.9	4.814	39.592	0.164	1	75.33	0.859981	0.908	6.788	14	1.725	0	-0.141	0	1.721
0	-0.372	0	62.7	2.45	186	0.074	1	3	29.0106	-0.113536	18.0108	5	-0.0758625	-7.78584	4	0	0	0	19.868	3.422	10	0.961	0.879	0.934	0	1.9	5.005	49.286	0.135	1	64.33	0.829765	1.268	9.678	14.3	1.761	6.201	-0.106	0.389	1.801
0	0.289	8.952	84.7	2.92	158	0.049	3	2	0	0.0828255	25.3852	6	-0.220988	-5.38922	3	0	1	1	19.941	3.295	7.5	0.841	0.817	1	0	1.868	5.094	89.526	0.148	1	125.37	0.748716	0.0004438	-0.391	4.434	1.145	4.659	0	-0.699	1.379
0	0.296	8.948	76	2.315	148	0.054	3	2	10.9999	0.0698645	25.3852	6	-0.219896	-5.05787	3	0	1	1	17.351	2.917	6.5	0.853	0.825	0.996	0	1.862	5.179	75.232	0.155	1	108.3	0.769756	0.033	0.476	4.505	1.185	5.288	0	-0.662	1.419
0	-0.22	0	58.7	2.615	108	0.068	1	2	32.135	0.0312161	21.1351	5	-0.212842	-2.45175	5	0	0	0	13.201	2.5	4.5	1.02	1.043	0.975	0	1.841	4.734	57.995	0.171	1	84.94	0.828882	0.445	-0.009	0	0	9.818	0	-0.711	1.116
0	-0.392	0	86.8	2.065	188	0.039	1	3	0	0.0792763	0	4	-0.216057	-7.31922	7	0	0	0	18.455	3.343	6.5	0.848	0.741	0.537	0	1.863	5.154	90.739	0.11	0	111.04	0.576436	2.325	2.712	0	0	4.706	0	-0.681	3.492
0	0.176	9.06	88.7	2.315	184	0.041	3	3	10.9999	0.0827121	25.3852	6	-0.216057	-7.15298	4	0	1	1	18.59	3.538	7.5	0.796	0.792	0.957	0	1.873	5.361	88.657	0.131	0	108.3	0.641157	0.908	1.722	4.702	1.224	5.49	0	-0.691	1.599
0	0.175	9.074	93.8	2.315	194	0.038	3	3	21.9998	0.0747284	25.3852	7	-0.217195	-6.93762	7	0	1	1	21.166	3.536	8	0.863	0.841	0.975	0	1.873	5.415	98.357	0.128	0	117.53	0.781428	0.925	2.266	4.689	1.226	10.7	0	-0.694	1.611
0	-0.774	0	86.2	1.815	168	0.053	0	2	3.12431	0.0735266	21.3664	3	-0.216057	-6.15286	4	0	0	0	16.315	3.252	6	0.689	0.709	0.598	0	1.871	5.277	97.884	0.137	1	57.69	0.632501	0.419	-1.348	0	0	0	0	-1.036	2.295
0	-0.774	0	82.3	1.815	168	0.053	0	2	3.12431	0.0735266	12.2453	3	-0.216057	-6.59217	4	0	0	0	16.315	3.252	6	0.699	0.692	0.506	0	1.871	5.277	90.478	0.137	1	57.69	0.601189	0.551	0.059	0	0	0	0	-0.976	2.451
0	0.187	9.068	101.5	2.315	200	0.038	3	3	21.9998	0.0710462	34.5062	7	-0.217195	-7.2326	7	0	1	1	23.321	3.559	9	0.836	0.816	0.96	0	1.872	5.415	113.722	0.126	0	117.53	0.759899	0.728	1.163	4.563	1.136	10.7	0	-0.771	1.524
0	-0.704	0	48.8	1.21	110	0.094	0	2	14.1242	-0.0238058	3.12431	4	-0.204278	-2.98804	0	0	0	0	9.494	2.5	3.5	0.921	0.862	0.979	0	1.839	4.394	40.35	0.186	1	49.85	0.828493	4.103	1.122	0	1.895	5.103	0	-0.292	3.45
0	0.296	8.945	76	2.315	148	0.054	3	2	10.9999	0.0769316	25.3852	6	-0.220102	-5.05787	3	0	1	1	17.449	3.149	7	0.853	0.825	0.996	0	1.862	5.179	74.318	0.154	1	108.3	0.769756	0.039	0.64	4.488	1.194	5.183	0	-0.652	1.426
0	-0.171	0	50.1	2.56	90	0.1	1	1	21.1351	0.0834773	21.1351	4	-0.216057	-2.77765	2	0	0	0	10.003	2.5	3.5	0.831	0.781	0.525	0	1.831	4.379	41.684	0.2	1	73.2	0.671015	0.112	0.423	0	0	0	0	-0.619	1.116
0	-0.792	0	67.4	1.155	162	0.063	0	2	3.12431	0.0600989	3.12431	3	-0.187392	-7.65366	5	0	0	0	15.5	3.314	6	0.811	0.804	0.941	0	2.001	5.083	61.517	0.146	1	58.97	0.778886	1.192	4.418	4.937	1.228	5.066	-0.353	0	1.623
0	-0.053	8.491	35.5	1.955	66	0.182	2	1	0	0.0846381	25.3852	4	-0.226612	-1.04651	2	0	1	1	5.648	1.078	3	0.674	0.682	0.652	0	1.855	3.622	15.115	0.25	1	68.01	0.703399	-0.2	0.482	7.955	0	0	0	0	1.173
0	-0.141	8.566	50.4	2.065	88	0.124	2	1	0	0.0679338	34.2068	4	-0.229515	-0.83332	4	0	1	1	10.576	2.099	4	0.734	0.692	0.538	0	1.777	4.513	49.809	0.206	1	74.68	0.540592	0.605	-0.957	0	0	0	0	-0.745	1.062
0	-0.848	0	54.4	0.55	158	0.08	0	2	0	0.0761326	0	2	-0.200727	-7.47497	4	0	0	0	9.338	2.885	4.5	0.767	0.789	0.891	0	1.996	4.986	47.143	0.159	0	32.67	0.6662	11.1	5.673	5.194	1.659	0	-0.004	0.312	2.077
0	0.231	9.373	87	3.165	184	0.041	1	3	32.9997	0.0577374	50.935	4	-0.231306	-7.68272	6	2	0	0	18.963	3.513	9	0.828	0.836	0.813	0	1.89	5.382	72.032	0.144	0	133.32	0.807581	0.412	4.038	7.768	0	17.5	0	0	1.246
0	-0.29	0	113.9	2.56	230	0.044	1	3	54.0122	-0.0218993	28.7721	7	-0.204248	-6.80663	3	0	0	0	27.964	3.61	9.5	0.92	0.929	0.772	0	1.933	5.159	121.345	0.128	0	110.52	0.823896	0	-1.53	8.17	0	16	-4.852	0	3.464
0	0.226	9.992	129.1	3.165	242	0.038	1	3	43.9995	0.00854327	67.8155	6	-0.217254	-9.04198	4	2	0	0	29.881	3.824	12	0.834	0.837	0.738	0	1.935	5.237	150.182	0.107	0	142.02	0.762853	0	-2.267	8.112	0	21.6	-4.89	0	0.5
0	-0.159	0	76	1.405	128	0.067	1	3	21.9998	-0.0863772	7.75952	4	-0.198018	-4.06927	4	0	0	0	17.977	2.919	7.5	0.924	0.87	0.612	0	1.84	4.596	74.787	0.149	1	65.38	0.700919	-0.421	-0.972	3.377	0	10.2	-4.688	0	0.904
0	-0.836	0	58	1.155	140	0.076	0	2	21.9998	0.0611318	0	3	-0.20969	-6.32913	4	0	0	0	11.036	3.038	5	0.864	0.869	0.853	0	2.038	5.066	38.059	0.182	1	48.42	0.923498	0	5.252	4.506	0	11.1	0	0	0
0	-0.238	0	55.8	1.405	134	0.079	1	3	21.9998	0.0543707	3.0551	4	-0.190467	-7.02955	3	0	0	0	8.703	3.032	5	0.768	0.718	0.557	0	1.858	4.932	35.962	0.187	1	60.45	0.608935	1.333	5.633	4.522	3.024	11.1	0	0	0
0	0.177	0	77.8	1.105	170	0.074	2	2	0	-0.0689231	7.75952	1	-0.150706	-6.95613	0	0	0	0	20.059	3.281	10	0.609	0.619	0.55	0	1.922	4.84	76.037	0.158	0	41.13	0.725356	1.097	5.358	0	0	0	-4.578	-0.514	0
0	-0.309	0	63.3	1.46	140	0.063	1	3	40.0105	-0.0210403	21.0659	4	-0.179406	-4.64136	6	0	0	0	15.866	3.083	6	0.82	0.732	0.484	0	1.915	4.804	67.289	0.164	1	73.86	0.76326	4.124	3.218	0	0	16.5	0	-0.454	0
0	-0.268	0	74.2	2.065	148	0.054	1	2	21.9998	-0.0554601	0	5	-0.199454	-4.68513	6	0	0	0	17.394	3.127	6	0.971	0.898	1.034	0	1.821	4.999	75.253	0.132	1	100.16	0.834241	0.949	1.751	0	1.265	20.3	0	-0.541	0
0	1.819	0	58.1	2.21	126	0.078	3	2	32.8972	0.0721586	4.4108	2	-0.216082	-5.8075	1	0	0	0	13.769	2.998	6	0.674	0.684	0.725	0	1.827	4.898	48.341	0.158	1	84.22	0.699373	2.771	3.421	0	1.44	0	0	0.576	0
0	0.342	9.313	81.7	3.275	154	0.053	1	2	10.9999	-0.0108903	50.935	4	-0.195728	-5.42498	6	2	0	0	19.371	3.134	6.5	0.785	0.75	1.012	0	1.85	5.054	91.65	0.128	1	136.75	0.749984	0.819	1.215	0	1.23	15.1	0	-0.57	0
0	-0.225	0	43.7	1.46	92	0.108	1	0	0	-0.0742237	4.4108	2	-0.153697	-2.9182	3	0	0	0	11.064	2.143	4	0.784	0.766	1.006	0	1.646	4.322	37.248	0.198	1	55.4	0.829132	2.957	3.049	0	1.504	4.819	0	-0.105	0
0	1.201	17.8	57.2	3.06	98	0.078	5	2	0	0.0841533	50.7705	6	-0.232855	-2.31751	7	0	2	2	10.913	2.588	4	0.833	0.864	0.769	0	1.976	4.923	44.945	0.188	1	112.41	0.711475	-0.254	-0.388	8.098	0	0	0	-1.011	0
0	1.045	9.308	69.8	3.47	130	0.071	2	1	18.0108	0.107744	68.9458	3	-0.231439	-5.38008	1	2	0	0	14.073	3.119	5	0.531	0.55	0.5	0	1.915	4.844	65.495	0.173	1	127.81	0.692864	0	0.385	0	0	0	0	0	0
0	-0.758	0	76.3	3.3	196	0.067	0	3	0	0.0615864	4.4108	6	-0.184926	-8.10493	1	0	0	0	16.983	3.526	5.5	1.107	1.107	1.107	0	1.972	5.234	51.244	0.142	1	108.47	0.772791	0	7.566	19.3	0	0	0	0.108	3.995
0	0.519	9.73	55.1	2.205	106	0.082	2	2	54.2733	0.00196752	20.9433	6	-0.152187	-4.41924	4	0	0	1	13.661	2.599	5	0.709	0.572	0.512	0	1.85	4.703	44.573	0.204	1	118.61	0.66613	0	1.291	7.778	0	5.038	0	0	1.032
0	0.876	0	77.5	1.96	170	0.064	2	3	32.8972	0.0519325	8.82159	4	-0.211515	-6.48307	3	0	0	0	19.995	3.27	6.5	0.68	0.703	0.935	0	1.84	5.017	92.659	0.153	1	109.57	0.779272	2.538	1.277	0	1.361	0	0	-0.839	1.032
0	-0.805	0	76.5	1.65	204	0.052	0	3	14.0017	0.0739787	6.0569	4	-0.216057	-10.8015	2	0	0	0	14.531	3.474	6.5	0.77	0.655	0.456	0	2.015	5.497	51.943	0.139	0	50.61	0.725927	0.685	9.561	15.1	0	5.736	0	-0.137	1.926
0	-0.392	0	95.6	2.01	222	0.048	1	3	10.9999	0.0792506	7.79141	5	-0.216057	-9.00607	1	0	0	0	18.805	3.574	8	0.718	1.103	0.536	0	1.984	5.457	87.872	0.131	0	88.07	0.620924	0.052	4.137	4.376	0	5.131	0	-0.942	0.45
0	-0.435	0	49.8	1.35	134	0.079	1	2	0	0.0766493	0	2	-0.210473	-7.6995	0	0	0	0	9.084	3.175	5	0.974	0.974	0.974	0	2.028	4.925	26.893	0.168	0	37.81	0.777903	0	8.058	9.52	0	0	0	0	0
0	0.341	0	61.2	2.205	144	0.07	3	3	21.9998	0.0117056	17.4786	6	-0.195741	-6.81176	5	0	0	0	12.089	3.153	6.5	0.98	0.857	1.015	0	1.87	4.973	38.111	0.177	1	89.13	0.811013	0.232	6.129	8.896	2.75	10.4	0	0	0
0	-0.301	0	55.7	2.505	128	0.082	1	3	0	0.0988601	0	4	-0.220617	-4.15426	2	0	0	0	6.001	3.014	4	0.96	0.979	0.913	5.72	1.877	5.003	30.747	0.168	1	80.91	0.862813	0	3.523	12.5	0	5.725	0	0	0
0	0.213	0	60.5	1.71	126	0.051	2	2	10.9999	0.0635297	0	3	-0.216057	-5.50774	5	0	0	0	16.537	3.026	6.5	0.834	0.85	0.803	0	1.898	4.796	60.865	0.154	1	67.43	0.786923	0.365	4.002	0	0	5.735	0	0.318	0
0	0.429	0	42.4	1.05	98	0.133	1	1	32.8972	0.0557265	0	1	-0.202861	-5.89001	0	0	0	0	8.497	2.642	4	0.899	0.733	0.508	5.63	1.853	4.316	23.234	0.218	1	52.05	0.623482	0	3.825	4.37	0	5.634	0	0	0
0	-0.393	0	72.5	1.405	172	0.067	1	2	10.9999	0.0620344	0	3	-0.215852	-8.72708	2	0	0	0	14.377	3.282	6.5	0.833	0.843	0.812	5.91	1.915	5.421	52.757	0.156	1	81.43	0.828234	0	5.004	4.587	0	11.2	0	0	0
0	-0.349	0	76.8	1.405	166	0.069	1	2	10.9999	0.0643194	9.12102	3	-0.215865	-8.38767	2	0	0	0	12.272	3.201	6	0.793	0.799	0.71	5.62	1.908	5.38	57.3	0.16	1	81.43	0.83293	0	0.848	4.304	0	10.8	0	0	0
0	0.411	0	36.3	1.6	92	0.143	1	0	32.8972	0.0489761	0	2	-0.211493	-3.06933	0	0	0	0	6.988	2.5	4	0.551	0.551	0.551	0	1.869	4.349	16.346	0.219	1	56.73	0.65414	0	4.53	8.802	0	0	0	0	1.628
[truncated: 72,569 more rows]
